# Supplementary material for: Proteome and Ubiquitome Changes during Rose Petal Senescence
Source: Int J Mol Sci. 2019 Dec 4;20(24):6108. doi: 10.3390/ijms20246108 (PMC6940906; doi:10.3390/ijms20246108)
Supplement: Supplementary file 1 [file ijms-20-06108-s001.zip]

Archive with 9 entries (9 files):
- ijms-651059-supplementary/Table S1-Protein annotation of proteome during petal senescence.xlsx
- ijms-651059-supplementary/Table S2-Proteome functional enrichment analysis.xlsx
- ijms-651059-supplementary/Table S3-Protein annotation of the ubiquitome during petal senescence.xlsx
- ijms-651059-supplementary/Table S4-Ubiquitome functional enrichment analysis.xlsx
- ijms-651059-supplementary/Table S5-Ubiquitination sites of rose proteins.xlsx
- ijms-651059-supplementary/Table S6-Correlation between the global proteome and ubiquitome.xlsx
- ijms-651059-supplementary/Table S7-Transcription factors and protein kinases significantly changed at the protein and ubiquitination levels.xlsx
- ijms-651059-supplementary/Table S8-Proteins involved in proteasome, nonproteasome, and autophagy-related pathways.xlsx
- ijms-651059-supplementary/Table S9-Proteins involved in hormone biosynthesis and signaling.xlsx
