# Supplementary material for: Proteome and Ubiquitome Changes during Rose Petal Senescence
Source: Int J Mol Sci. 2019 Dec 4;20(24):6108. doi: 10.3390/ijms20246108 (PMC6940906; doi:10.3390/ijms20246108)
Supplement: Supplementary file 1 [file ijms-20-06108-s001.zip › ijms-651059-supplementary/Table S1-Protein annotation of proteome during petal senescence.xlsx]

## Sheet: Proteome Annotation Combine
Proteins annotations of ubiquitome
Protein accession	Protein description	Regulation	S2/S1 Ratio	Subcellular localization	Biological Process	Cellular Component	Molecular Function	KEGG KO No.	KEGG Gene	KEGG pathway	IPR ID	Domain description
XP_024156481.1	clathrin light chain 1-like [Rosa chinensis]	Up	1.563	nucleus	GO:0045184 establishment of protein localization; GO:0006810 transport; GO:0046907 intracellular transport; GO:0070727 cellular macromolecule localization; GO:0051649 establishment of localization in cell; GO:0016192 vesicle-mediated transport; GO:0006886 intracellular protein transport; GO:0071702 organic substance transport; GO:0008104 protein localization; GO:0033036 macromolecule localization…	GO:0030658 transport vesicle membrane; GO:0016020 membrane; GO:0030130 clathrin coat of trans-Golgi network vesicle; GO:0031410 cytoplasmic vesicle; GO:0031090 organelle membrane; GO:0098796 membrane protein complex; GO:0071944 cell periphery; GO:0031982 vesicle; GO:0030660 Golgi-associated vesicle membrane; GO:0005737 cytoplasm; GO:0044433 cytoplasmic vesicle part; GO:0032991 macromolecular comp…	GO:0005198 structural molecule activity;
XP_024156884.1	T-complex protein 1 subunit eta-like [Rosa chinensis]	Up	1.908	extracellular	GO:0006457 protein folding; GO:0009987 cellular process;		GO:0005524 ATP binding; GO:1901265 nucleoside phosphate binding; GO:0001882 nucleoside binding; GO:0043167 ion binding; GO:0005515 protein binding; GO:0000166 nucleotide binding; GO:0097159 organic cyclic compound binding; GO:1901363 heterocyclic compound binding; GO:0032549 ribonucleoside binding; GO:0097367 carbohydrate derivative binding; GO:0032553 ribonucleotide binding; GO:0005488 binding; …	K09499			IPR027410; IPR027409; IPR027413;	TCP-1-like chaperonin intermediate domain; GroEL-like apical domain; GroEL-like equatorial domain;
XP_024156915.1	"dicarboxylate transporter 1, chloroplastic [Rosa chinensis]"	Up	1.592	chloroplast	GO:0006810 transport; GO:0055085 transmembrane transport; GO:0006812 cation transport; GO:0006811 ion transport; GO:0030001 metal ion transport; GO:0051179 localization; GO:0015672 monovalent inorganic cation transport; GO:0006814 sodium ion transport; GO:0051234 establishment of localization;	GO:0016020 membrane;	GO:0005215 transporter activity;
XP_024157044.1	"magnesium transporter MRS2-11, chloroplastic isoform X2 [Rosa chinensis]"	Up	1.715	chloroplast				K16075
XP_024157058.1	Unknown	Up	1.664	endoplasmic reticulum				K14315	NDC1; nucleoporin NDC1	ko03013 RNA transport;
XP_024157079.1	"PREDICTED: nudix hydrolase 15, mitochondrial [Fragaria vesca subsp. vesca]"	Up	1.527	mitochondria			GO:0016787 hydrolase activity; GO:0003824 catalytic activity;	K17879	NUDT7; peroxisomal coenzyme A diphosphatase NUDT7 [EC:3.6.1.-]	ko04146 Peroxisome;	IPR015797; IPR000086;	NUDIX hydrolase domain-like; NUDIX hydrolase domain;
XP_024157175.1	transmembrane emp24 domain-containing protein p24beta2-like [Rosa chinensis]	Up	1.663	chloroplast	GO:0006810 transport; GO:0051179 localization; GO:0051234 establishment of localization;	GO:0031224 intrinsic component of membrane; GO:0016020 membrane; GO:0016021 integral component of membrane; GO:0044425 membrane part;					IPR009038;	GOLD domain;
XP_024157209.1	sugar carrier protein C-like [Rosa chinensis]	Up	1.577	plasma membrane	GO:0006810 transport; GO:0055085 transmembrane transport; GO:0051179 localization; GO:0051234 establishment of localization;	GO:0031224 intrinsic component of membrane; GO:0016020 membrane; GO:0016021 integral component of membrane; GO:0044425 membrane part;	GO:0022892 substrate-specific transporter activity; GO:0022891 substrate-specific transmembrane transporter activity; GO:0022857 transmembrane transporter activity; GO:0005215 transporter activity;				IPR020846;	Major facilitator superfamily domain;
XP_024157407.1	E3 UFM1-protein ligase 1 homolog isoform X1 [Rosa chinensis]	Up	1.741	cytoplasm				K22755
XP_024157533.1	"polyphenol oxidase latent form, chloroplastic-like [Rosa chinensis]"	Up	1.982	chloroplast	GO:0046148 pigment biosynthetic process; GO:0044699 single-organism process; GO:0008152 metabolic process; GO:0042440 pigment metabolic process; GO:0055114 oxidation-reduction process; GO:0044710 single-organism metabolic process;		GO:0016682 oxidoreductase activity, acting on diphenols and related substances as donors, oxygen as acceptor; GO:0016679 oxidoreductase activity, acting on diphenols and related substances as donors; GO:0003824 catalytic activity; GO:0004097 catechol oxidase activity; GO:0016491 oxidoreductase activity;	K00422	E1.10.3.1; polyphenol oxidase [EC:1.10.3.1]	ko01110 Biosynthesis of secondary metabolites; ko01100 Metabolic pathways; ko00350 Tyrosine metabolism; ko00950 Isoquinoline alkaloid biosynthesis;	IPR002227; IPR022739; IPR008922; IPR022740;	Tyrosinase copper-binding domain; Polyphenol oxidase, central domain; Uncharacterised domain, di-copper centre; Polyphenol oxidase, C-terminal;
XP_024157551.1	integrin-linked protein kinase 1 [Rosa chinensis]	Up	1.717	chloroplast	GO:0016310 phosphorylation; GO:0044267 cellular protein metabolic process; GO:0044238 primary metabolic process; GO:0044237 cellular metabolic process; GO:0006796 phosphate-containing compound metabolic process; GO:0071704 organic substance metabolic process; GO:0008152 metabolic process; GO:0006468 protein phosphorylation; GO:0006793 phosphorus metabolic process; GO:0044260 cellular macromolecul…		GO:0005524 ATP binding; GO:1901265 nucleoside phosphate binding; GO:0016773 phosphotransferase activity, alcohol group as acceptor; GO:0001882 nucleoside binding; GO:0043167 ion binding; GO:0005515 protein binding; GO:0004672 protein kinase activity; GO:0000166 nucleotide binding; GO:0097159 organic cyclic compound binding; GO:1901363 heterocyclic compound binding; GO:0032549 ribonucleoside bindi…				IPR000719; IPR020683; IPR001245; IPR011009;	Protein kinase domain; Ankyrin repeat-containing domain; Serine-threonine/tyrosine-protein kinase catalytic domain; Protein kinase-like domain;
XP_024157706.1	probable 2-carboxy-D-arabinitol-1-phosphatase [Rosa chinensis]	Up	2.186	chloroplast	GO:0008152 metabolic process;		GO:0003824 catalytic activity;	K22200
XP_024157838.1	ras-related protein RABA1f [Rosa chinensis]	Up	1.52	cytoplasm	GO:0050794 regulation of cellular process; GO:0044700 single organism signaling; GO:0051716 cellular response to stimulus; GO:0007165 signal transduction; GO:0050789 regulation of biological process; GO:0007154 cell communication; GO:0035556 intracellular signal transduction; GO:0044699 single-organism process; GO:0007264 small GTPase mediated signal transduction; GO:0023052 signaling; GO:0050896…		GO:1901265 nucleoside phosphate binding; GO:0001882 nucleoside binding; GO:0043167 ion binding; GO:0000166 nucleotide binding; GO:0097159 organic cyclic compound binding; GO:1901363 heterocyclic compound binding; GO:0032549 ribonucleoside binding; GO:0097367 carbohydrate derivative binding; GO:0032553 ribonucleotide binding; GO:0005488 binding; GO:0032550 purine ribonucleoside binding; GO:0043168…				IPR005225; IPR027417;	Small GTP-binding protein domain; P-loop containing nucleoside triphosphate hydrolase;
XP_024158048.1	bifunctional nitrilase/nitrile hydratase NIT4A [Rosa chinensis]	Up	1.796	cytoskeleton	GO:0006807 nitrogen compound metabolic process; GO:0008152 metabolic process;		GO:0016787 hydrolase activity; GO:0003824 catalytic activity; GO:0016810 hydrolase activity, acting on carbon-nitrogen (but not peptide) bonds;	K13035	NIT4; beta-cyano-L-alanine hydratase/nitrilase [EC:3.5.5.4 4.2.1.65]	ko01110 Biosynthesis of secondary metabolites; ko01100 Metabolic pathways; ko00460 Cyanoamino acid metabolism;	IPR003010;	Carbon-nitrogen hydrolase;
XP_024158385.1	pyridoxal phosphate homeostasis protein [Rosa chinensis]	Up	1.584	chloroplast				K06997			IPR029066; IPR001608;	PLP-binding barrel; Alanine racemase, N-terminal;
XP_024158505.1	"acetolactate synthase small subunit 1, chloroplastic-like [Rosa chinensis]"	Up	4.773	chloroplast	GO:0008652 cellular amino acid biosynthetic process; GO:0016053 organic acid biosynthetic process; GO:0044711 single-organism biosynthetic process; GO:0009082 branched-chain amino acid biosynthetic process; GO:0044281 small molecule metabolic process; GO:0044763 single-organism cellular process; GO:0044699 single-organism process; GO:0006807 nitrogen compound metabolic process; GO:0009058 biosynt…		GO:0016597 amino acid binding; GO:0031406 carboxylic acid binding; GO:0003824 catalytic activity; GO:0005488 binding; GO:0003984 acetolactate synthase activity; GO:0016744 transferase activity, transferring aldehyde or ketonic groups; GO:0043167 ion binding; GO:0043177 organic acid binding; GO:0043168 anion binding; GO:0016740 transferase activity; GO:0036094 small molecule binding;	K01653	E2.2.1.6S; acetolactate synthase I/III small subunit [EC:2.2.1.6]	ko01130 Biosynthesis of antibiotics; ko01110 Biosynthesis of secondary metabolites; ko01230 Biosynthesis of amino acids; ko01100 Metabolic pathways; ko00290 Valine, leucine and isoleucine biosynthesis; ko01210 2-Oxocarboxylic acid metabolism; ko00660 C5-Branched dibasic acid metabolism; ko00770 Pantothenate and CoA biosynthesis; ko00650 Butanoate metabolism;	IPR002912; IPR019455;	ACT domain; Acetolactate synthase, small subunit, C-terminal;
XP_024158510.1	actin-related protein 4 [Rosa chinensis]	Up	1.51	nucleus				K11340	ACTL6A; actin-like protein 6A	ko05225 Hepatocellular carcinoma; ko04714 Thermogenesis;
XP_024158547.1	18.1 kDa class I heat shock protein-like [Rosa chinensis]	Up	2.625	chloroplast				K13993	HSP20; HSP20 family protein	ko04141 Protein processing in endoplasmic reticulum;	IPR002068; IPR008978;	Alpha crystallin/Hsp20 domain; HSP20-like chaperone;
XP_024158693.1	60S ribosomal protein L8-3 [Rosa chinensis]	Up	1.502	cytoplasm	GO:0006518 peptide metabolic process; GO:0043043 peptide biosynthetic process; GO:0044267 cellular protein metabolic process; GO:0006807 nitrogen compound metabolic process; GO:0009058 biosynthetic process; GO:0043603 cellular amide metabolic process; GO:0044238 primary metabolic process; GO:1901566 organonitrogen compound biosynthetic process; GO:1901576 organic substance biosynthetic process; G…	GO:0005840 ribosome; GO:0043229 intracellular organelle; GO:0043232 intracellular non-membrane-bounded organelle; GO:0044446 intracellular organelle part; GO:0005737 cytoplasm; GO:0032991 macromolecular complex; GO:0044424 intracellular part; GO:0005623 cell; GO:0044422 organelle part; GO:0043228 non-membrane-bounded organelle; GO:0043226 organelle; GO:0015934 large ribosomal subunit; GO:0044391 …	GO:0097159 organic cyclic compound binding; GO:1901363 heterocyclic compound binding; GO:0003723 RNA binding; GO:0005488 binding; GO:0003676 nucleic acid binding; GO:0005198 structural molecule activity; GO:0003735 structural constituent of ribosome;	K02938	RP-L8e; large subunit ribosomal protein L8e	ko03010 Ribosome;	IPR008991; IPR012340; IPR022669; IPR014726; IPR022666; IPR014722;	Translation protein SH3-like domain; Nucleic acid-binding, OB-fold; Ribosomal protein L2, C-terminal; Ribosomal protein L2, domain 3; Ribosomal Proteins L2, RNA binding domain; Ribosomal protein L2 domain 2;
XP_024158725.1	zinc finger CCCH domain-containing protein 14-like [Rosa chinensis]	Up	1.642	nucleus			GO:0097159 organic cyclic compound binding; GO:1901363 heterocyclic compound binding; GO:0003723 RNA binding; GO:0005488 binding; GO:0003676 nucleic acid binding; GO:0043167 ion binding; GO:0043169 cation binding; GO:0046872 metal ion binding;				IPR000571; IPR004087; IPR004088;	Zinc finger, CCCH-type; K Homology domain; K Homology domain, type 1;
XP_024158726.1	DNA-directed RNA polymerases II and V subunit 8A-like [Rosa chinensis]	Up	1.541	cytoplasm,nucleus	GO:0018130 heterocycle biosynthetic process; GO:0006725 cellular aromatic compound metabolic process; GO:0097659 nucleic acid-templated transcription; GO:0034654 nucleobase-containing compound biosynthetic process; GO:1901360 organic cyclic compound metabolic process; GO:0006807 nitrogen compound metabolic process; GO:0032774 RNA biosynthetic process; GO:0009058 biosynthetic process; GO:0044238 p…			K03016	RPB8; DNA-directed RNA polymerases I, II, and III subunit RPABC3	ko00230 Purine metabolism; ko05169 Epstein-Barr virus infection; ko01100 Metabolic pathways; ko04623 Cytosolic DNA-sensing pathway; ko00240 Pyrimidine metabolism; ko05016 Huntington's disease; ko03020 RNA polymerase;	IPR012340;	Nucleic acid-binding, OB-fold;
XP_024158738.1	3'-N-debenzoyl-2'-deoxytaxol N-benzoyltransferase [Rosa chinensis]	Up	2.161	chloroplast			GO:0016746 transferase activity, transferring acyl groups; GO:0016747 transferase activity, transferring acyl groups other than amino-acyl groups; GO:0003824 catalytic activity; GO:0016740 transferase activity;				IPR023213;	Chloramphenicol acetyltransferase-like domain;
XP_024158874.1	protein disulfide isomerase-like 1-4 [Rosa chinensis]	Up	1.535	chloroplast	GO:0050794 regulation of cellular process; GO:0042592 homeostatic process; GO:0065008 regulation of biological quality; GO:0050789 regulation of biological process; GO:0045454 cell redox homeostasis; GO:0044763 single-organism cellular process; GO:0019725 cellular homeostasis; GO:0044699 single-organism process; GO:0009987 cellular process; GO:0065007 biological regulation;	GO:0043226 organelle; GO:0043231 intracellular membrane-bounded organelle; GO:0043229 intracellular organelle; GO:0005783 endoplasmic reticulum; GO:0044464 cell part; GO:0005622 intracellular; GO:0005737 cytoplasm; GO:0012505 endomembrane system; GO:0044424 intracellular part; GO:0043227 membrane-bounded organelle; GO:0005623 cell; GO:0044444 cytoplasmic part;	GO:0016853 isomerase activity; GO:0003824 catalytic activity;	K09580	PDIA1; protein disulfide-isomerase A1 [EC:5.3.4.1]	ko04141 Protein processing in endoplasmic reticulum;	IPR005788; IPR013766; IPR012336;	Disulphide isomerase; Thioredoxin domain; Thioredoxin-like fold;
XP_024159016.1	SEC14 cytosolic factor-like [Rosa chinensis]	Up	1.771	cytoplasm							IPR001251; IPR011074;	CRAL-TRIO lipid binding domain; CRAL/TRIO, N-terminal domain;
XP_024159145.1	ubiquitin-conjugating enzyme E2 35 [Rosa chinensis]	Up	1.51	mitochondria				K10580	UBE2N; ubiquitin-conjugating enzyme E2 N [EC:2.3.2.23]	ko04624 Toll and Imd signaling pathway; ko04120 Ubiquitin mediated proteolysis;	IPR016135; IPR000608;	Ubiquitin-conjugating enzyme/RWD-like; Ubiquitin-conjugating enzyme E2;
XP_024159238.1	cysteine proteinase inhibitor 1-like [Rosa chinensis]	Up	3.17	chloroplast			GO:0061135 endopeptidase regulator activity; GO:0004857 enzyme inhibitor activity; GO:0098772 molecular function regulator; GO:0030234 enzyme regulator activity; GO:0004866 endopeptidase inhibitor activity; GO:0004869 cysteine-type endopeptidase inhibitor activity; GO:0030414 peptidase inhibitor activity; GO:0061134 peptidase regulator activity;	K13899	CST3; cystatin-C	ko04970 Salivary secretion;	IPR000010;	Cystatin domain;
XP_024159609.1	gamma-interferon-inducible lysosomal thiol reductase isoform X1 [Rosa chinensis]	Up	2.954	chloroplast				K08059	IFI30; interferon, gamma-inducible protein 30	ko04612 Antigen processing and presentation;
XP_024159670.1	ER membrane protein complex subunit 8/9 homolog [Rosa chinensis]	Up	1.524	cytoplasm
XP_024160066.1	"protein MET1, chloroplastic [Rosa chinensis]"	Up	2.626	chloroplast			GO:0005515 protein binding; GO:0005488 binding;				IPR011990; IPR001478; IPR013026;	Tetratricopeptide-like helical domain; PDZ domain; Tetratricopeptide repeat-containing domain;
XP_024160357.1	PREDICTED: cytochrome P450 704C1-like [Fragaria vesca subsp. vesca]	Up	1.521	plasma membrane	GO:0044699 single-organism process; GO:0008152 metabolic process; GO:0055114 oxidation-reduction process; GO:0044710 single-organism metabolic process;		GO:0097159 organic cyclic compound binding; GO:1901363 heterocyclic compound binding; GO:0020037 heme binding; GO:0005506 iron ion binding; GO:0046914 transition metal ion binding; GO:0003824 catalytic activity; GO:0005488 binding; GO:0043167 ion binding; GO:0043169 cation binding; GO:0046872 metal ion binding; GO:0016705 oxidoreductase activity, acting on paired donors, with incorporation or red…
XP_024160467.1	PREDICTED: probable 3-hydroxyacyl-CoA dehydrogenase B0272.3 [Fragaria vesca subsp. vesca]	Up	1.529	cytoplasm	GO:0055114 oxidation-reduction process; GO:0044281 small molecule metabolic process; GO:0044763 single-organism cellular process; GO:0044699 single-organism process; GO:0044255 cellular lipid metabolic process; GO:0006631 fatty acid metabolic process; GO:0044238 primary metabolic process; GO:0044237 cellular metabolic process; GO:0071704 organic substance metabolic process; GO:0008152 metabolic p…		GO:1901265 nucleoside phosphate binding; GO:0043167 ion binding; GO:0070403 NAD+ binding; GO:0000166 nucleotide binding; GO:0048037 cofactor binding; GO:0016491 oxidoreductase activity; GO:1901363 heterocyclic compound binding; GO:0097159 organic cyclic compound binding; GO:0016614 oxidoreductase activity, acting on CH-OH group of donors; GO:0016616 oxidoreductase activity, acting on the CH-OH gr…	K00074	paaH; 3-hydroxybutyryl-CoA dehydrogenase [EC:1.1.1.157]	ko01120 Microbial metabolism in diverse environments; ko00362 Benzoate degradation; ko01100 Metabolic pathways; ko00650 Butanoate metabolism; ko00360 Phenylalanine metabolism;	IPR013328; IPR008927; IPR016040; IPR006176; IPR006108;	6-phosphogluconate dehydrogenase, domain 2; 6-phosphogluconate dehydrogenase C-terminal domain-like; NAD(P)-binding domain; 3-hydroxyacyl-CoA dehydrogenase, NAD binding; 3-hydroxyacyl-CoA dehydrogenase, C-terminal;
XP_024160504.1	"ABC transporter B family member 25, mitochondrial [Rosa chinensis]"	Up	9.024	mitochondria	GO:0006810 transport; GO:0055085 transmembrane transport; GO:0051179 localization; GO:0051234 establishment of localization;	GO:0031224 intrinsic component of membrane; GO:0016020 membrane; GO:0016021 integral component of membrane; GO:0044425 membrane part;	GO:1901265 nucleoside phosphate binding; GO:0015399 primary active transmembrane transporter activity; GO:0016817 hydrolase activity, acting on acid anhydrides; GO:0016787 hydrolase activity; GO:0016887 ATPase activity; GO:0097159 organic cyclic compound binding; GO:1901363 heterocyclic compound binding; GO:0016462 pyrophosphatase activity; GO:0003824 catalytic activity; GO:0032553 ribonucleotide…	K05663	ABC.ATM; mitochondrial ABC transporter ATM	ko02010 ABC transporters;	IPR003593; IPR003439; IPR027417; IPR011527;	AAA+ ATPase domain; ABC transporter-like; P-loop containing nucleoside triphosphate hydrolase; ABC transporter type 1, transmembrane domain;
XP_024160542.1	ubiquitin-conjugating enzyme E2 7 [Rosa chinensis]	Up	1.635	chloroplast				K10575	UBE2G1; ubiquitin-conjugating enzyme E2 G1 [EC:2.3.2.23]	ko04141 Protein processing in endoplasmic reticulum; ko04120 Ubiquitin mediated proteolysis; ko05012 Parkinson's disease;	IPR016135; IPR000608;	Ubiquitin-conjugating enzyme/RWD-like; Ubiquitin-conjugating enzyme E2;
XP_024160930.1	UDP-glycosyltransferase 87A1-like [Rosa chinensis]	Up	1.556	chloroplast	GO:0008152 metabolic process;		GO:0016757 transferase activity, transferring glycosyl groups; GO:0016758 transferase activity, transferring hexosyl groups; GO:0003824 catalytic activity; GO:0016740 transferase activity;
XP_024161244.1	adenosine deaminase-like protein [Rosa chinensis]	Up	1.699	cytoplasm			GO:0019239 deaminase activity; GO:0003824 catalytic activity;				IPR001365; IPR032466;	Adenosine/AMP deaminase domain; Metal-dependent hydrolase;
XP_024161293.1	callose synthase 9 isoform X1 [Rosa chinensis]	Up	1.514	plasma membrane	GO:0016051 carbohydrate biosynthetic process; GO:0006074 (1->3)-beta-D-glucan metabolic process; GO:0044711 single-organism biosynthetic process; GO:0006073 cellular glucan metabolic process; GO:0000271 polysaccharide biosynthetic process; GO:0044042 glucan metabolic process; GO:0044763 single-organism cellular process; GO:0044699 single-organism process; GO:0033692 cellular polysaccharide biosyn…	GO:0016020 membrane; GO:1902494 catalytic complex; GO:0044459 plasma membrane part; GO:0044425 membrane part; GO:0044464 cell part; GO:0071944 cell periphery; GO:0032991 macromolecular complex; GO:1990234 transferase complex; GO:0005623 cell; GO:0000148 1,3-beta-D-glucan synthase complex; GO:0005886 plasma membrane;	GO:0016758 transferase activity, transferring hexosyl groups; GO:0003824 catalytic activity; GO:0035251 UDP-glucosyltransferase activity; GO:0008194 UDP-glycosyltransferase activity; GO:0046527 glucosyltransferase activity; GO:0016757 transferase activity, transferring glycosyl groups; GO:0003843 1,3-beta-D-glucan synthase activity; GO:0016740 transferase activity;	K11000			IPR026899;	1,3-beta-glucan synthase subunit FKS1-like, domain-1;
XP_024161398.1	protein EXORDIUM-like 5 [Rosa chinensis]	Up	1.872	chloroplast
XP_024161406.1	aspartyl protease family protein At5g10770-like [Rosa chinensis]	Up	1.793	vacuolar membrane	GO:0006508 proteolysis; GO:0008152 metabolic process; GO:0043170 macromolecule metabolic process; GO:0019538 protein metabolic process; GO:0044238 primary metabolic process; GO:0071704 organic substance metabolic process;		GO:0004175 endopeptidase activity; GO:0008233 peptidase activity; GO:0003824 catalytic activity; GO:0004190 aspartic-type endopeptidase activity; GO:0070011 peptidase activity, acting on L-amino acid peptides; GO:0016787 hydrolase activity; GO:0070001 aspartic-type peptidase activity;				IPR032799; IPR021109; IPR033873; IPR033121; IPR032861;	Xylanase inhibitor, C-terminal; Aspartic peptidase domain; CND41-like; Peptidase family A1 domain; Xylanase inhibitor, N-terminal;
XP_024161463.1	eukaryotic translation initiation factor 6-2-like [Rosa chinensis]	Up	1.522	cytoplasm	GO:0044085 cellular component biogenesis; GO:0016043 cellular component organization; GO:0034622 cellular macromolecular complex assembly; GO:0022613 ribonucleoprotein complex biogenesis; GO:0022618 ribonucleoprotein complex assembly; GO:0042254 ribosome biogenesis; GO:0042256 mature ribosome assembly; GO:0043933 macromolecular complex subunit organization; GO:0042255 ribosome assembly; GO:007182…		GO:0043022 ribosome binding; GO:0005488 binding; GO:0043021 ribonucleoprotein complex binding; GO:0044877 macromolecular complex binding;	K03264	EIF6; translation initiation factor 6	ko03008 Ribosome biogenesis in eukaryotes;
XP_024161536.1	60S ribosomal protein L32-1 [Rosa chinensis]	Up	1.583	chloroplast	GO:0006518 peptide metabolic process; GO:0043043 peptide biosynthetic process; GO:0044267 cellular protein metabolic process; GO:0006807 nitrogen compound metabolic process; GO:0009058 biosynthetic process; GO:0043603 cellular amide metabolic process; GO:0044238 primary metabolic process; GO:1901566 organonitrogen compound biosynthetic process; GO:1901576 organic substance biosynthetic process; G…	GO:0005840 ribosome; GO:0043226 organelle; GO:0043229 intracellular organelle; GO:0043232 intracellular non-membrane-bounded organelle; GO:0044464 cell part; GO:0005622 intracellular; GO:0005737 cytoplasm; GO:0032991 macromolecular complex; GO:0044424 intracellular part; GO:1990904 ribonucleoprotein complex; GO:0005623 cell; GO:0030529 intracellular ribonucleoprotein complex; GO:0044444 cytoplasm…	GO:0003735 structural constituent of ribosome; GO:0005198 structural molecule activity;	K02912	RP-L32e; large subunit ribosomal protein L32e	ko03010 Ribosome;
XP_024161763.1	probable mitochondrial import inner membrane translocase subunit TIM21 isoform X2 [Rosa chinensis]	Up	3.245	chloroplast	GO:0046907 intracellular transport; GO:0016043 cellular component organization; GO:0072594 establishment of protein localization to organelle; GO:0017038 protein import; GO:0006839 mitochondrial transport; GO:0044699 single-organism process; GO:0015031 protein transport; GO:0051234 establishment of localization; GO:0006605 protein targeting; GO:0051649 establishment of localization in cell; GO:19…	GO:0016020 membrane; GO:0043229 intracellular organelle; GO:0044429 mitochondrial part; GO:0098800 inner mitochondrial membrane protein complex; GO:0031090 organelle membrane; GO:0098796 membrane protein complex; GO:0005737 cytoplasm; GO:0044446 intracellular organelle part; GO:0031967 organelle envelope; GO:0032991 macromolecular complex; GO:0044424 intracellular part; GO:0098798 mitochondrial p…		K17796
XP_024161883.1	bet1-like SNARE 1-1 [Rosa chinensis]	Up	1.685	cytoplasm			GO:0005515 protein binding; GO:0005488 binding;	K08504	BET1; blocked early in transport 1	ko04130 SNARE interactions in vesicular transport;	IPR000727;	Target SNARE coiled-coil homology domain;
XP_024161909.1	PREDICTED: universal stress protein A-like protein isoform X2 [Fragaria vesca subsp. vesca]	Up	3.097	cytoplasm	GO:0006950 response to stress; GO:0050896 response to stimulus;						IPR014729; IPR006016;	Rossmann-like alpha/beta/alpha sandwich fold; UspA;
XP_024162037.1	60S ribosomal protein L38-like [Rosa chinensis]	Up	2.014	nucleus	GO:0006518 peptide metabolic process; GO:0043043 peptide biosynthetic process; GO:0044267 cellular protein metabolic process; GO:0006807 nitrogen compound metabolic process; GO:0009058 biosynthetic process; GO:0043603 cellular amide metabolic process; GO:0044238 primary metabolic process; GO:1901566 organonitrogen compound biosynthetic process; GO:1901576 organic substance biosynthetic process; G…	GO:0005840 ribosome; GO:0043226 organelle; GO:0043229 intracellular organelle; GO:0043232 intracellular non-membrane-bounded organelle; GO:0044464 cell part; GO:0005622 intracellular; GO:0005737 cytoplasm; GO:0032991 macromolecular complex; GO:0044424 intracellular part; GO:1990904 ribonucleoprotein complex; GO:0005623 cell; GO:0030529 intracellular ribonucleoprotein complex; GO:0044444 cytoplasm…	GO:0003735 structural constituent of ribosome; GO:0005198 structural molecule activity;	K02923	RP-L38e; large subunit ribosomal protein L38e	ko03010 Ribosome;
XP_024162065.1	Unknown	Up	1.668	chloroplast
XP_024162124.1	sm-like protein LSM3B [Rosa chinensis]	Up	2.176	cytoplasm	GO:0006725 cellular aromatic compound metabolic process; GO:0060255 regulation of macromolecule metabolic process; GO:0048519 negative regulation of biological process; GO:0044237 cellular metabolic process; GO:0071704 organic substance metabolic process; GO:0044270 cellular nitrogen compound catabolic process; GO:0000398 mRNA splicing, via spliceosome; GO:0008152 metabolic process; GO:0000377 RN…			K12622	LSM3; U6 snRNA-associated Sm-like protein LSm3	ko03018 RNA degradation; ko03040 Spliceosome;	IPR034105; IPR001163; IPR010920;	Sm-like protein Lsm3; LSM domain, eukaryotic/archaea-type; LSM domain;
XP_024162211.1	"putative pentatricopeptide repeat-containing protein At1g12700, mitochondrial [Rosa chinensis]"	Up	2.889	chloroplast			GO:0005515 protein binding; GO:0005488 binding;				IPR011990;	Tetratricopeptide-like helical domain;
XP_024162217.1	ATP sulfurylase 2 [Rosa chinensis]	Up	1.539	chloroplast	GO:0000103 sulfate assimilation; GO:0006790 sulfur compound metabolic process; GO:0008152 metabolic process; GO:0044237 cellular metabolic process; GO:0009987 cellular process;		GO:0004779 sulfate adenylyltransferase activity; GO:0016779 nucleotidyltransferase activity; GO:0003824 catalytic activity; GO:0004781 sulfate adenylyltransferase (ATP) activity; GO:0016740 transferase activity; GO:0070566 adenylyltransferase activity; GO:0016772 transferase activity, transferring phosphorus-containing groups;	K13811	PAPSS; 3'-phosphoadenosine 5'-phosphosulfate synthase [EC:2.7.7.4 2.7.1.25]	ko00230 Purine metabolism; ko01120 Microbial metabolism in diverse environments; ko01130 Biosynthesis of antibiotics; ko01100 Metabolic pathways; ko00920 Sulfur metabolism; ko00450 Selenocompound metabolism; ko00261 Monobactam biosynthesis;	IPR014729; IPR015947; IPR025980; IPR024951; IPR002650;	Rossmann-like alpha/beta/alpha sandwich fold; PUA-like domain; ATP-sulfurylase PUA-like domain; Sulphate adenylyltransferase catalytic domain; Sulphate adenylyltransferase;
XP_024162368.1	Unknown	Up	1.544	chloroplast	GO:1901606 alpha-amino acid catabolic process; GO:0006725 cellular aromatic compound metabolic process; GO:0044699 single-organism process; GO:0044237 cellular metabolic process; GO:0071704 organic substance metabolic process; GO:0006576 cellular biogenic amine metabolic process; GO:0044270 cellular nitrogen compound catabolic process; GO:0008152 metabolic process; GO:0006520 cellular amino acid …		GO:0016787 hydrolase activity; GO:0016811 hydrolase activity, acting on carbon-nitrogen (but not peptide) bonds, in linear amides; GO:0004061 arylformamidase activity; GO:0003824 catalytic activity; GO:0016810 hydrolase activity, acting on carbon-nitrogen (but not peptide) bonds;
XP_024162573.1	polyadenylate-binding protein RBP47 isoform X2 [Rosa chinensis]	Up	1.561	nucleus			GO:0097159 organic cyclic compound binding; GO:1901363 heterocyclic compound binding; GO:1901265 nucleoside phosphate binding; GO:0005488 binding; GO:0003676 nucleic acid binding; GO:0000166 nucleotide binding; GO:0036094 small molecule binding;				IPR000504; IPR012677;	RNA recognition motif domain; Nucleotide-binding alpha-beta plait domain;
XP_024162625.1	1-acylglycerol-3-phosphate O-acyltransferase [Rosa chinensis]	Up	1.662	mitochondria			GO:0003824 catalytic activity;	K13699	ABHD5; abhydrolase domain-containing protein 5 [EC:2.3.1.51]	ko04923 Regulation of lipolysis in adipocytes;	IPR029058; IPR000073;	Alpha/Beta hydrolase fold; Alpha/beta hydrolase fold-1;
XP_024162855.1	"phospholipid hydroperoxide glutathione peroxidase 1, chloroplastic [Rosa chinensis]"	Up	1.527	chloroplast	GO:0008152 metabolic process; GO:0006950 response to stress; GO:0055114 oxidation-reduction process; GO:0044710 single-organism metabolic process; GO:0006979 response to oxidative stress; GO:0044699 single-organism process; GO:0050896 response to stimulus;		GO:0016209 antioxidant activity; GO:0004601 peroxidase activity; GO:0004602 glutathione peroxidase activity; GO:0003824 catalytic activity; GO:0016491 oxidoreductase activity; GO:0016684 oxidoreductase activity, acting on peroxide as acceptor;	K00432	gpx; glutathione peroxidase [EC:1.11.1.9]	ko00590 Arachidonic acid metabolism; ko04918 Thyroid hormone synthesis; ko00480 Glutathione metabolism;	IPR012336;	Thioredoxin-like fold;
XP_024162874.1	oligouridylate-binding protein 1B-like [Rosa chinensis]	Up	1.51	nucleus			GO:0097159 organic cyclic compound binding; GO:1901363 heterocyclic compound binding; GO:1901265 nucleoside phosphate binding; GO:0005488 binding; GO:0003676 nucleic acid binding; GO:0000166 nucleotide binding; GO:0036094 small molecule binding;	K13201			IPR000504; IPR012677;	RNA recognition motif domain; Nucleotide-binding alpha-beta plait domain;
XP_024162892.1	SUMO-activating enzyme subunit 2 isoform X2 [Rosa chinensis]	Up	1.551	cytoplasm	GO:0016925 protein sumoylation; GO:0044267 cellular protein metabolic process; GO:0070647 protein modification by small protein conjugation or removal; GO:0044238 primary metabolic process; GO:0044237 cellular metabolic process; GO:0071704 organic substance metabolic process; GO:0018193 peptidyl-amino acid modification; GO:0018205 peptidyl-lysine modification; GO:0008152 metabolic process; GO:003…		GO:0008641 small protein activating enzyme activity; GO:0016877 ligase activity, forming carbon-sulfur bonds; GO:0019948 SUMO activating enzyme activity; GO:0003824 catalytic activity; GO:0016874 ligase activity;	K10685	UBLE1B; ubiquitin-like 1-activating enzyme E1 B [EC:6.2.1.45]	ko04120 Ubiquitin mediated proteolysis;	IPR019572; IPR000594; IPR016040; IPR028077;	Ubiquitin-activating enzyme, catalytic cysteine domain; THIF-type NAD/FAD binding fold; NAD(P)-binding domain; Ubiquitin/SUMO-activating enzyme ubiquitin-like domain;
XP_024162980.1	sterol 3-beta-glucosyltransferase UGT80B1 isoform X2 [Rosa chinensis]	Up	1.608	nucleus	GO:0030259 lipid glycosylation; GO:0008152 metabolic process; GO:0030258 lipid modification; GO:0044710 single-organism metabolic process; GO:0044763 single-organism cellular process; GO:0044699 single-organism process; GO:0044255 cellular lipid metabolic process; GO:0005975 carbohydrate metabolic process; GO:0044238 primary metabolic process; GO:0044237 cellular metabolic process; GO:0009987 cel…		GO:0016757 transferase activity, transferring glycosyl groups; GO:0016758 transferase activity, transferring hexosyl groups; GO:0003824 catalytic activity; GO:0016740 transferase activity;	K05841			IPR004276;	Glycosyltransferase family 28, N-terminal domain;
XP_024162999.1	pathogenesis-related protein 1-like [Rosa chinensis]	Up	4.707	extracellular		GO:0005576 extracellular region;		K13449	PR1; pathogenesis-related protein 1	ko04626 Plant-pathogen interaction; ko04075 Plant hormone signal transduction; ko04016 MAPK signaling pathway - plant;	IPR034111; IPR014044;	Pathogenesis-related protein 1-like, SCP domain; CAP domain;
XP_024163023.1	transcription factor VIP1 [Rosa chinensis]	Up	1.536	nucleus	GO:0050794 regulation of cellular process; GO:0010468 regulation of gene expression; GO:0006355 regulation of transcription, DNA-templated; GO:0031326 regulation of cellular biosynthetic process; GO:0080090 regulation of primary metabolic process; GO:0060255 regulation of macromolecule metabolic process; GO:0019219 regulation of nucleobase-containing compound metabolic process; GO:0010556 regulat…		GO:0097159 organic cyclic compound binding; GO:1901363 heterocyclic compound binding; GO:0003677 DNA binding; GO:0005488 binding; GO:0001071 nucleic acid binding transcription factor activity; GO:0003676 nucleic acid binding; GO:0043565 sequence-specific DNA binding; GO:0003700 transcription factor activity, sequence-specific DNA binding;	K20557	VIP1; transcription factor VIP1	ko04016 MAPK signaling pathway - plant;	IPR004827;	Basic-leucine zipper domain;
XP_024163150.1	"protein EARLY-RESPONSIVE TO DEHYDRATION 7, chloroplastic-like [Rosa chinensis]"	Up	1.54	chloroplast				K19366	SPG20; spartin	ko04144 Endocytosis;	IPR009686;	Senescence/spartin-associated;
XP_024163161.1	"protein MITOFERRINLIKE 1, chloroplastic isoform X2 [Rosa chinensis]"	Up	2.107	mitochondria,plasma membrane							IPR023395;	Mitochondrial carrier domain;
XP_024163384.1	LIM domain-containing protein WLIM1 [Rosa chinensis]	Up	1.653	cytoplasm			GO:0043169 cation binding; GO:0046872 metal ion binding; GO:0008270 zinc ion binding; GO:0046914 transition metal ion binding; GO:0005488 binding; GO:0043167 ion binding;	K09377			IPR001781;	Zinc finger, LIM-type;
XP_024163412.1	small nuclear ribonucleoprotein SmD3b [Rosa chinensis]	Up	2.585	cytoplasm	GO:0044085 cellular component biogenesis; GO:0016043 cellular component organization; GO:0022613 ribonucleoprotein complex biogenesis; GO:0022618 ribonucleoprotein complex assembly; GO:0006725 cellular aromatic compound metabolic process; GO:0044237 cellular metabolic process; GO:0071704 organic substance metabolic process; GO:0000398 mRNA splicing, via spliceosome; GO:0008152 metabolic process; …	GO:0043229 intracellular organelle; GO:0044446 intracellular organelle part; GO:0032991 macromolecular complex; GO:0044424 intracellular part; GO:0005681 spliceosomal complex; GO:0005623 cell; GO:0044422 organelle part; GO:0043226 organelle; GO:0043231 intracellular membrane-bounded organelle; GO:0005634 nucleus; GO:0044464 cell part; GO:0005622 intracellular; GO:1990904 ribonucleoprotein complex…		K11088	SNRPD3; small nuclear ribonucleoprotein D3	ko04139 Mitophagy - yeast; ko03040 Spliceosome; ko05322 Systemic lupus erythematosus;	IPR001163; IPR010920;	LSM domain, eukaryotic/archaea-type; LSM domain;
XP_024163743.1	60S ribosomal protein L18-2-like [Rosa chinensis]	Up	1.585	chloroplast				K02883	RP-L18e; large subunit ribosomal protein L18e	ko03010 Ribosome;	IPR021131;	Ribosomal protein L18e/L15P;
XP_024164945.1	la protein 1 [Rosa chinensis]	Up	1.762	nucleus	GO:0006396 RNA processing; GO:0006725 cellular aromatic compound metabolic process; GO:1901360 organic cyclic compound metabolic process; GO:0006807 nitrogen compound metabolic process; GO:0044238 primary metabolic process; GO:0044237 cellular metabolic process; GO:0071704 organic substance metabolic process; GO:0016070 RNA metabolic process; GO:0008152 metabolic process; GO:0090304 nucleic acid …	GO:0043226 organelle; GO:0043231 intracellular membrane-bounded organelle; GO:0043229 intracellular organelle; GO:0005634 nucleus; GO:0044464 cell part; GO:0005622 intracellular; GO:0032991 macromolecular complex; GO:0044424 intracellular part; GO:1990904 ribonucleoprotein complex; GO:0030529 intracellular ribonucleoprotein complex; GO:0043227 membrane-bounded organelle; GO:0005623 cell;	GO:0097159 organic cyclic compound binding; GO:1901363 heterocyclic compound binding; GO:0003723 RNA binding; GO:1901265 nucleoside phosphate binding; GO:0005488 binding; GO:0003676 nucleic acid binding; GO:0000166 nucleotide binding; GO:0036094 small molecule binding;	K11090	LA; lupus La protein	ko05322 Systemic lupus erythematosus;	IPR011991; IPR006630; IPR000504; IPR012677; IPR014886;	Winged helix-turn-helix DNA-binding domain; RNA-binding protein Lupus La; RNA recognition motif domain; Nucleotide-binding alpha-beta plait domain; La protein, RNA-binding domain;
XP_024164947.1	WAT1-related protein At4g19185 [Rosa chinensis]	Up	1.67	vacuolar membrane		GO:0031224 intrinsic component of membrane; GO:0016020 membrane; GO:0016021 integral component of membrane; GO:0044425 membrane part;					IPR000620;	EamA domain;
XP_024164995.1	purple acid phosphatase 15-like [Rosa chinensis]	Up	2.071	chloroplast			GO:0003993 acid phosphatase activity; GO:0042578 phosphoric ester hydrolase activity; GO:0003824 catalytic activity; GO:0016791 phosphatase activity; GO:0005488 binding; GO:0016788 hydrolase activity, acting on ester bonds; GO:0043167 ion binding; GO:0043169 cation binding; GO:0046872 metal ion binding; GO:0016787 hydrolase activity;	K22390			IPR029052; IPR015914; IPR004843; IPR025733; IPR008963;	Metallo-dependent phosphatase-like; Purple acid phosphatase, N-terminal; Calcineurin-like phosphoesterase domain, ApaH type; Iron/zinc purple acid phosphatase-like C-terminal domain; Purple acid phosphatase-like, N-terminal;
XP_024165037.1	PI-PLC X-box domain-containing protein DDB_G0293730 [Rosa chinensis]	Up	1.558	cytoplasm	GO:0044699 single-organism process; GO:0008152 metabolic process; GO:0044238 primary metabolic process; GO:0044710 single-organism metabolic process; GO:0006629 lipid metabolic process; GO:0071704 organic substance metabolic process;		GO:0008081 phosphoric diester hydrolase activity; GO:0016787 hydrolase activity; GO:0003824 catalytic activity; GO:0042578 phosphoric ester hydrolase activity; GO:0016788 hydrolase activity, acting on ester bonds;				IPR000909; IPR017946;	Phosphatidylinositol-specific phospholipase C, X domain; PLC-like phosphodiesterase, TIM beta/alpha-barrel domain;
XP_024165045.1	probable serine/threonine-protein kinase At1g01540 [Rosa chinensis]	Up	2.535	chloroplast	GO:0016310 phosphorylation; GO:0044267 cellular protein metabolic process; GO:0044238 primary metabolic process; GO:0044237 cellular metabolic process; GO:0006796 phosphate-containing compound metabolic process; GO:0071704 organic substance metabolic process; GO:0008152 metabolic process; GO:0006468 protein phosphorylation; GO:0006793 phosphorus metabolic process; GO:0044260 cellular macromolecul…		GO:0005524 ATP binding; GO:1901265 nucleoside phosphate binding; GO:0016773 phosphotransferase activity, alcohol group as acceptor; GO:0001882 nucleoside binding; GO:0043167 ion binding; GO:0004672 protein kinase activity; GO:0000166 nucleotide binding; GO:0097159 organic cyclic compound binding; GO:1901363 heterocyclic compound binding; GO:0032549 ribonucleoside binding; GO:0097367 carbohydrate …				IPR000719; IPR013320; IPR011009;	Protein kinase domain; Concanavalin A-like lectin/glucanase domain; Protein kinase-like domain;
XP_024165085.1	lysine histidine transporter-like 8 [Rosa chinensis]	Up	1.643	plasma membrane							IPR013057;	Amino acid transporter, transmembrane domain;
XP_024165125.1	protein S-acyltransferase 8 [Rosa chinensis]	Up	1.654	cytoplasm,plasma membrane				K16675	ZDHHC9_14_18; palmitoyltransferase ZDHHC9/14/18 [EC:2.3.1.225]	ko04391 Hippo signaling pathway - fly;	IPR001594;	Palmitoyltransferase, DHHC domain;
XP_024165149.1	probable arabinose 5-phosphate isomerase [Rosa chinensis]	Up	1.519	cytoplasm	GO:0008152 metabolic process; GO:0005975 carbohydrate metabolic process; GO:0044238 primary metabolic process; GO:0071704 organic substance metabolic process;		GO:0030246 carbohydrate binding; GO:0016853 isomerase activity; GO:0003824 catalytic activity; GO:0005488 binding;	K06041	kdsD; arabinose-5-phosphate isomerase [EC:5.3.1.13]	ko00540 Lipopolysaccharide biosynthesis; ko01100 Metabolic pathways;	IPR001347; IPR000644;	Sugar isomerase (SIS); CBS domain;
XP_024165185.1	ultraviolet-B receptor UVR8-like isoform X1 [Rosa chinensis]	Up	1.734	nucleus							IPR009091;	Regulator of chromosome condensation 1/beta-lactamase-inhibitor protein II;
XP_024165209.1	Unknown	Up	2.016	nucleus			GO:0005515 protein binding; GO:0005488 binding;				IPR003169;	GYF domain;
XP_024165423.1	"adenine nucleotide transporter BT1, chloroplastic/mitochondrial [Rosa chinensis]"	Up	1.587	cytoplasm	GO:0006810 transport; GO:0055085 transmembrane transport; GO:0051179 localization; GO:0051234 establishment of localization;						IPR023395;	Mitochondrial carrier domain;
XP_024165451.1	amino acid permease 3-like isoform X2 [Rosa chinensis]	Up	4.83	plasma membrane							IPR013057;	Amino acid transporter, transmembrane domain;
XP_024165502.1	glucuronoxylan 4-O-methyltransferase 1 [Rosa chinensis]	Up	1.774	chloroplast,mitochondria	GO:0044085 cellular component biogenesis; GO:0016051 carbohydrate biosynthetic process; GO:0000271 polysaccharide biosynthetic process; GO:0044036 cell wall macromolecule metabolic process; GO:0044699 single-organism process; GO:0009058 biosynthetic process; GO:0044237 cellular metabolic process; GO:0044264 cellular polysaccharide metabolic process; GO:0071704 organic substance metabolic process;…			K18801			IPR021148;	Polysaccharide biosynthesis domain;
XP_024165543.1	cytochrome b561 and DOMON domain-containing protein At3g25290-like [Rosa chinensis]	Up	1.555	plasma membrane							IPR005018; IPR006593;	DOMON domain; Cytochrome b561/ferric reductase transmembrane;
XP_024165564.1	protein EXORDIUM-like 2 [Rosa chinensis]	Up	2.054	chloroplast
XP_024165866.1	GDSL esterase/lipase EXL3-like [Rosa chinensis]	Up	2.07	chloroplast	GO:0044699 single-organism process; GO:0008152 metabolic process; GO:0044238 primary metabolic process; GO:0044710 single-organism metabolic process; GO:0006629 lipid metabolic process; GO:0071704 organic substance metabolic process;		GO:0016787 hydrolase activity; GO:0016298 lipase activity; GO:0003824 catalytic activity; GO:0016788 hydrolase activity, acting on ester bonds;				IPR001087; IPR013830;	GDSL lipase/esterase; SGNH hydrolase-type esterase domain;
XP_024165975.1	40S ribosomal protein S18 [Rosa chinensis]	Up	1.537	cytoplasm	GO:0006518 peptide metabolic process; GO:0043043 peptide biosynthetic process; GO:0044267 cellular protein metabolic process; GO:0006807 nitrogen compound metabolic process; GO:0009058 biosynthetic process; GO:0043603 cellular amide metabolic process; GO:0044238 primary metabolic process; GO:1901566 organonitrogen compound biosynthetic process; GO:1901576 organic substance biosynthetic process; G…	GO:0005840 ribosome; GO:0043226 organelle; GO:0043229 intracellular organelle; GO:0043232 intracellular non-membrane-bounded organelle; GO:0044464 cell part; GO:0005622 intracellular; GO:0005737 cytoplasm; GO:0032991 macromolecular complex; GO:0044424 intracellular part; GO:1990904 ribonucleoprotein complex; GO:0005623 cell; GO:0030529 intracellular ribonucleoprotein complex; GO:0044444 cytoplasm…	GO:0097159 organic cyclic compound binding; GO:1901363 heterocyclic compound binding; GO:0003723 RNA binding; GO:0005488 binding; GO:0003676 nucleic acid binding; GO:0005198 structural molecule activity; GO:0003735 structural constituent of ribosome;	K02964	RP-S18e; small subunit ribosomal protein S18e	ko03010 Ribosome;	IPR010979; IPR027437;	Ribosomal protein S13-like, H2TH; 30s ribosomal protein S13, C-terminal;
XP_024166107.1	serine carboxypeptidase-like 18 [Rosa chinensis]	Up	1.771	chloroplast	GO:0006508 proteolysis; GO:0008152 metabolic process; GO:0043170 macromolecule metabolic process; GO:0019538 protein metabolic process; GO:0044238 primary metabolic process; GO:0071704 organic substance metabolic process;		GO:0004180 carboxypeptidase activity; GO:0008233 peptidase activity; GO:0008238 exopeptidase activity; GO:0003824 catalytic activity; GO:0017171 serine hydrolase activity; GO:0008236 serine-type peptidase activity; GO:0070011 peptidase activity, acting on L-amino acid peptides; GO:0016787 hydrolase activity; GO:0004185 serine-type carboxypeptidase activity; GO:0070008 serine-type exopeptidase act…	K16296			IPR029058;	Alpha/Beta hydrolase fold;
XP_024166235.1	expansin-like A2 [Rosa chinensis]	Up	2.352	chloroplast	GO:0019953 sexual reproduction; GO:0000003 reproduction; GO:0022414 reproductive process; GO:0051704 multi-organism process; GO:0044703 multi-organism reproductive process;	GO:0005576 extracellular region;					IPR009009; IPR007112; IPR007117;	RlpA-like protein, double-psi beta-barrel domain; Expansin/pollen allergen, DPBB domain; Expansin, cellulose-binding-like domain;
XP_024166336.1	bifunctional protein FolD 2-like [Rosa chinensis]	Up	1.592	cytoskeleton	GO:0051188 cofactor biosynthetic process; GO:0042559 pteridine-containing compound biosynthetic process; GO:0006725 cellular aromatic compound metabolic process; GO:0016053 organic acid biosynthetic process; GO:0042398 cellular modified amino acid biosynthetic process; GO:0044699 single-organism process; GO:0009058 biosynthetic process; GO:1901566 organonitrogen compound biosynthetic process; GO:…		GO:0004488 methylenetetrahydrofolate dehydrogenase (NADP+) activity; GO:0016645 oxidoreductase activity, acting on the CH-NH group of donors; GO:0016646 oxidoreductase activity, acting on the CH-NH group of donors, NAD or NADP as acceptor; GO:0003824 catalytic activity; GO:0016491 oxidoreductase activity;				IPR020631; IPR016040; IPR020630;	Tetrahydrofolate dehydrogenase/cyclohydrolase, NAD(P)-binding domain; NAD(P)-binding domain; Tetrahydrofolate dehydrogenase/cyclohydrolase, catalytic domain;
XP_024166413.1	tyrosine decarboxylase 1 [Rosa chinensis]	Up	2.661	nucleus	GO:0044281 small molecule metabolic process; GO:0044763 single-organism cellular process; GO:0006807 nitrogen compound metabolic process; GO:0044699 single-organism process; GO:0044238 primary metabolic process; GO:0044237 cellular metabolic process; GO:0071704 organic substance metabolic process; GO:0008152 metabolic process; GO:0006520 cellular amino acid metabolic process; GO:0044710 single-or…		GO:0097159 organic cyclic compound binding; GO:1901363 heterocyclic compound binding; GO:0003824 catalytic activity; GO:0005488 binding; GO:0016830 carbon-carbon lyase activity; GO:0043167 ion binding; GO:0016831 carboxy-lyase activity; GO:0016829 lyase activity; GO:0043168 anion binding; GO:0048037 cofactor binding; GO:0030170 pyridoxal phosphate binding;	K01593	DDC; aromatic-L-amino-acid/L-tryptophan decarboxylase [EC:4.1.1.28 4.1.1.105]	ko00901 Indole alkaloid biosynthesis; ko04726 Serotonergic synapse; ko05034 Alcoholism; ko01110 Biosynthesis of secondary metabolites; ko05031 Amphetamine addiction; ko01100 Metabolic pathways; ko00350 Tyrosine metabolism; ko00950 Isoquinoline alkaloid biosynthesis; ko00360 Phenylalanine metabolism; ko00965 Betalain biosynthesis; ko00380 Tryptophan metabolism; ko05030 Cocaine addiction; ko04728 D…	IPR015424; IPR015422; IPR015421;	Pyridoxal phosphate-dependent transferase; Pyridoxal phosphate-dependent transferase, major region, subdomain 2; Pyridoxal phosphate-dependent transferase, major region, subdomain 1;
XP_024166434.1	probable fructokinase-5 [Rosa chinensis]	Up	1.57	cytoplasm			GO:0016773 phosphotransferase activity, alcohol group as acceptor; GO:0003824 catalytic activity; GO:0016740 transferase activity; GO:0016772 transferase activity, transferring phosphorus-containing groups;	K00847	E2.7.1.4; fructokinase [EC:2.7.1.4]	ko00051 Fructose and mannose metabolism; ko00500 Starch and sucrose metabolism; ko01100 Metabolic pathways; ko00520 Amino sugar and nucleotide sugar metabolism;	IPR011611; IPR029056;	Carbohydrate kinase PfkB; Ribokinase-like;
XP_024166486.1	60S ribosomal protein L37-3-like [Rosa chinensis]	Up	2.2	nucleus	GO:0006518 peptide metabolic process; GO:0043043 peptide biosynthetic process; GO:0044267 cellular protein metabolic process; GO:0006807 nitrogen compound metabolic process; GO:0009058 biosynthetic process; GO:0043603 cellular amide metabolic process; GO:0044238 primary metabolic process; GO:1901566 organonitrogen compound biosynthetic process; GO:1901576 organic substance biosynthetic process; G…	GO:0005840 ribosome; GO:0043226 organelle; GO:0043229 intracellular organelle; GO:0043232 intracellular non-membrane-bounded organelle; GO:0044464 cell part; GO:0005622 intracellular; GO:0005737 cytoplasm; GO:0032991 macromolecular complex; GO:0044424 intracellular part; GO:1990904 ribonucleoprotein complex; GO:0005623 cell; GO:0030529 intracellular ribonucleoprotein complex; GO:0044444 cytoplasm…	GO:0003735 structural constituent of ribosome; GO:0005198 structural molecule activity;	K02922	RP-L37e; large subunit ribosomal protein L37e	ko03010 Ribosome;	IPR011332; IPR011331;	Zinc-binding ribosomal protein; Ribosomal protein L37ae/L37e;
XP_024166498.1	OTU domain-containing protein 6B [Rosa chinensis]	Up	1.563	nucleus				K18342			IPR003323;	OTU domain;
XP_024166602.1	histone H2AX-like [Rosa chinensis]	Up	1.831	chloroplast		GO:0043229 intracellular organelle; GO:0043232 intracellular non-membrane-bounded organelle; GO:0044446 intracellular organelle part; GO:0032991 macromolecular complex; GO:0044424 intracellular part; GO:0005623 cell; GO:0044422 organelle part; GO:0044427 chromosomal part; GO:0000786 nucleosome; GO:0043228 non-membrane-bounded organelle; GO:0043231 intracellular membrane-bounded organelle; GO:0043…	GO:0097159 organic cyclic compound binding; GO:1901363 heterocyclic compound binding; GO:0003677 DNA binding; GO:0046982 protein heterodimerization activity; GO:0005488 binding; GO:0046983 protein dimerization activity; GO:0003676 nucleic acid binding; GO:0005515 protein binding;	K11251	H2A; histone H2A	ko05034 Alcoholism; ko05322 Systemic lupus erythematosus; ko04217 Necroptosis;	IPR032454; IPR009072; IPR007125;	Histone H2A, C-terminal domain; Histone-fold; Histone H2A/H2B/H3;
XP_024166628.1	UDP-rhamnose/UDP-galactose transporter 3-like [Rosa chinensis]	Up	1.547	plasma membrane				K15285			IPR004853;	Sugar phosphate transporter domain;
XP_024166695.1	peamaclein [Rosa chinensis]	Up	1.534	extracellular
XP_024166808.1	PREDICTED: leucine-rich repeat extensin-like protein 4 [Fragaria vesca subsp. vesca]	Up	1.557	nucleus							IPR032675;	Leucine-rich repeat domain, L domain-like;
XP_024166854.1	serine/threonine-protein kinase BSK1-like [Rosa chinensis]	Up	1.737	chloroplast	GO:0016310 phosphorylation; GO:0044267 cellular protein metabolic process; GO:0044238 primary metabolic process; GO:0044237 cellular metabolic process; GO:0006796 phosphate-containing compound metabolic process; GO:0071704 organic substance metabolic process; GO:0008152 metabolic process; GO:0006468 protein phosphorylation; GO:0006793 phosphorus metabolic process; GO:0044260 cellular macromolecul…		GO:0005524 ATP binding; GO:1901265 nucleoside phosphate binding; GO:0016773 phosphotransferase activity, alcohol group as acceptor; GO:0001882 nucleoside binding; GO:0043167 ion binding; GO:0005515 protein binding; GO:0004672 protein kinase activity; GO:0000166 nucleotide binding; GO:0097159 organic cyclic compound binding; GO:1901363 heterocyclic compound binding; GO:0032549 ribonucleoside bindi…	K14500	BSK; BR-signaling kinase [EC:2.7.11.1]	ko04075 Plant hormone signal transduction;	IPR000719; IPR011990; IPR001245; IPR011009;	Protein kinase domain; Tetratricopeptide-like helical domain; Serine-threonine/tyrosine-protein kinase catalytic domain; Protein kinase-like domain;
XP_024167006.1	UDP-glucuronic acid decarboxylase 2-like [Rosa chinensis]	Up	1.625	cytoplasm				K08678	UXS1; UDP-glucuronate decarboxylase [EC:4.1.1.35]	ko01100 Metabolic pathways; ko00520 Amino sugar and nucleotide sugar metabolism;	IPR016040;	NAD(P)-binding domain;
XP_024167164.1	eukaryotic translation initiation factor 2D-like [Rosa chinensis]	Up	1.855	chloroplast	GO:0006518 peptide metabolic process; GO:0043043 peptide biosynthetic process; GO:0044267 cellular protein metabolic process; GO:0006807 nitrogen compound metabolic process; GO:0009058 biosynthetic process; GO:0043603 cellular amide metabolic process; GO:0044238 primary metabolic process; GO:1901566 organonitrogen compound biosynthetic process; GO:0044237 cellular metabolic process; GO:1901576 or…		GO:0097159 organic cyclic compound binding; GO:1901363 heterocyclic compound binding; GO:0003723 RNA binding; GO:0008135 translation factor activity, RNA binding; GO:0005488 binding; GO:0003676 nucleic acid binding; GO:0003743 translation initiation factor activity; GO:0005515 protein binding;	K15027			IPR001950; IPR003121;	SUI1 domain; SWIB/MDM2 domain;
XP_024167238.1	serine carboxypeptidase-like 2 isoform X3 [Rosa chinensis]	Up	1.556	vacuolar membrane	GO:0006508 proteolysis; GO:0008152 metabolic process; GO:0043170 macromolecule metabolic process; GO:0019538 protein metabolic process; GO:0044238 primary metabolic process; GO:0071704 organic substance metabolic process;		GO:0004180 carboxypeptidase activity; GO:0008233 peptidase activity; GO:0008238 exopeptidase activity; GO:0003824 catalytic activity; GO:0017171 serine hydrolase activity; GO:0008236 serine-type peptidase activity; GO:0070011 peptidase activity, acting on L-amino acid peptides; GO:0016787 hydrolase activity; GO:0004185 serine-type carboxypeptidase activity; GO:0070008 serine-type exopeptidase act…	K16296			IPR029058;	Alpha/Beta hydrolase fold;
XP_024167364.1	protein DETOXIFICATION 41-like [Rosa chinensis]	Up	1.915	plasma membrane	GO:0006810 transport; GO:0042493 response to drug; GO:0055085 transmembrane transport; GO:0042221 response to chemical; GO:1902578 single-organism localization; GO:0044699 single-organism process; GO:0015893 drug transport; GO:0050896 response to stimulus; GO:0051179 localization; GO:0044765 single-organism transport; GO:0006855 drug transmembrane transport; GO:0051234 establishment of localizati…	GO:0016020 membrane;	GO:0022804 active transmembrane transporter activity; GO:0015291 secondary active transmembrane transporter activity; GO:0015238 drug transmembrane transporter activity; GO:0090484 drug transporter activity; GO:0015297 antiporter activity; GO:0022857 transmembrane transporter activity; GO:0005215 transporter activity;	K03327
XP_024167464.1	Unknown	Up	1.548	cytoplasm
XP_024167516.1	DUF21 domain-containing protein At2g14520-like isoform X1 [Rosa chinensis]	Up	1.837	cytoplasm				K16302			IPR002550; IPR000644;	Domain of unknown function DUF21; CBS domain;
XP_024167564.1	glycine-rich protein 2-like [Rosa chinensis]	Up	3.533	mitochondria	GO:0050794 regulation of cellular process; GO:0010468 regulation of gene expression; GO:0006355 regulation of transcription, DNA-templated; GO:0031326 regulation of cellular biosynthetic process; GO:0080090 regulation of primary metabolic process; GO:0060255 regulation of macromolecule metabolic process; GO:0019219 regulation of nucleobase-containing compound metabolic process; GO:0010556 regulat…		GO:0097159 organic cyclic compound binding; GO:1901363 heterocyclic compound binding; GO:0003677 DNA binding; GO:0046914 transition metal ion binding; GO:0005488 binding; GO:0043167 ion binding; GO:0003676 nucleic acid binding; GO:0046872 metal ion binding; GO:0043169 cation binding; GO:0008270 zinc ion binding;				IPR011129; IPR012340; IPR001878; IPR002059;	Cold shock domain; Nucleic acid-binding, OB-fold; Zinc finger, CCHC-type; Cold-shock protein, DNA-binding;
XP_024167757.1	Unknown	Up	1.753	plasma membrane
XP_024167869.1	3-hydroxyisobutyryl-CoA hydrolase 1-like isoform X1 [Rosa chinensis]	Up	1.503	chloroplast			GO:0016787 hydrolase activity; GO:0016289 CoA hydrolase activity; GO:0016790 thiolester hydrolase activity; GO:0003824 catalytic activity; GO:0003860 3-hydroxyisobutyryl-CoA hydrolase activity; GO:0016788 hydrolase activity, acting on ester bonds;	K05605	HIBCH; 3-hydroxyisobutyryl-CoA hydrolase [EC:3.1.2.4]	ko00280 Valine, leucine and isoleucine degradation; ko01200 Carbon metabolism; ko01100 Metabolic pathways; ko00410 beta-Alanine metabolism; ko00640 Propanoate metabolism;	IPR029045;	ClpP/crotonase-like domain;
XP_024167959.1	Unknown	Up	2.088	extracellular
XP_024167994.1	protein WALLS ARE THIN 1 [Rosa chinensis]	Up	1.566	vacuolar membrane		GO:0031224 intrinsic component of membrane; GO:0016020 membrane; GO:0016021 integral component of membrane; GO:0044425 membrane part;					IPR000620;	EamA domain;
XP_024168025.1	"thioredoxin-like protein CDSP32, chloroplastic [Rosa chinensis]"	Up	2.6	chloroplast	GO:0050794 regulation of cellular process; GO:0042592 homeostatic process; GO:0065008 regulation of biological quality; GO:0050789 regulation of biological process; GO:0045454 cell redox homeostasis; GO:0044763 single-organism cellular process; GO:0019725 cellular homeostasis; GO:0044699 single-organism process; GO:0009987 cellular process; GO:0065007 biological regulation;						IPR012336; IPR013766;	Thioredoxin-like fold; Thioredoxin domain;
XP_024168028.1	phospholipase SGR2 isoform X2 [Rosa chinensis]	Up	2.051	nucleus			GO:0046872 metal ion binding; GO:0043169 cation binding; GO:0005488 binding; GO:0043167 ion binding;				IPR004177; IPR029058;	DDHD domain; Alpha/Beta hydrolase fold;
XP_024168047.1	alcohol dehydrogenase [Rosa chinensis]	Up	1.575	cytoplasm	GO:0044699 single-organism process; GO:0008152 metabolic process; GO:0055114 oxidation-reduction process; GO:0044710 single-organism metabolic process;		GO:0046914 transition metal ion binding; GO:0003824 catalytic activity; GO:0005488 binding; GO:0043167 ion binding; GO:0046872 metal ion binding; GO:0043169 cation binding; GO:0008270 zinc ion binding; GO:0016491 oxidoreductase activity;	K18857	ADH1; alcohol dehydrogenase class-P [EC:1.1.1.1]	ko01120 Microbial metabolism in diverse environments; ko00592 alpha-Linolenic acid metabolism; ko00071 Fatty acid degradation; ko00010 Glycolysis / Gluconeogenesis; ko01110 Biosynthesis of secondary metabolites; ko01100 Metabolic pathways; ko00350 Tyrosine metabolism;	IPR011032; IPR016040; IPR013154; IPR013149;	GroES-like; NAD(P)-binding domain; Alcohol dehydrogenase, N-terminal; Alcohol dehydrogenase, C-terminal;
XP_024168233.1	ankyrin repeat and SAM domain-containing protein 6 [Rosa chinensis]	Up	1.677	nucleus			GO:0005515 protein binding; GO:0005488 binding;				IPR013761; IPR001660;	Sterile alpha motif/pointed domain; Sterile alpha motif domain;
XP_024168461.1	probable F-actin-capping protein subunit beta isoform X2 [Rosa chinensis]	Up	1.658	nucleus	GO:0050794 regulation of cellular process; GO:0030833 regulation of actin filament polymerization; GO:0016043 cellular component organization; GO:0065008 regulation of biological quality; GO:0030835 negative regulation of actin filament depolymerization; GO:0032956 regulation of actin cytoskeleton organization; GO:0051129 negative regulation of cellular component organization; GO:0044699 single-o…	GO:0043229 intracellular organelle; GO:0043232 intracellular non-membrane-bounded organelle; GO:0044430 cytoskeletal part; GO:0044446 intracellular organelle part; GO:0005737 cytoplasm; GO:0008290 F-actin capping protein complex; GO:0032991 macromolecular complex; GO:0044424 intracellular part; GO:0005623 cell; GO:0015629 actin cytoskeleton; GO:0044422 organelle part; GO:0043228 non-membrane-boun…	GO:0003779 actin binding; GO:0005515 protein binding; GO:0008092 cytoskeletal protein binding; GO:0005488 binding;	K10365	CAPZB; capping protein (actin filament) muscle Z-line, beta	ko04144 Endocytosis;
XP_024168468.1	signal peptide peptidase [Rosa chinensis]	Up	1.938	plasma membrane		GO:0031224 intrinsic component of membrane; GO:0016020 membrane; GO:0016021 integral component of membrane; GO:0044425 membrane part;	GO:0004175 endopeptidase activity; GO:0008233 peptidase activity; GO:0003824 catalytic activity; GO:0004190 aspartic-type endopeptidase activity; GO:0070011 peptidase activity, acting on L-amino acid peptides; GO:0016787 hydrolase activity; GO:0070001 aspartic-type peptidase activity;	K09595
XP_024168573.1	60S ribosomal protein L17-2 [Rosa chinensis]	Up	1.797	nucleus	GO:0006518 peptide metabolic process; GO:0043043 peptide biosynthetic process; GO:0044267 cellular protein metabolic process; GO:0006807 nitrogen compound metabolic process; GO:0009058 biosynthetic process; GO:0043603 cellular amide metabolic process; GO:0044238 primary metabolic process; GO:1901566 organonitrogen compound biosynthetic process; GO:1901576 organic substance biosynthetic process; G…	GO:0005840 ribosome; GO:0043229 intracellular organelle; GO:0043232 intracellular non-membrane-bounded organelle; GO:0044446 intracellular organelle part; GO:0005737 cytoplasm; GO:0032991 macromolecular complex; GO:0044424 intracellular part; GO:0005623 cell; GO:0044422 organelle part; GO:0043228 non-membrane-bounded organelle; GO:0043226 organelle; GO:0015934 large ribosomal subunit; GO:0044391 …	GO:0003735 structural constituent of ribosome; GO:0005198 structural molecule activity;	K02880	RP-L17e; large subunit ribosomal protein L17e	ko03010 Ribosome;
XP_024168591.1	NADH dehydrogenase [ubiquinone] 1 beta subcomplex subunit 10-B [Rosa chinensis]	Up	1.529	mitochondria				K03966	NDUFB10; NADH dehydrogenase (ubiquinone) 1 beta subcomplex subunit 10	ko01100 Metabolic pathways; ko04932 Non-alcoholic fatty liver disease (NAFLD); ko04714 Thermogenesis; ko05010 Alzheimer's disease; ko00190 Oxidative phosphorylation; ko05016 Huntington's disease; ko04723 Retrograde endocannabinoid signaling; ko05012 Parkinson's disease;
XP_024168597.1	"ATP synthase subunit beta, mitochondrial-like [Rosa chinensis]"	Up	1.621	mitochondria	GO:0009116 nucleoside metabolic process; GO:0042278 purine nucleoside metabolic process; GO:0009167 purine ribonucleoside monophosphate metabolic process; GO:0009117 nucleotide metabolic process; GO:0044699 single-organism process; GO:0046129 purine ribonucleoside biosynthetic process; GO:0009163 nucleoside biosynthetic process; GO:0009058 biosynthetic process; GO:0009156 ribonucleoside monophosp…	GO:0045261 proton-transporting ATP synthase complex, catalytic core F(1); GO:0016020 membrane; GO:0098796 membrane protein complex; GO:0044425 membrane part; GO:0044464 cell part; GO:0005622 intracellular; GO:0016469 proton-transporting two-sector ATPase complex; GO:0032991 macromolecular complex; GO:0033178 proton-transporting two-sector ATPase complex, catalytic domain; GO:0044424 intracellular…	GO:0042625 ATPase coupled ion transmembrane transporter activity; GO:1901265 nucleoside phosphate binding; GO:0015399 primary active transmembrane transporter activity; GO:0022892 substrate-specific transporter activity; GO:0016817 hydrolase activity, acting on acid anhydrides; GO:0044769 ATPase activity, coupled to transmembrane movement of ions, rotational mechanism; GO:0015077 monovalent inorg…	K02133	ATPeF1B; F-type H+-transporting ATPase subunit beta [EC:3.6.3.14]	ko05010 Alzheimer's disease; ko00190 Oxidative phosphorylation; ko01100 Metabolic pathways; ko05016 Huntington's disease; ko04714 Thermogenesis; ko05012 Parkinson's disease;	IPR004100; IPR003593; IPR027417; IPR000194; IPR024034;	ATPase, F1/V1/A1 complex, alpha/beta subunit, N-terminal domain; AAA+ ATPase domain; P-loop containing nucleoside triphosphate hydrolase; ATPase, F1/V1/A1 complex, alpha/beta subunit, nucleotide-binding domain; ATPase, F1/V1 complex, beta subunit, C-terminal;
XP_024168634.1	"glucan 1,3-beta-glucosidase A-like [Rosa chinensis]"	Up	1.69	chloroplast	GO:0008152 metabolic process; GO:0005975 carbohydrate metabolic process; GO:0044238 primary metabolic process; GO:0071704 organic substance metabolic process;		GO:0004553 hydrolase activity, hydrolyzing O-glycosyl compounds; GO:0016787 hydrolase activity; GO:0003824 catalytic activity; GO:0016798 hydrolase activity, acting on glycosyl bonds;				IPR017853; IPR001547; IPR008999; IPR013781;	Glycoside hydrolase superfamily; Glycoside hydrolase, family 5; Actin cross-linking; Glycoside hydrolase, catalytic domain;
XP_024168734.1	"histidinol dehydrogenase, chloroplastic-like [Rosa chinensis]"	Up	1.686	chloroplast	GO:0006725 cellular aromatic compound metabolic process; GO:0016053 organic acid biosynthetic process; GO:0052803 imidazole-containing compound metabolic process; GO:0044699 single-organism process; GO:0009058 biosynthetic process; GO:0000105 histidine biosynthetic process; GO:1901566 organonitrogen compound biosynthetic process; GO:0044237 cellular metabolic process; GO:0071704 organic substance…		GO:1901265 nucleoside phosphate binding; GO:0043167 ion binding; GO:0000166 nucleotide binding; GO:0008270 zinc ion binding; GO:0048037 cofactor binding; GO:0004399 histidinol dehydrogenase activity; GO:0016491 oxidoreductase activity; GO:0016614 oxidoreductase activity, acting on CH-OH group of donors; GO:1901363 heterocyclic compound binding; GO:0097159 organic cyclic compound binding; GO:00166…	K00013	hisD; histidinol dehydrogenase [EC:1.1.1.23]	ko01110 Biosynthesis of secondary metabolites; ko01230 Biosynthesis of amino acids; ko01100 Metabolic pathways; ko00340 Histidine metabolism;	IPR016161;	Aldehyde/histidinol dehydrogenase;
XP_024168801.1	E3 ubiquitin-protein ligase KEG [Rosa chinensis]	Up	1.528	chloroplast	GO:0016310 phosphorylation; GO:0044267 cellular protein metabolic process; GO:0044238 primary metabolic process; GO:0044237 cellular metabolic process; GO:0006796 phosphate-containing compound metabolic process; GO:0071704 organic substance metabolic process; GO:0008152 metabolic process; GO:0006468 protein phosphorylation; GO:0006793 phosphorus metabolic process; GO:0044260 cellular macromolecul…		GO:0005524 ATP binding; GO:1901265 nucleoside phosphate binding; GO:0016773 phosphotransferase activity, alcohol group as acceptor; GO:0001882 nucleoside binding; GO:0043167 ion binding; GO:0005515 protein binding; GO:0004672 protein kinase activity; GO:0000166 nucleotide binding; GO:0008270 zinc ion binding; GO:0097159 organic cyclic compound binding; GO:1901363 heterocyclic compound binding; GO…	K16279			IPR000719; IPR001841; IPR018957; IPR013083; IPR020683; IPR011009;	Protein kinase domain; Zinc finger, RING-type; Zinc finger, C3HC4 RING-type; Zinc finger, RING/FYVE/PHD-type; Ankyrin repeat-containing domain; Protein kinase-like domain;
XP_024168883.1	immune-associated nucleotide-binding protein 9 [Rosa chinensis]	Up	1.638	cytoplasm			GO:1901265 nucleoside phosphate binding; GO:0001882 nucleoside binding; GO:0043167 ion binding; GO:0000166 nucleotide binding; GO:0097159 organic cyclic compound binding; GO:1901363 heterocyclic compound binding; GO:0032549 ribonucleoside binding; GO:0097367 carbohydrate derivative binding; GO:0032553 ribonucleotide binding; GO:0005488 binding; GO:0032550 purine ribonucleoside binding; GO:0043168…				IPR006703; IPR027417;	AIG1-type guanine nucleotide-binding (G) domain; P-loop containing nucleoside triphosphate hydrolase;
XP_024169343.1	7-deoxyloganetin glucosyltransferase-like [Rosa chinensis]	Up	1.694	cytoplasm	GO:0008152 metabolic process;		GO:0016757 transferase activity, transferring glycosyl groups; GO:0016758 transferase activity, transferring hexosyl groups; GO:0003824 catalytic activity; GO:0016740 transferase activity;	K21374
XP_024169378.1	molybdate-anion transporter-like [Rosa chinensis]	Up	8.547	plasma membrane	GO:0006810 transport; GO:0006820 anion transport; GO:0051179 localization; GO:0015698 inorganic anion transport; GO:0015689 molybdate ion transport; GO:0006811 ion transport; GO:0051234 establishment of localization;	GO:0031224 intrinsic component of membrane; GO:0016020 membrane; GO:0016021 integral component of membrane; GO:0044425 membrane part;	GO:0015075 ion transmembrane transporter activity; GO:0022892 substrate-specific transporter activity; GO:0015098 molybdate ion transmembrane transporter activity; GO:0015103 inorganic anion transmembrane transporter activity; GO:0005215 transporter activity; GO:0008509 anion transmembrane transporter activity; GO:0022891 substrate-specific transmembrane transporter activity; GO:0022857 transmemb…				IPR020846;	Major facilitator superfamily domain;
XP_024169726.1	protein NTM1-like 9 isoform X2 [Rosa chinensis]	Up	2.022	nucleus	GO:0050794 regulation of cellular process; GO:0006725 cellular aromatic compound metabolic process; GO:0060255 regulation of macromolecule metabolic process; GO:0019219 regulation of nucleobase-containing compound metabolic process; GO:0044237 cellular metabolic process; GO:0071704 organic substance metabolic process; GO:2001141 regulation of RNA biosynthetic process; GO:0008152 metabolic process…		GO:0097159 organic cyclic compound binding; GO:1901363 heterocyclic compound binding; GO:0003677 DNA binding; GO:0003723 RNA binding; GO:0016814 hydrolase activity, acting on carbon-nitrogen (but not peptide) bonds, in cyclic amidines; GO:0004000 adenosine deaminase activity; GO:0003824 catalytic activity; GO:0005488 binding; GO:0003676 nucleic acid binding; GO:0019239 deaminase activity; GO:0016…				IPR003441; IPR002466;	NAC domain; Adenosine deaminase/editase;
XP_024169845.1	protein GPR107 [Rosa chinensis]	Up	1.975	plasma membrane		GO:0031224 intrinsic component of membrane; GO:0016020 membrane; GO:0016021 integral component of membrane; GO:0044425 membrane part;
XP_024170160.1	membrane steroid-binding protein 2 [Rosa chinensis]	Up	1.643	chloroplast				K17278			IPR001199;	Cytochrome b5-like heme/steroid binding domain;
XP_024170301.1	SPX domain-containing membrane protein At4g22990-like [Rosa chinensis]	Up	1.667	plasma membrane	GO:0006810 transport; GO:0055085 transmembrane transport; GO:0051179 localization; GO:0051234 establishment of localization;	GO:0031224 intrinsic component of membrane; GO:0016020 membrane; GO:0016021 integral component of membrane; GO:0044425 membrane part;					IPR020846; IPR004331;	Major facilitator superfamily domain; SPX domain;
XP_024170452.1	probable methyltransferase PMT14 [Rosa chinensis]	Up	1.53	cytoplasm			GO:0016741 transferase activity, transferring one-carbon groups; GO:0008168 methyltransferase activity; GO:0003824 catalytic activity; GO:0016740 transferase activity;				IPR029063;	S-adenosyl-L-methionine-dependent methyltransferase;
XP_024170546.1	monocopper oxidase-like protein SKU5 [Rosa chinensis]	Up	2.199	plasma membrane	GO:0044699 single-organism process; GO:0008152 metabolic process; GO:0055114 oxidation-reduction process; GO:0044710 single-organism metabolic process;		GO:0046914 transition metal ion binding; GO:0003824 catalytic activity; GO:0005488 binding; GO:0043167 ion binding; GO:0046872 metal ion binding; GO:0043169 cation binding; GO:0005507 copper ion binding; GO:0016491 oxidoreductase activity;				IPR011706; IPR011707; IPR008972; IPR001117;	Multicopper oxidase, type 2; Multicopper oxidase, type 3; Cupredoxin; Multicopper oxidase, type 1;
XP_024170631.1	scopoletin glucosyltransferase-like [Rosa chinensis]	Up	1.502	nucleus	GO:0008152 metabolic process;		GO:0016757 transferase activity, transferring glycosyl groups; GO:0016758 transferase activity, transferring hexosyl groups; GO:0003824 catalytic activity; GO:0016740 transferase activity;
XP_024170671.1	protein DOWNSTREAM OF FLC-like [Rosa chinensis]	Up	1.524	chloroplast
XP_024170698.1	probable cellulose synthase A catalytic subunit 3 [UDP-forming] isoform X1 [Rosa chinensis]	Up	1.52	plasma membrane	GO:0016051 carbohydrate biosynthetic process; GO:0044711 single-organism biosynthetic process; GO:0006073 cellular glucan metabolic process; GO:0000271 polysaccharide biosynthetic process; GO:0030243 cellulose metabolic process; GO:0044042 glucan metabolic process; GO:0044763 single-organism cellular process; GO:0044699 single-organism process; GO:0033692 cellular polysaccharide biosynthetic proc…	GO:0016020 membrane;	GO:0016759 cellulose synthase activity; GO:0016758 transferase activity, transferring hexosyl groups; GO:0003824 catalytic activity; GO:0035251 UDP-glucosyltransferase activity; GO:0016760 cellulose synthase (UDP-forming) activity; GO:0008194 UDP-glycosyltransferase activity; GO:0046527 glucosyltransferase activity; GO:0016757 transferase activity, transferring glycosyl groups; GO:0016740 transfe…	K10999			IPR027934; IPR013083; IPR029044;	Cellulose synthase, RING-type zinc finger; Zinc finger, RING/FYVE/PHD-type; Nucleotide-diphospho-sugar transferases;
XP_024170774.1	Unknown	Up	1.548	chloroplast			GO:0003824 catalytic activity; GO:0016491 oxidoreductase activity;				IPR000415; IPR029479;	Nitroreductase-like; Nitroreductase;
XP_024170817.1	actin-related protein 7 [Rosa chinensis]	Up	1.616	cytoplasm				K16615
XP_024170970.1	basic transcription factor 3-like [Rosa chinensis]	Up	1.555	chloroplast				K01527	EGD1; nascent polypeptide-associated complex subunit beta	ko04214 Apoptosis - fly;	IPR002715;	Nascent polypeptide-associated complex NAC domain;
XP_024171312.1	"ribulose-phosphate 3-epimerase, chloroplastic [Rosa chinensis]"	Up	2.41	chloroplast	GO:0008152 metabolic process; GO:0005975 carbohydrate metabolic process; GO:0044238 primary metabolic process; GO:0071704 organic substance metabolic process;		GO:0016853 isomerase activity; GO:0016857 racemase and epimerase activity, acting on carbohydrates and derivatives; GO:0003824 catalytic activity; GO:0016854 racemase and epimerase activity;	K01783	rpe; ribulose-phosphate 3-epimerase [EC:5.1.3.1]	ko00030 Pentose phosphate pathway; ko01120 Microbial metabolism in diverse environments; ko01130 Biosynthesis of antibiotics; ko01200 Carbon metabolism; ko01110 Biosynthesis of secondary metabolites; ko00710 Carbon fixation in photosynthetic organisms; ko01230 Biosynthesis of amino acids; ko01100 Metabolic pathways; ko00040 Pentose and glucuronate interconversions;	IPR013785; IPR011060;	Aldolase-type TIM barrel; Ribulose-phosphate binding barrel;
XP_024172248.1	peptidyl-prolyl cis-trans isomerase CYP18-1 [Rosa chinensis]	Up	9.166	cytoskeleton	GO:0044267 cellular protein metabolic process; GO:0044238 primary metabolic process; GO:0018208 peptidyl-proline modification; GO:0000413 protein peptidyl-prolyl isomerization; GO:0044237 cellular metabolic process; GO:0071704 organic substance metabolic process; GO:0006457 protein folding; GO:0018193 peptidyl-amino acid modification; GO:0008152 metabolic process; GO:0044260 cellular macromolecul…		GO:0003755 peptidyl-prolyl cis-trans isomerase activity; GO:0016853 isomerase activity; GO:0003824 catalytic activity; GO:0016859 cis-trans isomerase activity;	K12734			IPR002130; IPR029000;	Cyclophilin-type peptidyl-prolyl cis-trans isomerase domain; Cyclophilin-like domain;
XP_024172640.1	cleavage and polyadenylation specificity factor subunit 2 isoform X2 [Rosa chinensis]	Up	2.13	chloroplast				K14402	CPSF2; cleavage and polyadenylation specificity factor subunit 2	ko03015 mRNA surveillance pathway;	IPR025069; IPR011108; IPR022712; IPR001279;	Cleavage and polyadenylation specificity factor 2, C-terminal; Zn-dependent metallo-hydrolase, RNA specificity domain; Beta-Casp domain; Metallo-beta-lactamase;
XP_024172673.1	inositol polyphosphate multikinase beta [Rosa chinensis]	Up	1.535	cytoplasm			GO:0016301 kinase activity; GO:0016773 phosphotransferase activity, alcohol group as acceptor; GO:0008440 inositol-1,4,5-trisphosphate 3-kinase activity; GO:0003824 catalytic activity; GO:0016740 transferase activity; GO:0051766 inositol trisphosphate kinase activity; GO:0016772 transferase activity, transferring phosphorus-containing groups;	K00915	IPMK; inositol-polyphosphate multikinase [EC:2.7.1.140 2.7.1.151]	ko04070 Phosphatidylinositol signaling system; ko01100 Metabolic pathways; ko04138 Autophagy - yeast; ko00562 Inositol phosphate metabolism;
XP_024172678.1	RNA-binding KH domain-containing protein RCF3-like isoform X2 [Rosa chinensis]	Up	1.591	nucleus			GO:0097159 organic cyclic compound binding; GO:1901363 heterocyclic compound binding; GO:0003723 RNA binding; GO:0005488 binding; GO:0003676 nucleic acid binding;	K21444			IPR004087; IPR004088;	K Homology domain; K Homology domain, type 1;
XP_024172754.1	probable carboxylesterase 8 [Rosa chinensis]	Up	1.647	cytoplasm	GO:0008152 metabolic process;		GO:0016787 hydrolase activity; GO:0003824 catalytic activity;				IPR029058; IPR013094;	Alpha/Beta hydrolase fold; Alpha/beta hydrolase fold-3;
XP_024172892.1	40S ribosomal protein S23 [Rosa chinensis]	Up	1.681	cytoplasm	GO:0006518 peptide metabolic process; GO:0043043 peptide biosynthetic process; GO:0044267 cellular protein metabolic process; GO:0006807 nitrogen compound metabolic process; GO:0009058 biosynthetic process; GO:0043603 cellular amide metabolic process; GO:0044238 primary metabolic process; GO:1901566 organonitrogen compound biosynthetic process; GO:1901576 organic substance biosynthetic process; G…	GO:0005840 ribosome; GO:0043229 intracellular organelle; GO:0043232 intracellular non-membrane-bounded organelle; GO:0015935 small ribosomal subunit; GO:0044446 intracellular organelle part; GO:0005737 cytoplasm; GO:0032991 macromolecular complex; GO:0044424 intracellular part; GO:0005623 cell; GO:0044422 organelle part; GO:0043228 non-membrane-bounded organelle; GO:0043226 organelle; GO:0044391 …	GO:0003735 structural constituent of ribosome; GO:0005198 structural molecule activity;	K02973	RP-S23e; small subunit ribosomal protein S23e	ko03010 Ribosome;	IPR012340;	Nucleic acid-binding, OB-fold;
XP_024172962.1	glyoxylate/hydroxypyruvate reductase HPR3-like [Rosa chinensis]	Up	2.286	cytoplasm	GO:0044699 single-organism process; GO:0008152 metabolic process; GO:0055114 oxidation-reduction process; GO:0044710 single-organism metabolic process;		GO:0097159 organic cyclic compound binding; GO:1901363 heterocyclic compound binding; GO:0016614 oxidoreductase activity, acting on CH-OH group of donors; GO:0016616 oxidoreductase activity, acting on the CH-OH group of donors, NAD or NADP as acceptor; GO:1901265 nucleoside phosphate binding; GO:0051287 NAD binding; GO:0003824 catalytic activity; GO:0005488 binding; GO:0000166 nucleotide binding;…	K15919	HPR2; hydroxypyruvate reductase 2	ko01130 Biosynthesis of antibiotics; ko01200 Carbon metabolism; ko01110 Biosynthesis of secondary metabolites; ko00260 Glycine, serine and threonine metabolism; ko01100 Metabolic pathways; ko00630 Glyoxylate and dicarboxylate metabolism;	IPR006139; IPR006140; IPR016040;	D-isomer specific 2-hydroxyacid dehydrogenase, catalytic domain; D-isomer specific 2-hydroxyacid dehydrogenase, NAD-binding domain; NAD(P)-binding domain;
XP_024173169.1	probable calcium-binding protein CML27 [Rosa chinensis]	Up	1.555	cytoplasm			GO:0043169 cation binding; GO:0046872 metal ion binding; GO:0005509 calcium ion binding; GO:0005488 binding; GO:0043167 ion binding;	K13448	CML; calcium-binding protein CML	ko04626 Plant-pathogen interaction;	IPR002048; IPR011992;	EF-hand domain; EF-hand domain pair;
XP_024173690.1	mitochondrial pyruvate carrier 1 isoform X2 [Rosa chinensis]	Up	1.855	chloroplast	GO:0006839 mitochondrial transport; GO:0044699 single-organism process; GO:0071702 organic substance transport; GO:0046942 carboxylic acid transport; GO:0015849 organic acid transport; GO:0051234 establishment of localization; GO:0006810 transport; GO:0006820 anion transport; GO:0015711 organic anion transport; GO:1902578 single-organism localization; GO:0015718 monocarboxylic acid transport; GO:…	GO:0016020 membrane; GO:0043229 intracellular organelle; GO:0044429 mitochondrial part; GO:0031090 organelle membrane; GO:0031967 organelle envelope; GO:0044446 intracellular organelle part; GO:0005737 cytoplasm; GO:0044424 intracellular part; GO:0005623 cell; GO:0044422 organelle part; GO:0005739 mitochondrion; GO:0005740 mitochondrial envelope; GO:0043231 intracellular membrane-bounded organell…		K22138
XP_024173863.1	Unknown	Up	1.874	nucleus
XP_024173883.1	SNAP25 homologous protein SNAP33-like [Rosa chinensis]	Up	2.01	nucleus			GO:0005515 protein binding; GO:0005488 binding;				IPR000727;	Target SNARE coiled-coil homology domain;
XP_024174066.1	syntaxin-22-like [Rosa chinensis]	Up	1.529	cytoplasm	GO:0045184 establishment of protein localization; GO:0006810 transport; GO:0046907 intracellular transport; GO:0070727 cellular macromolecule localization; GO:0051649 establishment of localization in cell; GO:0016192 vesicle-mediated transport; GO:0006886 intracellular protein transport; GO:0071702 organic substance transport; GO:0008104 protein localization; GO:0033036 macromolecule localization…	GO:0016020 membrane;	GO:0005484 SNAP receptor activity; GO:0005515 protein binding; GO:0005488 binding;				IPR000727; IPR010989; IPR006011;	Target SNARE coiled-coil homology domain; SNARE; Syntaxin, N-terminal domain;
XP_024174217.1	probable trehalase [Rosa chinensis]	Up	1.529	chloroplast	GO:0044723 single-organism carbohydrate metabolic process; GO:0008152 metabolic process; GO:0044262 cellular carbohydrate metabolic process; GO:0044710 single-organism metabolic process; GO:0044763 single-organism cellular process; GO:0044699 single-organism process; GO:0009311 oligosaccharide metabolic process; GO:0005984 disaccharide metabolic process; GO:0005975 carbohydrate metabolic process;…		GO:0004553 hydrolase activity, hydrolyzing O-glycosyl compounds; GO:0004555 alpha,alpha-trehalase activity; GO:0016787 hydrolase activity; GO:0015927 trehalase activity; GO:0003824 catalytic activity; GO:0016798 hydrolase activity, acting on glycosyl bonds;	K01194	TREH; alpha,alpha-trehalase [EC:3.2.1.28]	ko00500 Starch and sucrose metabolism; ko01100 Metabolic pathways;	IPR008928;	Six-hairpin glycosidase-like;
XP_024174235.1	"glycine cleavage system H protein, mitochondrial [Rosa chinensis]"	Up	2.762	mitochondria	GO:1901606 alpha-amino acid catabolic process; GO:0044712 single-organism catabolic process; GO:0044281 small molecule metabolic process; GO:0044763 single-organism cellular process; GO:0019464 glycine decarboxylation via glycine cleavage system; GO:0006807 nitrogen compound metabolic process; GO:0044699 single-organism process; GO:0044282 small molecule catabolic process; GO:0044238 primary meta…	GO:0005960 glycine cleavage complex; GO:1902494 catalytic complex; GO:0044464 cell part; GO:0005622 intracellular; GO:1990204 oxidoreductase complex; GO:0005737 cytoplasm; GO:0032991 macromolecular complex; GO:0044424 intracellular part; GO:0005623 cell; GO:0044444 cytoplasmic part;		K02437	gcvH; glycine cleavage system H protein	ko01130 Biosynthesis of antibiotics; ko01200 Carbon metabolism; ko01110 Biosynthesis of secondary metabolites; ko00260 Glycine, serine and threonine metabolism; ko01100 Metabolic pathways; ko00630 Glyoxylate and dicarboxylate metabolism;	IPR011053; IPR000089;	Single hybrid motif; Biotin/lipoyl attachment;
XP_024174251.1	"beta-1,3-galactosyltransferase 7 isoform X2 [Rosa chinensis]"	Up	2.066	mitochondria	GO:0006486 protein glycosylation; GO:0043413 macromolecule glycosylation; GO:0009101 glycoprotein biosynthetic process; GO:0044763 single-organism cellular process; GO:0044267 cellular protein metabolic process; GO:0009100 glycoprotein metabolic process; GO:0044699 single-organism process; GO:0009058 biosynthetic process; GO:0044238 primary metabolic process; GO:0044237 cellular metabolic process…	GO:0016020 membrane;	GO:0016757 transferase activity, transferring glycosyl groups; GO:0016758 transferase activity, transferring hexosyl groups; GO:0003824 catalytic activity; GO:0016740 transferase activity; GO:0008378 galactosyltransferase activity;	K20855			IPR025298;	Domain of unknown function DUF4094;
XP_024174324.1	UDP-glycosyltransferase 88F3-like [Rosa chinensis]	Up	1.909	endoplasmic reticulum	GO:0008152 metabolic process;		GO:0016757 transferase activity, transferring glycosyl groups; GO:0016758 transferase activity, transferring hexosyl groups; GO:0003824 catalytic activity; GO:0016740 transferase activity;
XP_024174718.1	RAB6A-GEF complex partner protein 1-like [Rosa chinensis]	Up	1.573	nucleus			GO:0005515 protein binding; GO:0005488 binding;	K20476			IPR009771; IPR015943;	Ribosome control protein 1; WD40/YVTN repeat-like-containing domain;
XP_024174727.1	protein EXORDIUM-like [Rosa chinensis]	Up	2.251	chloroplast
XP_024174729.1	polyadenylate-binding protein-interacting protein 11-like [Rosa chinensis]	Up	2.237	chloroplast			GO:0097159 organic cyclic compound binding; GO:1901363 heterocyclic compound binding; GO:1901265 nucleoside phosphate binding; GO:0005488 binding; GO:0003676 nucleic acid binding; GO:0000166 nucleotide binding; GO:0036094 small molecule binding;				IPR000504; IPR012677; IPR009818;	RNA recognition motif domain; Nucleotide-binding alpha-beta plait domain; Ataxin-2, C-terminal;
XP_024174837.1	protein EXORDIUM-like [Rosa chinensis]	Up	2.277	chloroplast
XP_024174851.1	LOW QUALITY PROTEIN: probable aspartyl protease At4g16563 [Rosa chinensis]	Up	2.972	chloroplast	GO:0006508 proteolysis; GO:0008152 metabolic process; GO:0043170 macromolecule metabolic process; GO:0019538 protein metabolic process; GO:0044238 primary metabolic process; GO:0071704 organic substance metabolic process;		GO:0004175 endopeptidase activity; GO:0008233 peptidase activity; GO:0003824 catalytic activity; GO:0004190 aspartic-type endopeptidase activity; GO:0070011 peptidase activity, acting on L-amino acid peptides; GO:0016787 hydrolase activity; GO:0070001 aspartic-type peptidase activity;				IPR032799; IPR033121; IPR021109; IPR032861; IPR034161;	Xylanase inhibitor, C-terminal; Peptidase family A1 domain; Aspartic peptidase domain; Xylanase inhibitor, N-terminal; Pepsin-like domain, plant;
XP_024175036.1	short-chain dehydrogenase/reductase family 42E member 1-like [Rosa chinensis]	Up	1.674	cytoplasm	GO:0044711 single-organism biosynthetic process; GO:0055114 oxidation-reduction process; GO:0008202 steroid metabolic process; GO:1901360 organic cyclic compound metabolic process; GO:0044699 single-organism process; GO:0009058 biosynthetic process; GO:0044238 primary metabolic process; GO:1901576 organic substance biosynthetic process; GO:0071704 organic substance metabolic process; GO:0008610 l…		GO:0016229 steroid dehydrogenase activity; GO:0016614 oxidoreductase activity, acting on CH-OH group of donors; GO:0016616 oxidoreductase activity, acting on the CH-OH group of donors, NAD or NADP as acceptor; GO:0033764 steroid dehydrogenase activity, acting on the CH-OH group of donors, NAD or NADP as acceptor; GO:0003824 catalytic activity; GO:0003854 3-beta-hydroxy-delta5-steroid dehydrogenas…				IPR016040; IPR002225;	NAD(P)-binding domain; 3-beta hydroxysteroid dehydrogenase/isomerase;
XP_024175745.1	vicianin hydrolase-like isoform X1 [Rosa chinensis]	Up	1.648	vacuolar membrane	GO:0008152 metabolic process; GO:0005975 carbohydrate metabolic process; GO:0044238 primary metabolic process; GO:0071704 organic substance metabolic process;		GO:0004553 hydrolase activity, hydrolyzing O-glycosyl compounds; GO:0016787 hydrolase activity; GO:0003824 catalytic activity; GO:0016798 hydrolase activity, acting on glycosyl bonds;	K22279			IPR017853; IPR013781;	Glycoside hydrolase superfamily; Glycoside hydrolase, catalytic domain;
XP_024175795.1	PREDICTED: deSI-like protein At4g17486 [Fragaria vesca subsp. vesca]	Up	1.506	nucleus							IPR008580;	PPPDE putative peptidase domain;
XP_024176138.1	Unknown	Up	1.806	nucleus
XP_024176277.1	serine/arginine-rich splicing factor RS41-like isoform X2 [Rosa chinensis]	Up	1.556	nucleus			GO:0097159 organic cyclic compound binding; GO:1901363 heterocyclic compound binding; GO:1901265 nucleoside phosphate binding; GO:0005488 binding; GO:0003676 nucleic acid binding; GO:0000166 nucleotide binding; GO:0036094 small molecule binding;	K12893	SFRS4_5_6; splicing factor, arginine/serine-rich 4/5/6	ko03040 Spliceosome; ko05168 Herpes simplex infection;	IPR000504; IPR012677;	RNA recognition motif domain; Nucleotide-binding alpha-beta plait domain;
XP_024176290.1	serine/arginine-rich splicing factor RS31 isoform X2 [Rosa chinensis]	Up	1.732	nucleus			GO:0097159 organic cyclic compound binding; GO:1901363 heterocyclic compound binding; GO:1901265 nucleoside phosphate binding; GO:0005488 binding; GO:0003676 nucleic acid binding; GO:0000166 nucleotide binding; GO:0036094 small molecule binding;	K12893	SFRS4_5_6; splicing factor, arginine/serine-rich 4/5/6	ko03040 Spliceosome; ko05168 Herpes simplex infection;	IPR000504; IPR012677;	RNA recognition motif domain; Nucleotide-binding alpha-beta plait domain;
XP_024176331.1	CBL-interacting serine/threonine-protein kinase 9 isoform X2 [Rosa chinensis]	Up	1.588	mitochondria	GO:0050794 regulation of cellular process; GO:0044700 single organism signaling; GO:0016310 phosphorylation; GO:0051716 cellular response to stimulus; GO:0044267 cellular protein metabolic process; GO:0044699 single-organism process; GO:0044238 primary metabolic process; GO:0023052 signaling; GO:0050896 response to stimulus; GO:0044237 cellular metabolic process; GO:0006796 phosphate-containing c…		GO:0005524 ATP binding; GO:1901265 nucleoside phosphate binding; GO:0016773 phosphotransferase activity, alcohol group as acceptor; GO:0001882 nucleoside binding; GO:0043167 ion binding; GO:0004672 protein kinase activity; GO:0000166 nucleotide binding; GO:0097159 organic cyclic compound binding; GO:1901363 heterocyclic compound binding; GO:0032549 ribonucleoside binding; GO:0097367 carbohydrate …				IPR004041; IPR028375; IPR000719; IPR018451; IPR011009;	NAF domain; KA1 domain/Ssp2, C-terminal; Protein kinase domain; NAF/FISL domain; Protein kinase-like domain;
XP_024176416.1	aladin [Rosa chinensis]	Up	1.808	cytoplasm			GO:0005515 protein binding; GO:0005488 binding;	K14320	AAAS; aladin	ko03013 RNA transport;	IPR017986; IPR015943;	WD40-repeat-containing domain; WD40/YVTN repeat-like-containing domain;
XP_024176653.1	sm-like protein LSM7 [Rosa chinensis]	Up	2.294	chloroplast	GO:0006725 cellular aromatic compound metabolic process; GO:0060255 regulation of macromolecule metabolic process; GO:0048519 negative regulation of biological process; GO:0044237 cellular metabolic process; GO:0071704 organic substance metabolic process; GO:0044270 cellular nitrogen compound catabolic process; GO:0000398 mRNA splicing, via spliceosome; GO:0008152 metabolic process; GO:0000377 RN…			K12626	LSM7; U6 snRNA-associated Sm-like protein LSm7	ko03018 RNA degradation; ko03040 Spliceosome;	IPR001163; IPR010920;	LSM domain, eukaryotic/archaea-type; LSM domain;
XP_024176731.1	mitochondrial substrate carrier family protein C [Rosa chinensis]	Up	1.554	nucleus	GO:0006810 transport; GO:0055085 transmembrane transport; GO:0051179 localization; GO:0051234 establishment of localization;		GO:0043169 cation binding; GO:0046872 metal ion binding; GO:0005509 calcium ion binding; GO:0005488 binding; GO:0043167 ion binding;				IPR011992; IPR002048; IPR023395;	EF-hand domain pair; EF-hand domain; Mitochondrial carrier domain;
XP_024176962.1	heat shock cognate 70 kDa protein-like isoform X2 [Rosa chinensis]	Up	1.918	cytoplasm				K03283	HSPA1s; heat shock 70kDa protein 1/2/6/8	ko04612 Antigen processing and presentation; ko04915 Estrogen signaling pathway; ko05164 Influenza A; ko04144 Endocytosis; ko05145 Toxoplasmosis; ko04141 Protein processing in endoplasmic reticulum; ko03040 Spliceosome; ko05169 Epstein-Barr virus infection; ko05162 Measles; ko05134 Legionellosis; ko04213 Longevity regulating pathway - multiple species; ko04010 MAPK signaling pathway;	IPR029047;	Heat shock protein 70kD, peptide-binding domain;
XP_024177076.1	abscisic acid receptor PYL8 [Rosa chinensis]	Up	1.506	cytoplasm				K14496	PYL; abscisic acid receptor PYR/PYL family	ko04075 Plant hormone signal transduction; ko04016 MAPK signaling pathway - plant;	IPR023393;	START-like domain;
XP_024177224.1	60S ribosomal protein L35a-2 [Rosa chinensis]	Up	1.868	cytoplasm	GO:0006518 peptide metabolic process; GO:0043043 peptide biosynthetic process; GO:0044267 cellular protein metabolic process; GO:0006807 nitrogen compound metabolic process; GO:0009058 biosynthetic process; GO:0043603 cellular amide metabolic process; GO:0044238 primary metabolic process; GO:1901566 organonitrogen compound biosynthetic process; GO:1901576 organic substance biosynthetic process; G…	GO:0005840 ribosome; GO:0043226 organelle; GO:0043229 intracellular organelle; GO:0043232 intracellular non-membrane-bounded organelle; GO:0044464 cell part; GO:0005622 intracellular; GO:0005737 cytoplasm; GO:0032991 macromolecular complex; GO:0044424 intracellular part; GO:1990904 ribonucleoprotein complex; GO:0005623 cell; GO:0030529 intracellular ribonucleoprotein complex; GO:0044444 cytoplasm…	GO:0003735 structural constituent of ribosome; GO:0005198 structural molecule activity;	K02917	RP-L35Ae; large subunit ribosomal protein L35Ae	ko03010 Ribosome;	IPR009000;	Translation protein, beta-barrel domain;
XP_024177266.1	nematode resistance protein-like HSPRO2 [Rosa chinensis]	Up	1.793	cytoplasm	GO:0006952 defense response; GO:0050896 response to stimulus; GO:0006950 response to stress;						IPR009869; IPR009743;	Nematode resistance protein-like HSPRO1, N-terminal; Hs1pro-1, C-terminal;
XP_024177401.1	WD repeat-containing protein 26 homolog [Rosa chinensis]	Up	1.507	cytoplasm			GO:0005515 protein binding; GO:0005488 binding;	K22382			IPR017986; IPR015943; IPR006595; IPR006594;	WD40-repeat-containing domain; WD40/YVTN repeat-like-containing domain; CTLH, C-terminal LisH motif; LIS1 homology motif;
XP_024177544.1	probable phospholipid-transporting ATPase 4 isoform X2 [Rosa chinensis]	Up	1.729	plasma membrane	GO:0006869 lipid transport; GO:0044699 single-organism process; GO:0071702 organic substance transport; GO:0010876 lipid localization; GO:0015914 phospholipid transport; GO:0051234 establishment of localization; GO:0006820 anion transport; GO:0006810 transport; GO:0015748 organophosphate ester transport; GO:0015711 organic anion transport; GO:1902578 single-organism localization; GO:0006811 ion t…	GO:0031224 intrinsic component of membrane; GO:0016020 membrane; GO:0016021 integral component of membrane; GO:0044425 membrane part;	GO:1901265 nucleoside phosphate binding; GO:0005319 lipid transporter activity; GO:0016817 hydrolase activity, acting on acid anhydrides; GO:0022892 substrate-specific transporter activity; GO:0016787 hydrolase activity; GO:0016887 ATPase activity; GO:0097159 organic cyclic compound binding; GO:1901363 heterocyclic compound binding; GO:0016462 pyrophosphatase activity; GO:0003824 catalytic activi…	K01530			IPR032630; IPR008250; IPR023299; IPR032631; IPR023214;	P-type ATPase, C-terminal; P-type ATPase, A domain; P-type ATPase, cytoplasmic domain N; P-type ATPase, N-terminal; HAD-like domain;
XP_024177550.1	mitochondrial fission 1 protein A isoform X1 [Rosa chinensis]	Up	1.679	nucleus	GO:0016043 cellular component organization; GO:0006996 organelle organization; GO:0007005 mitochondrion organization; GO:0048285 organelle fission; GO:0009987 cellular process; GO:0000266 mitochondrial fission; GO:0071840 cellular component organization or biogenesis;		GO:0005515 protein binding; GO:0005488 binding;	K17969	FIS1; mitochondrial fission 1 protein	ko04139 Mitophagy - yeast; ko04137 Mitophagy - animal;	IPR011990; IPR033745;	Tetratricopeptide-like helical domain; Mitochondria fission protein Fis1, cytosolic domain;
XP_024178120.1	vacuolar protein sorting-associated protein 26A [Rosa chinensis]	Up	1.573	chloroplast				K18466	VPS26; vacuolar protein sorting-associated protein 26	ko04144 Endocytosis;
XP_024178236.1	mannose-1-phosphate guanyltransferase alpha-like [Rosa chinensis]	Up	1.781	cytoplasm	GO:0009058 biosynthetic process; GO:0008152 metabolic process;		GO:0016779 nucleotidyltransferase activity; GO:0003824 catalytic activity; GO:0016740 transferase activity; GO:0016772 transferase activity, transferring phosphorus-containing groups;	K00966	GMPP; mannose-1-phosphate guanylyltransferase [EC:2.7.7.13]	ko00051 Fructose and mannose metabolism; ko01110 Biosynthesis of secondary metabolites; ko01100 Metabolic pathways; ko00520 Amino sugar and nucleotide sugar metabolism;	IPR005835; IPR029044;	Nucleotidyl transferase domain; Nucleotide-diphospho-sugar transferases;
XP_024178421.1	cellulose synthase A catalytic subunit 7 [UDP-forming] [Rosa chinensis]	Up	1.98	plasma membrane	GO:0016051 carbohydrate biosynthetic process; GO:0044711 single-organism biosynthetic process; GO:0006073 cellular glucan metabolic process; GO:0000271 polysaccharide biosynthetic process; GO:0030243 cellulose metabolic process; GO:0044042 glucan metabolic process; GO:0044763 single-organism cellular process; GO:0044699 single-organism process; GO:0033692 cellular polysaccharide biosynthetic proc…	GO:0016020 membrane;	GO:0016759 cellulose synthase activity; GO:0016758 transferase activity, transferring hexosyl groups; GO:0043167 ion binding; GO:0008194 UDP-glycosyltransferase activity; GO:0046527 glucosyltransferase activity; GO:0005515 protein binding; GO:0008270 zinc ion binding; GO:0046914 transition metal ion binding; GO:0003824 catalytic activity; GO:0005488 binding; GO:0035251 UDP-glucosyltransferase act…	K10999			IPR027934; IPR001841; IPR013083; IPR029044;	Cellulose synthase, RING-type zinc finger; Zinc finger, RING-type; Zinc finger, RING/FYVE/PHD-type; Nucleotide-diphospho-sugar transferases;
XP_024178430.1	2-alkenal reductase (NADP(+)-dependent)-like [Rosa chinensis]	Up	2.049	cytoplasm	GO:0044699 single-organism process; GO:0008152 metabolic process; GO:0055114 oxidation-reduction process; GO:0044710 single-organism metabolic process;		GO:0003824 catalytic activity; GO:0016491 oxidoreductase activity;				IPR011032; IPR020843; IPR016040; IPR013149;	GroES-like; Polyketide synthase, enoylreductase domain; NAD(P)-binding domain; Alcohol dehydrogenase, C-terminal;
XP_024178871.1	aspartyl protease family protein 2-like [Rosa chinensis]	Up	1.958	plasma membrane	GO:0006518 peptide metabolic process; GO:0043043 peptide biosynthetic process; GO:0044267 cellular protein metabolic process; GO:0006807 nitrogen compound metabolic process; GO:0009058 biosynthetic process; GO:0043603 cellular amide metabolic process; GO:1901566 organonitrogen compound biosynthetic process; GO:0044238 primary metabolic process; GO:1901576 organic substance biosynthetic process; G…	GO:0005840 ribosome; GO:0043226 organelle; GO:0043229 intracellular organelle; GO:0043232 intracellular non-membrane-bounded organelle; GO:0044464 cell part; GO:0005622 intracellular; GO:0005737 cytoplasm; GO:0032991 macromolecular complex; GO:0044424 intracellular part; GO:1990904 ribonucleoprotein complex; GO:0005623 cell; GO:0030529 intracellular ribonucleoprotein complex; GO:0044444 cytoplasm…	GO:0004175 endopeptidase activity; GO:0008233 peptidase activity; GO:0003824 catalytic activity; GO:0004190 aspartic-type endopeptidase activity; GO:0070011 peptidase activity, acting on L-amino acid peptides; GO:0070001 aspartic-type peptidase activity; GO:0016787 hydrolase activity; GO:0005198 structural molecule activity; GO:0003735 structural constituent of ribosome;	K22683			IPR032799; IPR033121; IPR021109; IPR032861; IPR023573; IPR034161;	Xylanase inhibitor, C-terminal; Peptidase family A1 domain; Aspartic peptidase domain; Xylanase inhibitor, N-terminal; Ribosomal protein 50S-L18Ae/60S-L20/60S-L18A; Pepsin-like domain, plant;
XP_024178901.1	MATH domain and coiled-coil domain-containing protein At2g42480-like [Rosa chinensis]	Up	1.532	cytoplasm			GO:0005515 protein binding; GO:0005488 binding;				IPR008974; IPR002083;	TRAF-like; MATH/TRAF domain;
XP_024179389.1	signal peptidase complex catalytic subunit SEC11A [Rosa chinensis]	Up	3.038	endoplasmic reticulum	GO:0006518 peptide metabolic process; GO:0006465 signal peptide processing; GO:0044267 cellular protein metabolic process; GO:0006807 nitrogen compound metabolic process; GO:0016485 protein processing; GO:0043603 cellular amide metabolic process; GO:0044238 primary metabolic process; GO:0044237 cellular metabolic process; GO:0071704 organic substance metabolic process; GO:0008152 metabolic proces…	GO:0016020 membrane;	GO:0008233 peptidase activity; GO:0016787 hydrolase activity; GO:0003824 catalytic activity;	K13280	SEC11; signal peptidase I [EC:3.4.21.89]	ko03060 Protein export;	IPR019759; IPR015927; IPR028360;	Peptidase S24/S26A/S26B; Peptidase S24/S26A/S26B/S26C; Peptidase S24/S26, beta-ribbon domain;
XP_024179566.1	aspartyl protease family protein 1-like [Rosa chinensis]	Up	1.65	chloroplast	GO:0006508 proteolysis; GO:0008152 metabolic process; GO:0043170 macromolecule metabolic process; GO:0019538 protein metabolic process; GO:0044238 primary metabolic process; GO:0071704 organic substance metabolic process;		GO:0004175 endopeptidase activity; GO:0008233 peptidase activity; GO:0003824 catalytic activity; GO:0004190 aspartic-type endopeptidase activity; GO:0070011 peptidase activity, acting on L-amino acid peptides; GO:0016787 hydrolase activity; GO:0070001 aspartic-type peptidase activity;				IPR032799; IPR033121; IPR021109; IPR032861;	Xylanase inhibitor, C-terminal; Peptidase family A1 domain; Aspartic peptidase domain; Xylanase inhibitor, N-terminal;
XP_024180086.1	"threonine synthase 1, chloroplastic-like [Rosa chinensis]"	Up	1.58	chloroplast	GO:0044281 small molecule metabolic process; GO:0044763 single-organism cellular process; GO:0006807 nitrogen compound metabolic process; GO:0044699 single-organism process; GO:0044238 primary metabolic process; GO:0044237 cellular metabolic process; GO:0071704 organic substance metabolic process; GO:0008152 metabolic process; GO:0006520 cellular amino acid metabolic process; GO:0044710 single-or…		GO:0097159 organic cyclic compound binding; GO:1901363 heterocyclic compound binding; GO:0005488 binding; GO:0043167 ion binding; GO:0043168 anion binding; GO:0048037 cofactor binding; GO:0030170 pyridoxal phosphate binding;	K01733	thrC; threonine synthase [EC:4.2.3.1]	ko01120 Microbial metabolism in diverse environments; ko00750 Vitamin B6 metabolism; ko01110 Biosynthesis of secondary metabolites; ko00260 Glycine, serine and threonine metabolism; ko01230 Biosynthesis of amino acids; ko01100 Metabolic pathways;	IPR001926;	Tryptophan synthase beta subunit-like PLP-dependent enzyme;
XP_024180326.1	"protein THYLAKOID FORMATION1, chloroplastic [Rosa chinensis]"	Up	1.524	chloroplast	GO:0044085 cellular component biogenesis; GO:0016043 cellular component organization; GO:0034622 cellular macromolecular complex assembly; GO:0071822 protein complex subunit organization; GO:0019684 photosynthesis, light reaction; GO:0010207 photosystem II assembly; GO:0044237 cellular metabolic process; GO:0043933 macromolecular complex subunit organization; GO:0008152 metabolic process; GO:0006…
XP_024180604.1	potassium transporter 4 [Rosa chinensis]	Up	1.875	plasma membrane	GO:0098655 cation transmembrane transport; GO:0034220 ion transmembrane transport; GO:0098660 inorganic ion transmembrane transport; GO:0030001 metal ion transport; GO:0071804 cellular potassium ion transport; GO:0044763 single-organism cellular process; GO:0044699 single-organism process; GO:0051234 establishment of localization; GO:0006810 transport; GO:0055085 transmembrane transport; GO:00068…	GO:0016020 membrane;	GO:0046873 metal ion transmembrane transporter activity; GO:0015075 ion transmembrane transporter activity; GO:0022892 substrate-specific transporter activity; GO:0015077 monovalent inorganic cation transmembrane transporter activity; GO:0022890 inorganic cation transmembrane transporter activity; GO:0008324 cation transmembrane transporter activity; GO:0022891 substrate-specific transmembrane tr…	K03549
XP_024180645.1	serine acetyltransferase 5 [Rosa chinensis]	Up	1.575	cytoplasm	GO:0000097 sulfur amino acid biosynthetic process; GO:0016053 organic acid biosynthetic process; GO:0044699 single-organism process; GO:0009058 biosynthetic process; GO:1901566 organonitrogen compound biosynthetic process; GO:0044237 cellular metabolic process; GO:0044272 sulfur compound biosynthetic process; GO:0000096 sulfur amino acid metabolic process; GO:0071704 organic substance metabolic p…	GO:0044424 intracellular part; GO:0005623 cell; GO:0044464 cell part; GO:0005622 intracellular; GO:0005737 cytoplasm;	GO:0016746 transferase activity, transferring acyl groups; GO:0009001 serine O-acetyltransferase activity; GO:0003824 catalytic activity; GO:0016412 serine O-acyltransferase activity; GO:0016413 O-acetyltransferase activity; GO:0016740 transferase activity; GO:0016747 transferase activity, transferring acyl groups other than amino-acyl groups; GO:0016407 acetyltransferase activity; GO:0008374 O-a…	K00640	cysE; serine O-acetyltransferase [EC:2.3.1.30]	ko00270 Cysteine and methionine metabolism; ko01110 Biosynthesis of secondary metabolites; ko05111 Biofilm formation - Vibrio cholerae; ko01230 Biosynthesis of amino acids; ko01100 Metabolic pathways; ko00920 Sulfur metabolism; ko01120 Microbial metabolism in diverse environments; ko01200 Carbon metabolism;	IPR011004; IPR010493;	Trimeric LpxA-like; Serine acetyltransferase, N-terminal;
XP_024180697.1	probable polyamine oxidase 2 [Rosa chinensis]	Up	2.427	chloroplast	GO:0044699 single-organism process; GO:0008152 metabolic process; GO:0055114 oxidation-reduction process; GO:0044710 single-organism metabolic process;		GO:0003824 catalytic activity; GO:0016491 oxidoreductase activity;	K17839	PAO4; polyamine oxidase [EC:1.5.3.17 1.5.3.-]	ko00330 Arginine and proline metabolism; ko00410 beta-Alanine metabolism;	IPR002937; IPR023753;	Amine oxidase; FAD/NAD(P)-binding domain;
XP_024180800.1	E3 ubiquitin-protein ligase RGLG2-like [Rosa chinensis]	Up	1.74	nucleus			GO:0043169 cation binding; GO:0046872 metal ion binding; GO:0005515 protein binding; GO:0008270 zinc ion binding; GO:0046914 transition metal ion binding; GO:0005488 binding; GO:0043167 ion binding;	K16280			IPR001841; IPR013083; IPR010734; IPR002035;	Zinc finger, RING-type; Zinc finger, RING/FYVE/PHD-type; Copine; von Willebrand factor, type A;
XP_024180933.1	Unknown	Up	5.058	chloroplast	GO:0006810 transport; GO:0055085 transmembrane transport; GO:0051179 localization; GO:0051234 establishment of localization;	GO:0031224 intrinsic component of membrane; GO:0016020 membrane; GO:0016021 integral component of membrane; GO:0044425 membrane part;					IPR020846;	Major facilitator superfamily domain;
XP_024180970.1	serine/threonine-protein kinase SAPK1-like [Rosa chinensis]	Up	1.67	cytoplasm	GO:0016310 phosphorylation; GO:0044267 cellular protein metabolic process; GO:0044238 primary metabolic process; GO:0044237 cellular metabolic process; GO:0006796 phosphate-containing compound metabolic process; GO:0071704 organic substance metabolic process; GO:0008152 metabolic process; GO:0006468 protein phosphorylation; GO:0006793 phosphorus metabolic process; GO:0044260 cellular macromolecul…		GO:0005524 ATP binding; GO:1901265 nucleoside phosphate binding; GO:0016773 phosphotransferase activity, alcohol group as acceptor; GO:0001882 nucleoside binding; GO:0043167 ion binding; GO:0004672 protein kinase activity; GO:0000166 nucleotide binding; GO:0097159 organic cyclic compound binding; GO:1901363 heterocyclic compound binding; GO:0032549 ribonucleoside binding; GO:0097367 carbohydrate …	K14498	SNRK2; serine/threonine-protein kinase SRK2 [EC:2.7.11.1]	ko04075 Plant hormone signal transduction; ko04016 MAPK signaling pathway - plant;	IPR000719; IPR011009;	Protein kinase domain; Protein kinase-like domain;
XP_024181076.1	Unknown	Up	1.667	cytoplasm
XP_024181186.1	AUGMIN subunit 7 isoform X1 [Rosa chinensis]	Up	1.556	plasma membrane
XP_024181314.1	"betaine aldehyde dehydrogenase 1, chloroplastic-like isoform X2 [Rosa chinensis]"	Up	1.9	cytoplasm	GO:0044699 single-organism process; GO:0008152 metabolic process; GO:0055114 oxidation-reduction process; GO:0044710 single-organism metabolic process;		GO:0016620 oxidoreductase activity, acting on the aldehyde or oxo group of donors, NAD or NADP as acceptor; GO:0003824 catalytic activity; GO:0016491 oxidoreductase activity; GO:0016903 oxidoreductase activity, acting on the aldehyde or oxo group of donors;	K00130	betB; betaine-aldehyde dehydrogenase [EC:1.2.1.8]	ko00260 Glycine, serine and threonine metabolism; ko01100 Metabolic pathways;	IPR016161; IPR015590; IPR016162; IPR016163;	Aldehyde/histidinol dehydrogenase; Aldehyde dehydrogenase domain; Aldehyde dehydrogenase N-terminal domain; Aldehyde dehydrogenase, C-terminal;
XP_024181454.1	stress-response A/B barrel domain-containing protein UP3-like [Rosa chinensis]	Up	1.503	chloroplast							IPR013097; IPR011008;	Stress responsive alpha-beta barrel; Dimeric alpha-beta barrel;
XP_024181553.1	GDSL esterase/lipase At5g14450-like [Rosa chinensis]	Up	1.572	extracellular			GO:0016787 hydrolase activity; GO:0003824 catalytic activity; GO:0016788 hydrolase activity, acting on ester bonds;				IPR001087; IPR013830;	GDSL lipase/esterase; SGNH hydrolase-type esterase domain;
XP_024181562.1	"cytochrome c oxidase subunit 5b-1, mitochondrial [Rosa chinensis]"	Up	1.617	chloroplast		GO:0043229 intracellular organelle; GO:0044429 mitochondrial part; GO:0031967 organelle envelope; GO:0044446 intracellular organelle part; GO:0005737 cytoplasm; GO:0044424 intracellular part; GO:0005623 cell; GO:0005739 mitochondrion; GO:0044422 organelle part; GO:0043231 intracellular membrane-bounded organelle; GO:0005740 mitochondrial envelope; GO:0043226 organelle; GO:0044464 cell part; GO:00…	GO:0015075 ion transmembrane transporter activity; GO:0022892 substrate-specific transporter activity; GO:0015077 monovalent inorganic cation transmembrane transporter activity; GO:0016676 oxidoreductase activity, acting on a heme group of donors, oxygen as acceptor; GO:0016675 oxidoreductase activity, acting on a heme group of donors; GO:0015078 hydrogen ion transmembrane transporter activity; G…	K02265	COX5B; cytochrome c oxidase subunit 5b	ko04260 Cardiac muscle contraction; ko05010 Alzheimer's disease; ko00190 Oxidative phosphorylation; ko01100 Metabolic pathways; ko05016 Huntington's disease; ko04932 Non-alcoholic fatty liver disease (NAFLD); ko04714 Thermogenesis; ko05012 Parkinson's disease;
XP_024181645.1	signal recognition particle receptor subunit alpha homolog [Rosa chinensis]	Up	2.681	cytoplasm	GO:0046907 intracellular transport; GO:0072599 establishment of protein localization to endoplasmic reticulum; GO:0072594 establishment of protein localization to organelle; GO:0072657 protein localization to membrane; GO:0045047 protein targeting to ER; GO:0071702 organic substance transport; GO:0006613 cotranslational protein targeting to membrane; GO:0015031 protein transport; GO:0051641 cellu…	GO:0043229 intracellular organelle; GO:0016020 membrane; GO:0005783 endoplasmic reticulum; GO:0042175 nuclear outer membrane-endoplasmic reticulum membrane network; GO:0030867 rough endoplasmic reticulum membrane; GO:0098588 bounding membrane of organelle; GO:0031090 organelle membrane; GO:0005791 rough endoplasmic reticulum; GO:0098796 membrane protein complex; GO:0005737 cytoplasm; GO:0044446 i…	GO:1901265 nucleoside phosphate binding; GO:0044877 macromolecular complex binding; GO:0001882 nucleoside binding; GO:0043167 ion binding; GO:0016817 hydrolase activity, acting on acid anhydrides; GO:0016787 hydrolase activity; GO:0000166 nucleotide binding; GO:0017111 nucleoside-triphosphatase activity; GO:0097159 organic cyclic compound binding; GO:1901363 heterocyclic compound binding; GO:0032…	K13431	SRPR; signal recognition particle receptor subunit alpha	ko03060 Protein export;	IPR003593; IPR013822; IPR007222; IPR027417; IPR000897; IPR011012;	AAA+ ATPase domain; Signal recognition particle, SRP54 subunit, helical bundle; Signal recognition particle receptor, alpha subunit, N-terminal; P-loop containing nucleoside triphosphate hydrolase; Signal recognition particle, SRP54 subunit, GTPase domain; Longin-like domain;
XP_024181798.1	mitochondrial uncoupling protein 5 [Rosa chinensis]	Up	1.898	cytoplasm	GO:0006810 transport; GO:0051179 localization; GO:0006839 mitochondrial transport; GO:0051234 establishment of localization;	GO:0016020 membrane; GO:0043229 intracellular organelle; GO:0044429 mitochondrial part; GO:0031090 organelle membrane; GO:0005737 cytoplasm; GO:0044446 intracellular organelle part; GO:0031967 organelle envelope; GO:0044424 intracellular part; GO:0005623 cell; GO:0044422 organelle part; GO:0005739 mitochondrion; GO:0005740 mitochondrial envelope; GO:0043231 intracellular membrane-bounded organell…		K15104			IPR023395;	Mitochondrial carrier domain;
XP_024181894.1	shikimate O-hydroxycinnamoyltransferase-like [Rosa chinensis]	Up	1.599	cytoplasm			GO:0016746 transferase activity, transferring acyl groups; GO:0016747 transferase activity, transferring acyl groups other than amino-acyl groups; GO:0003824 catalytic activity; GO:0016740 transferase activity;	K13065	E2.3.1.133; shikimate O-hydroxycinnamoyltransferase [EC:2.3.1.133]	ko00945 Stilbenoid, diarylheptanoid and gingerol biosynthesis; ko00941 Flavonoid biosynthesis; ko01110 Biosynthesis of secondary metabolites; ko01100 Metabolic pathways; ko00940 Phenylpropanoid biosynthesis;	IPR023213;	Chloramphenicol acetyltransferase-like domain;
XP_024182157.1	Unknown	Up	1.691	cytoskeleton				K06889			IPR029058; IPR022742;	Alpha/Beta hydrolase fold; Serine aminopeptidase, S33;
XP_024182162.1	Unknown	Up	2.386	cytoplasm
XP_024182227.1	NADP-dependent malic enzyme [Rosa chinensis]	Up	1.536	chloroplast	GO:0043648 dicarboxylic acid metabolic process; GO:0008152 metabolic process; GO:0055114 oxidation-reduction process; GO:0044710 single-organism metabolic process; GO:0006108 malate metabolic process; GO:0044281 small molecule metabolic process; GO:0019752 carboxylic acid metabolic process; GO:0044763 single-organism cellular process; GO:0044699 single-organism process; GO:0006082 organic acid me…		GO:0004471 malate dehydrogenase (decarboxylating) (NAD+) activity; GO:1901265 nucleoside phosphate binding; GO:0000166 nucleotide binding; GO:0048037 cofactor binding; GO:0016491 oxidoreductase activity; GO:0016614 oxidoreductase activity, acting on CH-OH group of donors; GO:1901363 heterocyclic compound binding; GO:0097159 organic cyclic compound binding; GO:0016616 oxidoreductase activity, acti…	K00029	E1.1.1.40; malate dehydrogenase (oxaloacetate-decarboxylating)(NADP+) [EC:1.1.1.40]	ko01120 Microbial metabolism in diverse environments; ko01200 Carbon metabolism; ko00710 Carbon fixation in photosynthetic organisms; ko01100 Metabolic pathways; ko00620 Pyruvate metabolism;	IPR012302; IPR012301; IPR016040;	Malic enzyme, NAD-binding; Malic enzyme, N-terminal domain; NAD(P)-binding domain;
XP_024182298.1	ras-related protein Rab5-like isoform X1 [Rosa chinensis]	Up	1.889	chloroplast	GO:0050794 regulation of cellular process; GO:0044700 single organism signaling; GO:0051716 cellular response to stimulus; GO:0007165 signal transduction; GO:0050789 regulation of biological process; GO:0007154 cell communication; GO:0035556 intracellular signal transduction; GO:0044699 single-organism process; GO:0007264 small GTPase mediated signal transduction; GO:0023052 signaling; GO:0050896…		GO:1901265 nucleoside phosphate binding; GO:0001882 nucleoside binding; GO:0043167 ion binding; GO:0000166 nucleotide binding; GO:0097159 organic cyclic compound binding; GO:1901363 heterocyclic compound binding; GO:0032549 ribonucleoside binding; GO:0097367 carbohydrate derivative binding; GO:0032553 ribonucleotide binding; GO:0005488 binding; GO:0032550 purine ribonucleoside binding; GO:0043168…	K07888	RAB5B; Ras-related protein Rab-5B	ko04145 Phagosome; ko05152 Tuberculosis; ko04962 Vasopressin-regulated water reabsorption; ko04144 Endocytosis; ko05146 Amoebiasis; ko04014 Ras signaling pathway;	IPR005225; IPR027417;	Small GTP-binding protein domain; P-loop containing nucleoside triphosphate hydrolase;
XP_024182474.1	putative invertase inhibitor [Rosa chinensis]	Up	1.729	plasma membrane			GO:0004857 enzyme inhibitor activity; GO:0098772 molecular function regulator; GO:0030234 enzyme regulator activity;				IPR006501;	Pectinesterase inhibitor domain;
XP_024182497.1	protein LIKE COV 2-like [Rosa chinensis]	Up	2.328	plasma membrane
XP_024182677.1	probable galacturonosyltransferase 9 [Rosa chinensis]	Up	1.59	chloroplast			GO:0016757 transferase activity, transferring glycosyl groups; GO:0003824 catalytic activity; GO:0016740 transferase activity;	K13648	GAUT; alpha-1,4-galacturonosyltransferase [EC:2.4.1.43]	ko00520 Amino sugar and nucleotide sugar metabolism;	IPR029044;	Nucleotide-diphospho-sugar transferases;
XP_024182930.1	coatomer subunit zeta-2-like isoform X1 [Rosa chinensis]	Up	1.583	chloroplast	GO:0006810 transport; GO:0051179 localization; GO:0051234 establishment of localization;			K20472			IPR022775; IPR011012;	AP complex, mu/sigma subunit; Longin-like domain;
XP_024182964.1	AP-4 complex subunit sigma [Rosa chinensis]	Up	1.926	mitochondria	GO:0045184 establishment of protein localization; GO:0006810 transport; GO:0071702 organic substance transport; GO:0051179 localization; GO:0033036 macromolecule localization; GO:0008104 protein localization; GO:0015031 protein transport; GO:0051234 establishment of localization;		GO:0022892 substrate-specific transporter activity; GO:0008565 protein transporter activity; GO:0005215 transporter activity;	K12403	AP4S1; AP-4 complex subunit sigma-1	ko04142 Lysosome;	IPR011012; IPR022775;	Longin-like domain; AP complex, mu/sigma subunit;
XP_024183080.1	26S proteasome non-ATPase regulatory subunit 9 [Rosa chinensis]	Up	1.702	cytoplasm			GO:0005515 protein binding; GO:0005488 binding;	K06693			IPR001478;	PDZ domain;
XP_024183167.1	7-deoxyloganetin glucosyltransferase-like [Rosa chinensis]	Up	1.611	chloroplast	GO:0008152 metabolic process;		GO:0016757 transferase activity, transferring glycosyl groups; GO:0016758 transferase activity, transferring hexosyl groups; GO:0003824 catalytic activity; GO:0016740 transferase activity;	K21374
XP_024183255.1	"alpha-1,6-mannosyl-glycoprotein 2-beta-N-acetylglucosaminyltransferase [Rosa chinensis]"	Up	1.741	cytoplasm	GO:0044723 single-organism carbohydrate metabolic process; GO:0008152 metabolic process; GO:0016051 carbohydrate biosynthetic process; GO:0044711 single-organism biosynthetic process; GO:0044710 single-organism metabolic process; GO:0044699 single-organism process; GO:0009058 biosynthetic process; GO:0009311 oligosaccharide metabolic process; GO:0005975 carbohydrate metabolic process; GO:0044238 …	GO:0016020 membrane; GO:0043229 intracellular organelle; GO:0044446 intracellular organelle part; GO:0005737 cytoplasm; GO:0031224 intrinsic component of membrane; GO:0012505 endomembrane system; GO:0005795 Golgi stack; GO:0044424 intracellular part; GO:0005623 cell; GO:0016021 integral component of membrane; GO:0044422 organelle part; GO:0043231 intracellular membrane-bounded organelle; GO:00432…	GO:0008455 alpha-1,6-mannosylglycoprotein 2-beta-N-acetylglucosaminyltransferase activity; GO:0008375 acetylglucosaminyltransferase activity; GO:0016758 transferase activity, transferring hexosyl groups; GO:0003824 catalytic activity; GO:0008194 UDP-glycosyltransferase activity; GO:0016757 transferase activity, transferring glycosyl groups; GO:0016740 transferase activity;	K00736	MGAT2; alpha-1,6-mannosyl-glycoprotein beta-1,2-N-acetylglucosaminyltransferase [EC:2.4.1.143]	ko00513 Various types of N-glycan biosynthesis; ko01100 Metabolic pathways; ko00510 N-Glycan biosynthesis;	IPR029044;	Nucleotide-diphospho-sugar transferases;
XP_024183469.1	PREDICTED: uncharacterized membrane protein At1g16860-like [Fragaria vesca subsp. vesca]	Up	1.649	plasma membrane
XP_024183534.1	pyridoxal kinase isoform X1 [Rosa chinensis]	Up	1.78	chloroplast	GO:0051188 cofactor biosynthetic process; GO:0006725 cellular aromatic compound metabolic process; GO:1901615 organic hydroxy compound metabolic process; GO:0042822 pyridoxal phosphate metabolic process; GO:0044699 single-organism process; GO:0009058 biosynthetic process; GO:1901566 organonitrogen compound biosynthetic process; GO:0072524 pyridine-containing compound metabolic process; GO:0044237…		GO:0008478 pyridoxal kinase activity; GO:0016301 kinase activity; GO:0016773 phosphotransferase activity, alcohol group as acceptor; GO:0003824 catalytic activity; GO:0016740 transferase activity; GO:0016772 transferase activity, transferring phosphorus-containing groups;	K00868	pdxK; pyridoxine kinase [EC:2.7.1.35]	ko00750 Vitamin B6 metabolism; ko01100 Metabolic pathways;	IPR013749; IPR029056;	Pyridoxamine kinase/Phosphomethylpyrimidine kinase; Ribokinase-like;
XP_024183544.1	rab escort protein 1 [Rosa chinensis]	Up	1.659	cytoplasm	GO:0050794 regulation of cellular process; GO:0044700 single organism signaling; GO:0051716 cellular response to stimulus; GO:0035556 intracellular signal transduction; GO:0055114 oxidation-reduction process; GO:0044699 single-organism process; GO:0007264 small GTPase mediated signal transduction; GO:0023052 signaling; GO:0050896 response to stimulus; GO:0007165 signal transduction; GO:0008152 me…		GO:0030234 enzyme regulator activity; GO:0003824 catalytic activity; GO:0005092 GDP-dissociation inhibitor activity; GO:0060589 nucleoside-triphosphatase regulator activity; GO:0030695 GTPase regulator activity; GO:0098772 molecular function regulator; GO:0016491 oxidoreductase activity;				IPR023753;	FAD/NAD(P)-binding domain;
XP_024183660.1	thioredoxin domain-containing protein PLP3A-like [Rosa chinensis]	Up	2.349	cytoplasm	GO:0050794 regulation of cellular process; GO:0042592 homeostatic process; GO:0065008 regulation of biological quality; GO:0050789 regulation of biological process; GO:0045454 cell redox homeostasis; GO:0044763 single-organism cellular process; GO:0019725 cellular homeostasis; GO:0044699 single-organism process; GO:0009987 cellular process; GO:0065007 biological regulation;						IPR012336; IPR013766;	Thioredoxin-like fold; Thioredoxin domain;
XP_024183943.1	"nudix hydrolase 20, chloroplastic-like [Rosa chinensis]"	Up	2.358	chloroplast			GO:0016787 hydrolase activity; GO:0003824 catalytic activity;				IPR015797; IPR031804; IPR000086;	NUDIX hydrolase domain-like; Domain of unknown function DUF4743; NUDIX hydrolase domain;
XP_024183944.1	strigolactone esterase D14 [Rosa chinensis]	Up	1.626	cytoplasm							IPR029058; IPR000073;	Alpha/Beta hydrolase fold; Alpha/beta hydrolase fold-1;
XP_024183946.1	tubulin-folding cofactor C [Rosa chinensis]	Up	1.591	nucleus	GO:0000902 cell morphogenesis; GO:0032502 developmental process; GO:0009653 anatomical structure morphogenesis; GO:0016043 cellular component organization; GO:0044767 single-organism developmental process; GO:0048869 cellular developmental process; GO:0044763 single-organism cellular process; GO:0032989 cellular component morphogenesis; GO:0044699 single-organism process; GO:0009987 cellular proc…		GO:0015631 tubulin binding; GO:0005515 protein binding; GO:0008092 cytoskeletal protein binding; GO:0005488 binding;	K21766			IPR006599; IPR016098; IPR031925; IPR017901; IPR012945;	CARP motif; Cyclase-associated protein CAP/septum formation inhibitor MinC, C-terminal; Tubulin-specific chaperone C, N-terminal; C-CAP/cofactor C-like domain; Tubulin binding cofactor C-like domain;
XP_024184128.1	Unknown	Up	1.899	chloroplast	GO:0044699 single-organism process; GO:0008152 metabolic process; GO:0055114 oxidation-reduction process; GO:0044710 single-organism metabolic process;		GO:0016667 oxidoreductase activity, acting on a sulfur group of donors; GO:0033743 peptide-methionine (R)-S-oxide reductase activity; GO:0016671 oxidoreductase activity, acting on a sulfur group of donors, disulfide as acceptor; GO:0003824 catalytic activity; GO:0016491 oxidoreductase activity;				IPR002579; IPR011057;	Peptide methionine sulphoxide reductase MrsB; Mss4-like;
XP_024184180.1	fasciclin-like arabinogalactan protein 2 [Rosa chinensis]	Up	1.548	chloroplast							IPR000782;	FAS1 domain;
XP_024184244.1	probable xyloglucan endotransglucosylase/hydrolase protein 6 [Rosa chinensis]	Up	2.285	extracellular	GO:0044085 cellular component biogenesis; GO:0006073 cellular glucan metabolic process; GO:0044036 cell wall macromolecule metabolic process; GO:0044042 glucan metabolic process; GO:0005975 carbohydrate metabolic process; GO:0044238 primary metabolic process; GO:0044237 cellular metabolic process; GO:0010410 hemicellulose metabolic process; GO:0044264 cellular polysaccharide metabolic process; GO…	GO:0048046 apoplast; GO:0030312 external encapsulating structure; GO:0044464 cell part; GO:0071944 cell periphery; GO:0005618 cell wall; GO:0005623 cell; GO:0005576 extracellular region;	GO:0016762 xyloglucan:xyloglucosyl transferase activity; GO:0016758 transferase activity, transferring hexosyl groups; GO:0003824 catalytic activity; GO:0016798 hydrolase activity, acting on glycosyl bonds; GO:0004553 hydrolase activity, hydrolyzing O-glycosyl compounds; GO:0016757 transferase activity, transferring glycosyl groups; GO:0016787 hydrolase activity; GO:0016740 transferase activity;	K08235			IPR010713; IPR013320; IPR000757;	Xyloglucan endo-transglycosylase, C-terminal; Concanavalin A-like lectin/glucanase domain; Glycoside hydrolase family 16;
XP_024184320.1	serine/threonine-protein kinase VPS15 [Rosa chinensis]	Up	1.554	nucleus	GO:0016310 phosphorylation; GO:0044267 cellular protein metabolic process; GO:0044238 primary metabolic process; GO:0044237 cellular metabolic process; GO:0006796 phosphate-containing compound metabolic process; GO:0071704 organic substance metabolic process; GO:0008152 metabolic process; GO:0006468 protein phosphorylation; GO:0006793 phosphorus metabolic process; GO:0044260 cellular macromolecul…		GO:0005524 ATP binding; GO:1901265 nucleoside phosphate binding; GO:0016773 phosphotransferase activity, alcohol group as acceptor; GO:0001882 nucleoside binding; GO:0043167 ion binding; GO:0005515 protein binding; GO:0004672 protein kinase activity; GO:0000166 nucleotide binding; GO:0097159 organic cyclic compound binding; GO:1901363 heterocyclic compound binding; GO:0032549 ribonucleoside bindi…	K08333	PIK3R4; phosphoinositide-3-kinase, regulatory subunit 4 [EC:2.7.11.1]	ko04136 Autophagy - other; ko04138 Autophagy - yeast; ko04371 Apelin signaling pathway; ko04140 Autophagy - animal;	IPR000719; IPR011989; IPR017986; IPR015943; IPR016024; IPR011009;	Protein kinase domain; Armadillo-like helical; WD40-repeat-containing domain; WD40/YVTN repeat-like-containing domain; Armadillo-type fold; Protein kinase-like domain;
XP_024184522.1	peroxiredoxin-2 [Rosa chinensis]	Up	1.519	cytoplasm	GO:0050794 regulation of cellular process; GO:0042592 homeostatic process; GO:0065008 regulation of biological quality; GO:0050789 regulation of biological process; GO:0045454 cell redox homeostasis; GO:0044763 single-organism cellular process; GO:0019725 cellular homeostasis; GO:0044699 single-organism process; GO:0009987 cellular process; GO:0065007 biological regulation;		GO:0003824 catalytic activity; GO:0016491 oxidoreductase activity;				IPR013766; IPR012336; IPR013740;	Thioredoxin domain; Thioredoxin-like fold; Redoxin;
XP_024184581.1	"protease Do-like 8, chloroplastic [Rosa chinensis]"	Up	1.983	chloroplast	GO:0006508 proteolysis; GO:0008152 metabolic process; GO:0043170 macromolecule metabolic process; GO:0019538 protein metabolic process; GO:0044238 primary metabolic process; GO:0071704 organic substance metabolic process;		GO:0004252 serine-type endopeptidase activity; GO:0004175 endopeptidase activity; GO:0008233 peptidase activity; GO:0003824 catalytic activity; GO:0017171 serine hydrolase activity; GO:0005488 binding; GO:0008236 serine-type peptidase activity; GO:0070011 peptidase activity, acting on L-amino acid peptides; GO:0005515 protein binding; GO:0016787 hydrolase activity;				IPR009003; IPR001478;	Peptidase S1, PA clan; PDZ domain;
XP_024185178.1	UDP-glycosyltransferase 90A1-like [Rosa chinensis]	Up	1.633	chloroplast	GO:0008152 metabolic process;		GO:0016757 transferase activity, transferring glycosyl groups; GO:0016758 transferase activity, transferring hexosyl groups; GO:0003824 catalytic activity; GO:0016740 transferase activity;				IPR002999;	Tudor domain;
XP_024185208.1	translation initiation factor eIF-2B subunit gamma [Rosa chinensis]	Up	1.606	cytoplasm	GO:0009058 biosynthetic process; GO:0008152 metabolic process;		GO:0016779 nucleotidyltransferase activity; GO:0003824 catalytic activity; GO:0016740 transferase activity; GO:0016772 transferase activity, transferring phosphorus-containing groups;	K03241	EIF2B3; translation initiation factor eIF-2B subunit gamma	ko03013 RNA transport;	IPR029044; IPR005835;	Nucleotide-diphospho-sugar transferases; Nucleotidyl transferase domain;
XP_024185518.1	protein STRUBBELIG-RECEPTOR FAMILY 5-like [Rosa chinensis]	Up	1.592	chloroplast	GO:0016310 phosphorylation; GO:0044267 cellular protein metabolic process; GO:0044238 primary metabolic process; GO:0044237 cellular metabolic process; GO:0006796 phosphate-containing compound metabolic process; GO:0071704 organic substance metabolic process; GO:0008152 metabolic process; GO:0006468 protein phosphorylation; GO:0006793 phosphorus metabolic process; GO:0044260 cellular macromolecul…		GO:0005524 ATP binding; GO:1901265 nucleoside phosphate binding; GO:0016773 phosphotransferase activity, alcohol group as acceptor; GO:0001882 nucleoside binding; GO:0043167 ion binding; GO:0005515 protein binding; GO:0004672 protein kinase activity; GO:0000166 nucleotide binding; GO:0097159 organic cyclic compound binding; GO:1901363 heterocyclic compound binding; GO:0032549 ribonucleoside bindi…				IPR000719; IPR013210; IPR032675; IPR001245; IPR011009;	Protein kinase domain; Leucine-rich repeat-containing N-terminal, plant-type; Leucine-rich repeat domain, L domain-like; Serine-threonine/tyrosine-protein kinase catalytic domain; Protein kinase-like domain;
XP_024185568.1	BRCA1-associated protein [Rosa chinensis]	Up	1.532	nucleus			GO:0043169 cation binding; GO:0046872 metal ion binding; GO:0005515 protein binding; GO:0008270 zinc ion binding; GO:0046914 transition metal ion binding; GO:0005488 binding; GO:0043167 ion binding;	K10632	BRAP; BRCA1-associated protein [EC:2.3.2.27]	ko04014 Ras signaling pathway;	IPR001607; IPR011422; IPR001841; IPR013083;	Zinc finger, UBP-type; BRCA1-associated 2; Zinc finger, RING-type; Zinc finger, RING/FYVE/PHD-type;
XP_024185603.1	probable inactive nicotinamidase At3g16190 isoform X2 [Rosa chinensis]	Up	2.115	cytoplasm	GO:0008152 metabolic process;		GO:0003824 catalytic activity;				IPR000868;	Isochorismatase-like;
XP_024185755.1	probable O-methyltransferase 3 [Rosa chinensis]	Up	4.419	cytoplasm			GO:0016741 transferase activity, transferring one-carbon groups; GO:0005515 protein binding; GO:0008171 O-methyltransferase activity; GO:0008168 methyltransferase activity; GO:0003824 catalytic activity; GO:0016740 transferase activity; GO:0005488 binding; GO:0046983 protein dimerization activity;	K16040	ROMT; trans-resveratrol di-O-methyltransferase [EC:2.1.1.240]	ko00945 Stilbenoid, diarylheptanoid and gingerol biosynthesis;	IPR011991; IPR012967; IPR029063; IPR001077;	Winged helix-turn-helix DNA-binding domain; Plant methyltransferase dimerisation; S-adenosyl-L-methionine-dependent methyltransferase; O-methyltransferase, family 2;
XP_024185809.1	sulfite oxidase isoform X2 [Rosa chinensis]	Up	2.243	cytoskeleton	GO:0042126 nitrate metabolic process; GO:0055114 oxidation-reduction process; GO:0044281 small molecule metabolic process; GO:0044763 single-organism cellular process; GO:0044699 single-organism process; GO:0006807 nitrogen compound metabolic process; GO:0044237 cellular metabolic process; GO:0071704 organic substance metabolic process; GO:0071941 nitrogen cycle metabolic process; GO:0008152 meta…		GO:0030151 molybdenum ion binding; GO:0046914 transition metal ion binding; GO:0003824 catalytic activity; GO:0005488 binding; GO:0043167 ion binding; GO:0046872 metal ion binding; GO:0043169 cation binding; GO:0016491 oxidoreductase activity;	K00387	SUOX; sulfite oxidase [EC:1.8.3.1]	ko01120 Microbial metabolism in diverse environments; ko01100 Metabolic pathways; ko00920 Sulfur metabolism;	IPR014756; IPR005066; IPR000572;	Immunoglobulin E-set; Moybdenum cofactor oxidoreductase, dimerisation; Oxidoreductase, molybdopterin-binding domain;
XP_024186072.1	Unknown	Up	1.7	mitochondria							IPR029063; IPR006342;	S-adenosyl-L-methionine-dependent methyltransferase; Methyltransferase FkbM;
XP_024186242.1	putative clathrin assembly protein At5g35200 [Rosa chinensis]	Up	1.641	cytoplasm	GO:0044085 cellular component biogenesis; GO:0016043 cellular component organization; GO:0034622 cellular macromolecular complex assembly; GO:0071822 protein complex subunit organization; GO:0022607 cellular component assembly; GO:0065003 macromolecular complex assembly; GO:0048268 clathrin coat assembly; GO:0070271 protein complex biogenesis; GO:0009987 cellular process; GO:0006461 protein compl…	GO:0043226 organelle; GO:0097708 intracellular vesicle; GO:0043229 intracellular organelle; GO:0030136 clathrin-coated vesicle; GO:0031410 cytoplasmic vesicle; GO:0044464 cell part; GO:0005622 intracellular; GO:0005737 cytoplasm; GO:0031982 vesicle; GO:0044424 intracellular part; GO:0005623 cell; GO:0043227 membrane-bounded organelle; GO:0030135 coated vesicle; GO:0044444 cytoplasmic part;	GO:0030276 clathrin binding; GO:0005545 1-phosphatidylinositol binding; GO:0005488 binding; GO:0005543 phospholipid binding; GO:0035091 phosphatidylinositol binding; GO:0043167 ion binding; GO:0008289 lipid binding; GO:0005515 protein binding; GO:0043168 anion binding;				IPR013809; IPR014712; IPR008942; IPR011417;	ENTH domain; Phosphoinositide-binding clathrin adaptor, domain 2; ENTH/VHS; AP180 N-terminal homology (ANTH) domain;
XP_024186326.1	60S ribosomal protein L28-1-like [Rosa chinensis]	Up	2.079	chloroplast				K02903	RP-L28e; large subunit ribosomal protein L28e	ko03010 Ribosome;	IPR029004;	Ribosomal L28e/Mak16;
XP_024186385.1	"stearoyl-[acyl-carrier-protein] 9-desaturase, chloroplastic-like [Rosa chinensis]"	Up	9.336	chloroplast	GO:0044711 single-organism biosynthetic process; GO:0016053 organic acid biosynthetic process; GO:0055114 oxidation-reduction process; GO:0044281 small molecule metabolic process; GO:0044763 single-organism cellular process; GO:0044699 single-organism process; GO:0009058 biosynthetic process; GO:0044255 cellular lipid metabolic process; GO:0006631 fatty acid metabolic process; GO:0044238 primary …		GO:0016705 oxidoreductase activity, acting on paired donors, with incorporation or reduction of molecular oxygen; GO:0045300 acyl-[acyl-carrier-protein] desaturase activity; GO:0003824 catalytic activity; GO:0016491 oxidoreductase activity; GO:0016717 oxidoreductase activity, acting on paired donors, with oxidation of a pair of donors resulting in the reduction of molecular oxygen to two molecule…	K03921	FAB2; acyl-[acyl-carrier-protein] desaturase [EC:1.14.19.2 1.14.19.11 1.14.19.26]	ko00061 Fatty acid biosynthesis; ko01212 Fatty acid metabolism; ko01040 Biosynthesis of unsaturated fatty acids;	IPR012348; IPR009078;	Ribonucleotide reductase-related; Ferritin-like superfamily;
XP_024186431.1	"prolycopene isomerase, chloroplastic isoform X4 [Rosa chinensis]"	Up	1.518	chloroplast	GO:0016116 carotenoid metabolic process; GO:0046148 pigment biosynthetic process; GO:0006720 isoprenoid metabolic process; GO:0044711 single-organism biosynthetic process; GO:0042440 pigment metabolic process; GO:0055114 oxidation-reduction process; GO:0044763 single-organism cellular process; GO:0044699 single-organism process; GO:0044255 cellular lipid metabolic process; GO:0009058 biosynthetic…		GO:0016853 isomerase activity; GO:0003824 catalytic activity; GO:0016491 oxidoreductase activity;	K09835	crtISO; prolycopene isomerase [EC:5.2.1.13]	ko00906 Carotenoid biosynthesis; ko01110 Biosynthesis of secondary metabolites; ko01100 Metabolic pathways;	IPR023753;	FAD/NAD(P)-binding domain;
XP_024186530.1	macrophage migration inhibitory factor homolog isoform X2 [Rosa chinensis]	Up	2.116	cytoplasm							IPR014347;	Tautomerase/MIF superfamily;
XP_024186575.1	nascent polypeptide-associated complex subunit alpha-like protein 1 [Rosa chinensis]	Up	1.714	nucleus				K03626	EGD2; nascent polypeptide-associated complex subunit alpha	ko04928 Parathyroid hormone synthesis, secretion and action;	IPR002715;	Nascent polypeptide-associated complex NAC domain;
XP_024186795.1	PREDICTED: mucin-12-like [Fragaria vesca subsp. vesca]	Up	1.647	plasma membrane
XP_024187190.1	E3 ubiquitin-protein ligase PRT6 isoform X2 [Rosa chinensis]	Up	1.832	nucleus			GO:0043169 cation binding; GO:0046872 metal ion binding; GO:0008270 zinc ion binding; GO:0046914 transition metal ion binding; GO:0005488 binding; GO:0043167 ion binding;				IPR011991; IPR013083; IPR003126;	Winged helix-turn-helix DNA-binding domain; Zinc finger, RING/FYVE/PHD-type; Zinc finger, UBR-type;
XP_024187276.1	syntaxin-121-like [Rosa chinensis]	Up	2.514	Golgi apparatus	GO:0045184 establishment of protein localization; GO:0006810 transport; GO:0046907 intracellular transport; GO:0070727 cellular macromolecule localization; GO:0051649 establishment of localization in cell; GO:0016192 vesicle-mediated transport; GO:0006886 intracellular protein transport; GO:0071702 organic substance transport; GO:0008104 protein localization; GO:0033036 macromolecule localization…	GO:0016020 membrane;	GO:0005484 SNAP receptor activity; GO:0005515 protein binding; GO:0005488 binding;	K08486	STX1B_2_3; syntaxin 1B/2/3	ko04721 Synaptic vesicle cycle; ko04130 SNARE interactions in vesicular transport;	IPR000727; IPR010989; IPR006011;	Target SNARE coiled-coil homology domain; SNARE; Syntaxin, N-terminal domain;
XP_024187307.1	UDP-N-acetylglucosamine--dolichyl-phosphate N-acetylglucosaminephosphotransferase-like isoform X1 [Rosa chinensis]	Up	1.57	cytoplasm	GO:0043413 macromolecule glycosylation; GO:0044267 cellular protein metabolic process; GO:0044699 single-organism process; GO:0044255 cellular lipid metabolic process; GO:0009058 biosynthetic process; GO:0044237 cellular metabolic process; GO:0071704 organic substance metabolic process; GO:0008152 metabolic process; GO:1901137 carbohydrate derivative biosynthetic process; GO:1901135 carbohydrate …	GO:0031224 intrinsic component of membrane; GO:0016020 membrane; GO:0016021 integral component of membrane; GO:0044425 membrane part;	GO:0003975 UDP-N-acetylglucosamine-dolichyl-phosphate N-acetylglucosaminephosphotransferase activity; GO:0016780 phosphotransferase activity, for other substituted phosphate groups; GO:0003824 catalytic activity; GO:0016740 transferase activity; GO:0008963 phospho-N-acetylmuramoyl-pentapeptide-transferase activity; GO:0016772 transferase activity, transferring phosphorus-containing groups;	K01001	ALG7; UDP-N-acetylglucosamine--dolichyl-phosphate N-acetylglucosaminephosphotransferase [EC:2.7.8.15]	ko01100 Metabolic pathways; ko00510 N-Glycan biosynthesis;
XP_024187643.1	regulatory-associated protein of TOR 1 isoform X2 [Rosa chinensis]	Up	1.663	nucleus			GO:0005515 protein binding; GO:0005488 binding;	K07204	RAPTOR; regulatory associated protein of mTOR	ko04211 Longevity regulating pathway; ko04136 Autophagy - other; ko04138 Autophagy - yeast; ko04714 Thermogenesis; ko04140 Autophagy - animal; ko04151 PI3K-Akt signaling pathway; ko05206 MicroRNAs in cancer; ko04150 mTOR signaling pathway; ko04152 AMPK signaling pathway; ko04213 Longevity regulating pathway - multiple species; ko04910 Insulin signaling pathway;	IPR017986; IPR011989; IPR015943; IPR016024; IPR029347;	WD40-repeat-containing domain; Armadillo-like helical; WD40/YVTN repeat-like-containing domain; Armadillo-type fold; Raptor, N-terminal CASPase-like domain;
XP_024187691.1	DUF724 domain-containing protein 3 isoform X5 [Rosa chinensis]	Up	1.525	nucleus							IPR008395; IPR014002;	Agenet-like domain; Agenet domain, plant type;
XP_024187761.1	polyadenylate-binding protein 1 [Rosa chinensis]	Up	1.683	nucleus			GO:0097159 organic cyclic compound binding; GO:1901363 heterocyclic compound binding; GO:1901265 nucleoside phosphate binding; GO:0005488 binding; GO:0003676 nucleic acid binding; GO:0000166 nucleotide binding; GO:0036094 small molecule binding;	K14396	PABPN1; polyadenylate-binding protein 2	ko03015 mRNA surveillance pathway; ko05164 Influenza A;	IPR000504; IPR012677;	RNA recognition motif domain; Nucleotide-binding alpha-beta plait domain;
XP_024188012.1	protein GPR107-like [Rosa chinensis]	Up	1.715	plasma membrane		GO:0031224 intrinsic component of membrane; GO:0016020 membrane; GO:0016021 integral component of membrane; GO:0044425 membrane part;
XP_024188031.1	ELMO domain-containing protein A isoform X1 [Rosa chinensis]	Up	1.854	mitochondria							IPR006816;	ELMO domain;
XP_024188068.1	histone H3.3 [Rosa chinensis]	Up	2.167	nucleus		GO:0043229 intracellular organelle; GO:0043232 intracellular non-membrane-bounded organelle; GO:0044446 intracellular organelle part; GO:0032991 macromolecular complex; GO:0044424 intracellular part; GO:0005623 cell; GO:0044422 organelle part; GO:0044427 chromosomal part; GO:0043228 non-membrane-bounded organelle; GO:0000786 nucleosome; GO:0043226 organelle; GO:0000785 chromatin; GO:0044464 cell …	GO:0097159 organic cyclic compound binding; GO:1901363 heterocyclic compound binding; GO:0003677 DNA binding; GO:0046982 protein heterodimerization activity; GO:0005488 binding; GO:0046983 protein dimerization activity; GO:0003676 nucleic acid binding; GO:0005515 protein binding;	K11253	H3; histone H3	ko05034 Alcoholism; ko05322 Systemic lupus erythematosus; ko05202 Transcriptional misregulation in cancer;	IPR009072; IPR007125;	Histone-fold; Histone H2A/H2B/H3;
XP_024188105.1	guanylate kinase 2-like [Rosa chinensis]	Up	1.639	cytoskeleton	GO:0006725 cellular aromatic compound metabolic process; GO:0009117 nucleotide metabolic process; GO:0044281 small molecule metabolic process; GO:0044763 single-organism cellular process; GO:0072521 purine-containing compound metabolic process; GO:0044699 single-organism process; GO:1901360 organic cyclic compound metabolic process; GO:0006807 nitrogen compound metabolic process; GO:0044238 prima…		GO:0016301 kinase activity; GO:0003824 catalytic activity; GO:0004385 guanylate kinase activity; GO:0005488 binding; GO:0019205 nucleobase-containing compound kinase activity; GO:0005515 protein binding; GO:0016776 phosphotransferase activity, phosphate group as acceptor; GO:0016740 transferase activity; GO:0019201 nucleotide kinase activity; GO:0016772 transferase activity, transferring phosphor…	K00942	E2.7.4.8; guanylate kinase [EC:2.7.4.8]	ko00230 Purine metabolism; ko01100 Metabolic pathways;	IPR011043; IPR008144; IPR027417; IPR008145; IPR015915;	Galactose oxidase/kelch, beta-propeller; Guanylate kinase-like domain; P-loop containing nucleoside triphosphate hydrolase; Guanylate kinase/L-type calcium channel beta subunit; Kelch-type beta propeller;
XP_024188178.1	Unknown	Up	1.507	chloroplast			GO:0005524 ATP binding; GO:1901265 nucleoside phosphate binding; GO:0001882 nucleoside binding; GO:0043167 ion binding; GO:0016874 ligase activity; GO:0000166 nucleotide binding; GO:0016881 acid-amino acid ligase activity; GO:0016879 ligase activity, forming carbon-nitrogen bonds; GO:0008716 D-alanine-D-alanine ligase activity; GO:0097159 organic cyclic compound binding; GO:1901363 heterocyclic c…				IPR016185; IPR011761; IPR013816; IPR013815; IPR011095; IPR011127;	Pre-ATP-grasp domain; ATP-grasp fold; ATP-grasp fold, subdomain 2; ATP-grasp fold, subdomain 1; D-alanine--D-alanine ligase, C-terminal; D-alanine--D-alanine ligase, N-terminal domain;
XP_024188326.1	universal stress protein PHOS32 [Rosa chinensis]	Up	1.75	cytoplasm	GO:0006950 response to stress; GO:0050896 response to stimulus;						IPR014729; IPR006016;	Rossmann-like alpha/beta/alpha sandwich fold; UspA;
XP_024188430.1	stress-related protein [Rosa chinensis]	Up	1.538	chloroplast
XP_024188507.1	polyadenylate-binding protein RBP47B' [Rosa chinensis]	Up	1.886	cytoplasm			GO:0097159 organic cyclic compound binding; GO:1901363 heterocyclic compound binding; GO:1901265 nucleoside phosphate binding; GO:0005488 binding; GO:0003676 nucleic acid binding; GO:0000166 nucleotide binding; GO:0036094 small molecule binding;				IPR000504; IPR012677;	RNA recognition motif domain; Nucleotide-binding alpha-beta plait domain;
XP_024188515.1	nicastrin [Rosa chinensis]	Up	1.567	plasma membrane	GO:0008152 metabolic process; GO:0010467 gene expression; GO:0006508 proteolysis; GO:0016485 protein processing; GO:0043170 macromolecule metabolic process; GO:0019538 protein metabolic process; GO:0044238 primary metabolic process; GO:0051604 protein maturation; GO:0071704 organic substance metabolic process;	GO:0031224 intrinsic component of membrane; GO:0016020 membrane; GO:0016021 integral component of membrane; GO:0044425 membrane part;		K06171	NCSTN; nicastrin	ko05010 Alzheimer's disease; ko04330 Notch signaling pathway;
XP_024188701.1	protein ABHD11 [Rosa chinensis]	Up	1.57	mitochondria							IPR029058; IPR000073;	Alpha/Beta hydrolase fold; Alpha/beta hydrolase fold-1;
XP_024188725.1	60S ribosomal protein L35a-1 [Rosa chinensis]	Up	2.119	cytoplasm	GO:0006518 peptide metabolic process; GO:0043043 peptide biosynthetic process; GO:0044267 cellular protein metabolic process; GO:0006807 nitrogen compound metabolic process; GO:0009058 biosynthetic process; GO:0043603 cellular amide metabolic process; GO:0044238 primary metabolic process; GO:1901566 organonitrogen compound biosynthetic process; GO:1901576 organic substance biosynthetic process; G…	GO:0005840 ribosome; GO:0043226 organelle; GO:0043229 intracellular organelle; GO:0043232 intracellular non-membrane-bounded organelle; GO:0044464 cell part; GO:0005622 intracellular; GO:0005737 cytoplasm; GO:0032991 macromolecular complex; GO:0044424 intracellular part; GO:1990904 ribonucleoprotein complex; GO:0005623 cell; GO:0030529 intracellular ribonucleoprotein complex; GO:0044444 cytoplasm…	GO:0003735 structural constituent of ribosome; GO:0005198 structural molecule activity;	K02917	RP-L35Ae; large subunit ribosomal protein L35Ae	ko03010 Ribosome;	IPR009000;	Translation protein, beta-barrel domain;
XP_024188802.1	Unknown	Up	1.69	plasma membrane
XP_024188877.1	glycine-rich RNA-binding protein RZ1A [Rosa chinensis]	Up	1.718	nucleus			GO:0097159 organic cyclic compound binding; GO:1901363 heterocyclic compound binding; GO:1901265 nucleoside phosphate binding; GO:0046914 transition metal ion binding; GO:0005488 binding; GO:0003676 nucleic acid binding; GO:0043167 ion binding; GO:0046872 metal ion binding; GO:0043169 cation binding; GO:0000166 nucleotide binding; GO:0008270 zinc ion binding; GO:0036094 small molecule binding;	K12885	RBMX; heterogeneous nuclear ribonucleoprotein G	ko03040 Spliceosome;	IPR000504; IPR012677; IPR001878;	RNA recognition motif domain; Nucleotide-binding alpha-beta plait domain; Zinc finger, CCHC-type;
XP_024188890.1	auxin transporter-like protein 2 [Rosa chinensis]	Up	2.105	plasma membrane				K13946	AUX1; auxin influx carrier (AUX1 LAX family)	ko04075 Plant hormone signal transduction;	IPR013057;	Amino acid transporter, transmembrane domain;
XP_024189001.1	nuclear pore complex protein NUP93A-like [Rosa chinensis]	Up	1.914	nucleus	GO:0006810 transport; GO:0051179 localization; GO:0051234 establishment of localization;	GO:0043229 intracellular organelle; GO:0005643 nuclear pore; GO:0005635 nuclear envelope; GO:0044446 intracellular organelle part; GO:0031967 organelle envelope; GO:0012505 endomembrane system; GO:0032991 macromolecular complex; GO:0044424 intracellular part; GO:0005623 cell; GO:0044422 organelle part; GO:0043226 organelle; GO:0043231 intracellular membrane-bounded organelle; GO:0005634 nucleus; …		K14309	NUP93; nuclear pore complex protein Nup93	ko03013 RNA transport;
XP_024189308.1	paladin isoform X2 [Rosa chinensis]	Up	3.018	cytoplasm							IPR029021;	Protein-tyrosine phosphatase-like;
XP_024189354.1	ubiquitin carboxyl-terminal hydrolase 24 [Rosa chinensis]	Up	1.603	nucleus	GO:0043632 modification-dependent macromolecule catabolic process; GO:0070646 protein modification by small protein removal; GO:0044265 cellular macromolecule catabolic process; GO:0051603 proteolysis involved in cellular protein catabolic process; GO:0044257 cellular protein catabolic process; GO:0019941 modification-dependent protein catabolic process; GO:0044267 cellular protein metabolic proc…		GO:0008233 peptidase activity; GO:0036459 thiol-dependent ubiquitinyl hydrolase activity; GO:0003824 catalytic activity; GO:0101005 ubiquitinyl hydrolase activity; GO:0070011 peptidase activity, acting on L-amino acid peptides; GO:0019783 ubiquitin-like protein-specific protease activity; GO:0008234 cysteine-type peptidase activity; GO:0016787 hydrolase activity;	K11841	USP10; ubiquitin carboxyl-terminal hydrolase 10 [EC:3.4.19.12]	ko04139 Mitophagy - yeast;	IPR001394; IPR028889;	Peptidase C19, ubiquitin carboxyl-terminal hydrolase; Ubiquitin specific protease domain;
XP_024189454.1	60S ribosomal protein L37a-like [Rosa chinensis]	Up	1.737	chloroplast	GO:0006518 peptide metabolic process; GO:0043043 peptide biosynthetic process; GO:0044267 cellular protein metabolic process; GO:0006807 nitrogen compound metabolic process; GO:0009058 biosynthetic process; GO:0043603 cellular amide metabolic process; GO:0044238 primary metabolic process; GO:1901566 organonitrogen compound biosynthetic process; GO:1901576 organic substance biosynthetic process; G…	GO:0005840 ribosome; GO:0043226 organelle; GO:0043229 intracellular organelle; GO:0043232 intracellular non-membrane-bounded organelle; GO:0044464 cell part; GO:0005622 intracellular; GO:0005737 cytoplasm; GO:0032991 macromolecular complex; GO:0044424 intracellular part; GO:1990904 ribonucleoprotein complex; GO:0005623 cell; GO:0030529 intracellular ribonucleoprotein complex; GO:0044444 cytoplasm…	GO:0003735 structural constituent of ribosome; GO:0005198 structural molecule activity;	K02921	RP-L37Ae; large subunit ribosomal protein L37Ae	ko03010 Ribosome;	IPR011332; IPR011331;	Zinc-binding ribosomal protein; Ribosomal protein L37ae/L37e;
XP_024189518.1	aquaporin SIP1-2-like [Rosa chinensis]	Up	1.51	plasma membrane	GO:0006810 transport; GO:0051179 localization; GO:0051234 establishment of localization;	GO:0016020 membrane;	GO:0005215 transporter activity;	K09875			IPR023271;	Aquaporin-like;
XP_024189525.1	eukaryotic translation initiation factor NCBP [Rosa chinensis]	Up	1.512	cytoplasm	GO:0006518 peptide metabolic process; GO:0043043 peptide biosynthetic process; GO:0044267 cellular protein metabolic process; GO:0006807 nitrogen compound metabolic process; GO:0009058 biosynthetic process; GO:0043603 cellular amide metabolic process; GO:0044238 primary metabolic process; GO:1901566 organonitrogen compound biosynthetic process; GO:0044237 cellular metabolic process; GO:1901576 or…	GO:0044424 intracellular part; GO:0005623 cell; GO:0044464 cell part; GO:0005622 intracellular; GO:0005737 cytoplasm;	GO:0097159 organic cyclic compound binding; GO:1901363 heterocyclic compound binding; GO:0008135 translation factor activity, RNA binding; GO:0003723 RNA binding; GO:0005488 binding; GO:0003676 nucleic acid binding; GO:0003743 translation initiation factor activity;	K03259	EIF4E; translation initiation factor 4E	ko04211 Longevity regulating pathway; ko01521 EGFR tyrosine kinase inhibitor resistance; ko04150 mTOR signaling pathway; ko04066 HIF-1 signaling pathway; ko03013 RNA transport; ko04910 Insulin signaling pathway; ko04151 PI3K-Akt signaling pathway;
XP_024189720.1	KH domain-containing protein At3g08620 isoform X2 [Rosa chinensis]	Up	1.756	chloroplast			GO:0097159 organic cyclic compound binding; GO:1901363 heterocyclic compound binding; GO:0003723 RNA binding; GO:0005488 binding; GO:0003676 nucleic acid binding;	K14945			IPR032377; IPR004087; IPR004088;	STAR protein, homodimerisation region; K Homology domain; K Homology domain, type 1;
XP_024190880.1	protein WVD2-like 4 [Rosa chinensis]	Up	1.6	cytoskeleton							IPR027329;	TPX2, C-terminal;
XP_024190912.1	probable carboxylesterase 15 [Rosa chinensis]	Up	1.636	cytoplasm	GO:0008152 metabolic process;		GO:0016787 hydrolase activity; GO:0003824 catalytic activity;				IPR029058; IPR013094;	Alpha/Beta hydrolase fold; Alpha/beta hydrolase fold-3;
XP_024191424.1	glutathione S-transferase F11-like [Rosa chinensis]	Up	2.34	mitochondria			GO:0005515 protein binding; GO:0005488 binding;	K00799	GST; glutathione S-transferase [EC:2.5.1.18]	ko00983 Drug metabolism - other enzymes; ko05204 Chemical carcinogenesis; ko05418 Fluid shear stress and atherosclerosis; ko00980 Metabolism of xenobiotics by cytochrome P450; ko05200 Pathways in cancer; ko00480 Glutathione metabolism; ko00982 Drug metabolism - cytochrome P450; ko01524 Platinum drug resistance; ko05225 Hepatocellular carcinoma;	IPR004046; IPR010987; IPR004045; IPR012336; IPR034347;	Glutathione S-transferase, C-terminal; Glutathione S-transferase, C-terminal-like; Glutathione S-transferase, N-terminal; Thioredoxin-like fold; Glutathione S-transferases Phi, C-terminal;
XP_024191457.1	probable disease resistance protein At4g27220 [Rosa chinensis]	Up	2.532	plasma membrane	GO:0050794 regulation of cellular process; GO:0044700 single organism signaling; GO:0051716 cellular response to stimulus; GO:0007165 signal transduction; GO:0050789 regulation of biological process; GO:0007154 cell communication; GO:0044699 single-organism process; GO:0023052 signaling; GO:0050896 response to stimulus; GO:0009987 cellular process; GO:0065007 biological regulation;		GO:1901265 nucleoside phosphate binding; GO:0001882 nucleoside binding; GO:0043167 ion binding; GO:0005515 protein binding; GO:0000166 nucleotide binding; GO:0097159 organic cyclic compound binding; GO:1901363 heterocyclic compound binding; GO:0032549 ribonucleoside binding; GO:0097367 carbohydrate derivative binding; GO:0032553 ribonucleotide binding; GO:0005488 binding; GO:0032550 purine ribonu…				IPR002182; IPR027417; IPR032675; IPR000157;	NB-ARC; P-loop containing nucleoside triphosphate hydrolase; Leucine-rich repeat domain, L domain-like; Toll/interleukin-1 receptor homology (TIR) domain;
XP_024191531.1	probable aldo-keto reductase 1 [Rosa chinensis]	Up	2.143	cytoplasm	GO:0044699 single-organism process; GO:0008152 metabolic process; GO:0055114 oxidation-reduction process; GO:0044710 single-organism metabolic process;		GO:0003824 catalytic activity; GO:0016491 oxidoreductase activity;				IPR023210;	NADP-dependent oxidoreductase domain;
XP_024191576.1	thioredoxin H9 isoform X2 [Rosa chinensis]	Up	1.531	chloroplast	GO:0050794 regulation of cellular process; GO:0042592 homeostatic process; GO:0065008 regulation of biological quality; GO:0050789 regulation of biological process; GO:0045454 cell redox homeostasis; GO:0044763 single-organism cellular process; GO:0019725 cellular homeostasis; GO:0044699 single-organism process; GO:0009987 cellular process; GO:0065007 biological regulation;			K03671	trxA; thioredoxin 1	ko04621 NOD-like receptor signaling pathway; ko05418 Fluid shear stress and atherosclerosis;	IPR012336; IPR013766;	Thioredoxin-like fold; Thioredoxin domain;
XP_024191586.1	probable inactive purple acid phosphatase 16 [Rosa chinensis]	Up	1.68	chloroplast			GO:0016787 hydrolase activity; GO:0003824 catalytic activity;				IPR029052; IPR004843;	Metallo-dependent phosphatase-like; Calcineurin-like phosphoesterase domain, ApaH type;
XP_024191608.1	binding partner of ACD11 1 isoform X2 [Rosa chinensis]	Up	2.237	cytoplasm			GO:0097159 organic cyclic compound binding; GO:1901363 heterocyclic compound binding; GO:1901265 nucleoside phosphate binding; GO:0005488 binding; GO:0003676 nucleic acid binding; GO:0000166 nucleotide binding; GO:0036094 small molecule binding;				IPR000504; IPR012677;	RNA recognition motif domain; Nucleotide-binding alpha-beta plait domain;
XP_024191615.1	protein HASTY 1 isoform X1 [Rosa chinensis]	Up	1.789	nucleus			GO:0005488 binding;	K14289	XPO5; exportin-5	ko03013 RNA transport;	IPR011989; IPR013598; IPR016024;	Armadillo-like helical; Exportin-1/Importin-beta-like; Armadillo-type fold;
XP_024191618.1	probable serine/threonine-protein kinase At1g54610 [Rosa chinensis]	Up	1.579	nucleus	GO:0016310 phosphorylation; GO:0044267 cellular protein metabolic process; GO:0044238 primary metabolic process; GO:0044237 cellular metabolic process; GO:0006796 phosphate-containing compound metabolic process; GO:0071704 organic substance metabolic process; GO:0008152 metabolic process; GO:0006468 protein phosphorylation; GO:0006793 phosphorus metabolic process; GO:0044260 cellular macromolecul…		GO:0005524 ATP binding; GO:1901265 nucleoside phosphate binding; GO:0016773 phosphotransferase activity, alcohol group as acceptor; GO:0001882 nucleoside binding; GO:0043167 ion binding; GO:0004672 protein kinase activity; GO:0000166 nucleotide binding; GO:0097159 organic cyclic compound binding; GO:1901363 heterocyclic compound binding; GO:0032549 ribonucleoside binding; GO:0097367 carbohydrate …	K08819			IPR000719; IPR011009;	Protein kinase domain; Protein kinase-like domain;
XP_024191658.1	serine/threonine-protein kinase EDR1-like [Rosa chinensis]	Up	2.621	nucleus	GO:0016310 phosphorylation; GO:0044267 cellular protein metabolic process; GO:0044238 primary metabolic process; GO:0044237 cellular metabolic process; GO:0006796 phosphate-containing compound metabolic process; GO:0071704 organic substance metabolic process; GO:0008152 metabolic process; GO:0006468 protein phosphorylation; GO:0006793 phosphorus metabolic process; GO:0044260 cellular macromolecul…		GO:0005524 ATP binding; GO:1901265 nucleoside phosphate binding; GO:0016773 phosphotransferase activity, alcohol group as acceptor; GO:0001882 nucleoside binding; GO:0043167 ion binding; GO:0004672 protein kinase activity; GO:0000166 nucleotide binding; GO:0097159 organic cyclic compound binding; GO:1901363 heterocyclic compound binding; GO:0032549 ribonucleoside binding; GO:0097367 carbohydrate …				IPR000719; IPR001245; IPR011009;	Protein kinase domain; Serine-threonine/tyrosine-protein kinase catalytic domain; Protein kinase-like domain;
XP_024191666.1	ras-related protein RABF1 [Rosa chinensis]	Up	1.948	cytoplasm	GO:0050794 regulation of cellular process; GO:0044700 single organism signaling; GO:0051716 cellular response to stimulus; GO:0007165 signal transduction; GO:0050789 regulation of biological process; GO:0007154 cell communication; GO:0035556 intracellular signal transduction; GO:0044699 single-organism process; GO:0007264 small GTPase mediated signal transduction; GO:0023052 signaling; GO:0050896…		GO:1901265 nucleoside phosphate binding; GO:0001882 nucleoside binding; GO:0043167 ion binding; GO:0000166 nucleotide binding; GO:0097159 organic cyclic compound binding; GO:1901363 heterocyclic compound binding; GO:0032549 ribonucleoside binding; GO:0097367 carbohydrate derivative binding; GO:0032553 ribonucleotide binding; GO:0005488 binding; GO:0032550 purine ribonucleoside binding; GO:0043168…				IPR005225; IPR027417;	Small GTP-binding protein domain; P-loop containing nucleoside triphosphate hydrolase;
XP_024191667.1	17.8 kDa class I heat shock protein-like [Rosa chinensis]	Up	1.652	cytoplasm				K13993	HSP20; HSP20 family protein	ko04141 Protein processing in endoplasmic reticulum;	IPR002068; IPR008978;	Alpha crystallin/Hsp20 domain; HSP20-like chaperone;
XP_024191683.1	calcium-binding protein 39 isoform X3 [Rosa chinensis]	Up	2.129	mitochondria			GO:0005488 binding;	K08272	CAB39; calcium binding protein 39	ko04150 mTOR signaling pathway; ko04152 AMPK signaling pathway;	IPR011989; IPR016024;	Armadillo-like helical; Armadillo-type fold;
XP_024191875.1	heat shock 70 kDa protein 8 [Rosa chinensis]	Up	1.669	cytoplasm				K09489	HSPA4; heat shock 70kDa protein 4	ko04612 Antigen processing and presentation; ko04530 Tight junction;	IPR029047;	Heat shock protein 70kD, peptide-binding domain;
XP_024191911.1	UDP-glycosyltransferase 73C7-like [Rosa chinensis]	Up	1.59	chloroplast	GO:0008152 metabolic process;		GO:0016757 transferase activity, transferring glycosyl groups; GO:0016758 transferase activity, transferring hexosyl groups; GO:0003824 catalytic activity; GO:0016740 transferase activity;
XP_024191953.1	major allergen Pru av 1-like [Rosa chinensis]	Up	1.656	cytoplasm	GO:0006952 defense response; GO:0050896 response to stimulus; GO:0006950 response to stress; GO:0009607 response to biotic stimulus;						IPR000916; IPR023393;	Bet v I/Major latex protein; START-like domain;
XP_024192036.1	IAA-amino acid hydrolase ILR1-like 3 [Rosa chinensis]	Up	1.555	extracellular	GO:0008152 metabolic process;		GO:0016787 hydrolase activity; GO:0003824 catalytic activity;	K14664			IPR011650;	Peptidase M20, dimerisation domain;
XP_024192475.1	"glycine-rich RNA-binding protein 4, mitochondrial [Rosa chinensis]"	Up	2.485	nucleus			GO:0097159 organic cyclic compound binding; GO:1901363 heterocyclic compound binding; GO:1901265 nucleoside phosphate binding; GO:0005488 binding; GO:0003676 nucleic acid binding; GO:0000166 nucleotide binding; GO:0036094 small molecule binding;				IPR000504; IPR012677;	RNA recognition motif domain; Nucleotide-binding alpha-beta plait domain;
XP_024192573.1	PREDICTED: uridine-cytidine kinase C isoform X2 [Fragaria vesca subsp. vesca]	Up	1.641	cytoplasm	GO:0008152 metabolic process;		GO:0005524 ATP binding; GO:1901265 nucleoside phosphate binding; GO:0001882 nucleoside binding; GO:0043167 ion binding; GO:0000166 nucleotide binding; GO:0097159 organic cyclic compound binding; GO:1901363 heterocyclic compound binding; GO:0032549 ribonucleoside binding; GO:0097367 carbohydrate derivative binding; GO:0016301 kinase activity; GO:0003824 catalytic activity; GO:0032553 ribonucleotid…				IPR006083; IPR033469; IPR023577; IPR027417;	Phosphoribulokinase/uridine kinase; CYTH-like domain; CYTH domain; P-loop containing nucleoside triphosphate hydrolase;
XP_024192575.1	SEC12-like protein 2 [Rosa chinensis]	Up	1.527	cytoplasm			GO:0005515 protein binding; GO:0005488 binding;	K14003	PREB; prolactin regulatory element-binding protein	ko04141 Protein processing in endoplasmic reticulum;	IPR017986; IPR015943; IPR011047; IPR024977;	WD40-repeat-containing domain; WD40/YVTN repeat-like-containing domain; Quinoprotein alcohol dehydrogenase-like superfamily; Anaphase-promoting complex subunit 4, WD40 domain;
XP_024192650.1	"protein BOLA4, chloroplastic/mitochondrial [Rosa chinensis]"	Up	3.758	chloroplast
XP_024192877.1	"tuliposide A-converting enzyme 2, chloroplastic-like [Rosa chinensis]"	Up	1.696	cytoplasm	GO:0008152 metabolic process;		GO:0016787 hydrolase activity; GO:0003824 catalytic activity;				IPR029058; IPR013094;	Alpha/Beta hydrolase fold; Alpha/beta hydrolase fold-3;
XP_024193160.1	GEM-like protein 5 [Rosa chinensis]	Up	1.59	nucleus							IPR004182;	GRAM domain;
XP_024193461.1	putative G3BP-like protein [Rosa chinensis]	Up	1.676	nucleus	GO:0006810 transport; GO:0051179 localization; GO:0051234 establishment of localization;	GO:0005623 cell; GO:0005622 intracellular; GO:0044464 cell part;	GO:0097159 organic cyclic compound binding; GO:1901363 heterocyclic compound binding; GO:1901265 nucleoside phosphate binding; GO:0005488 binding; GO:0003676 nucleic acid binding; GO:0000166 nucleotide binding; GO:0036094 small molecule binding;				IPR002075; IPR018222; IPR000504; IPR012677; IPR032710;	Nuclear transport factor 2; Nuclear transport factor 2, eukaryote; RNA recognition motif domain; Nucleotide-binding alpha-beta plait domain; NTF2-like domain;
XP_024193629.1	serine carboxypeptidase-like 18 [Rosa chinensis]	Up	1.593	cytoplasm	GO:0006508 proteolysis; GO:0008152 metabolic process; GO:0043170 macromolecule metabolic process; GO:0019538 protein metabolic process; GO:0044238 primary metabolic process; GO:0071704 organic substance metabolic process;		GO:0004180 carboxypeptidase activity; GO:0008233 peptidase activity; GO:0008238 exopeptidase activity; GO:0003824 catalytic activity; GO:0017171 serine hydrolase activity; GO:0008236 serine-type peptidase activity; GO:0070011 peptidase activity, acting on L-amino acid peptides; GO:0016787 hydrolase activity; GO:0004185 serine-type carboxypeptidase activity; GO:0070008 serine-type exopeptidase act…	K16296			IPR029058;	Alpha/Beta hydrolase fold;
XP_024193675.1	"pentatricopeptide repeat-containing protein At1g26460, mitochondrial [Rosa chinensis]"	Up	1.908	mitochondria			GO:0005515 protein binding; GO:0005488 binding;				IPR011990;	Tetratricopeptide-like helical domain;
XP_024193712.1	40S ribosomal protein S8 [Rosa chinensis]	Up	1.994	chloroplast	GO:0006518 peptide metabolic process; GO:0043043 peptide biosynthetic process; GO:0044267 cellular protein metabolic process; GO:0006807 nitrogen compound metabolic process; GO:0009058 biosynthetic process; GO:0043603 cellular amide metabolic process; GO:0044238 primary metabolic process; GO:1901566 organonitrogen compound biosynthetic process; GO:1901576 organic substance biosynthetic process; G…	GO:0005840 ribosome; GO:0043226 organelle; GO:0043229 intracellular organelle; GO:0043232 intracellular non-membrane-bounded organelle; GO:0044464 cell part; GO:0005622 intracellular; GO:0005737 cytoplasm; GO:0032991 macromolecular complex; GO:0044424 intracellular part; GO:1990904 ribonucleoprotein complex; GO:0005623 cell; GO:0030529 intracellular ribonucleoprotein complex; GO:0044444 cytoplasm…	GO:0003735 structural constituent of ribosome; GO:0005198 structural molecule activity;	K02995	RP-S8e; small subunit ribosomal protein S8e	ko03010 Ribosome;
XP_024193761.1	Unknown	Up	2.933	chloroplast
XP_024193919.1	"electron transfer flavoprotein-ubiquinone oxidoreductase, mitochondrial [Rosa chinensis]"	Up	1.522	mitochondria	GO:0044699 single-organism process; GO:0008152 metabolic process; GO:0055114 oxidation-reduction process; GO:0044710 single-organism metabolic process;		GO:0003824 catalytic activity; GO:0016491 oxidoreductase activity;	K00311			IPR023753;	FAD/NAD(P)-binding domain;
XP_024193958.1	PREDICTED: synaptotagmin-3-like [Fragaria vesca subsp. vesca]	Up	1.51	mitochondria	GO:0044699 single-organism process; GO:0008152 metabolic process; GO:0044238 primary metabolic process; GO:0044710 single-organism metabolic process; GO:0006629 lipid metabolic process; GO:0071704 organic substance metabolic process;		GO:0005515 protein binding; GO:0005488 binding;				IPR002921; IPR029058; IPR000008;	Fungal lipase-like domain; Alpha/Beta hydrolase fold; C2 domain;
XP_024194033.1	60S ribosomal protein L35-like [Rosa chinensis]	Up	1.594	nucleus	GO:0006518 peptide metabolic process; GO:0043043 peptide biosynthetic process; GO:0044267 cellular protein metabolic process; GO:0006807 nitrogen compound metabolic process; GO:0009058 biosynthetic process; GO:0043603 cellular amide metabolic process; GO:0044238 primary metabolic process; GO:1901566 organonitrogen compound biosynthetic process; GO:1901576 organic substance biosynthetic process; G…	GO:0005840 ribosome; GO:0043226 organelle; GO:0043229 intracellular organelle; GO:0043232 intracellular non-membrane-bounded organelle; GO:0044464 cell part; GO:0005622 intracellular; GO:0005737 cytoplasm; GO:0032991 macromolecular complex; GO:0044424 intracellular part; GO:1990904 ribonucleoprotein complex; GO:0005623 cell; GO:0030529 intracellular ribonucleoprotein complex; GO:0044444 cytoplasm…	GO:0003735 structural constituent of ribosome; GO:0005198 structural molecule activity;	K02918	RP-L35e; large subunit ribosomal protein L35e	ko03010 Ribosome;
XP_024194081.1	cytochrome P450 CYP749A22-like [Rosa chinensis]	Up	1.664	chloroplast	GO:0044699 single-organism process; GO:0008152 metabolic process; GO:0055114 oxidation-reduction process; GO:0044710 single-organism metabolic process;		GO:0097159 organic cyclic compound binding; GO:1901363 heterocyclic compound binding; GO:0020037 heme binding; GO:0005506 iron ion binding; GO:0046914 transition metal ion binding; GO:0003824 catalytic activity; GO:0005488 binding; GO:0043167 ion binding; GO:0043169 cation binding; GO:0046872 metal ion binding; GO:0016705 oxidoreductase activity, acting on paired donors, with incorporation or red…	K15639	CYP734A1; PHYB activation tagged suppressor 1 [EC:1.14.-.-]	ko00905 Brassinosteroid biosynthesis;
XP_024194427.1	stress-induced-phosphoprotein 1 [Rosa chinensis]	Up	1.745	nucleus			GO:0005515 protein binding; GO:0005488 binding;				IPR011990; IPR013026;	Tetratricopeptide-like helical domain; Tetratricopeptide repeat-containing domain;
XP_024194482.1	transmembrane emp24 domain-containing protein p24delta9-like [Rosa chinensis]	Up	1.753	plasma membrane	GO:0006810 transport; GO:0051179 localization; GO:0051234 establishment of localization;	GO:0031224 intrinsic component of membrane; GO:0016020 membrane; GO:0016021 integral component of membrane; GO:0044425 membrane part;		K20352			IPR009038;	GOLD domain;
XP_024194659.1	TBC1 domain family member 13-like isoform X2 [Rosa chinensis]	Up	1.557	nucleus							IPR000195;	Rab-GTPase-TBC domain;
XP_024194685.1	probable xyloglucan endotransglucosylase/hydrolase protein 33 isoform X2 [Rosa chinensis]	Up	1.813	chloroplast	GO:0044085 cellular component biogenesis; GO:0006073 cellular glucan metabolic process; GO:0044036 cell wall macromolecule metabolic process; GO:0044042 glucan metabolic process; GO:0005975 carbohydrate metabolic process; GO:0044238 primary metabolic process; GO:0044237 cellular metabolic process; GO:0010410 hemicellulose metabolic process; GO:0044264 cellular polysaccharide metabolic process; GO…	GO:0048046 apoplast; GO:0030312 external encapsulating structure; GO:0044464 cell part; GO:0071944 cell periphery; GO:0005618 cell wall; GO:0005623 cell; GO:0005576 extracellular region;	GO:0016762 xyloglucan:xyloglucosyl transferase activity; GO:0016758 transferase activity, transferring hexosyl groups; GO:0003824 catalytic activity; GO:0016798 hydrolase activity, acting on glycosyl bonds; GO:0004553 hydrolase activity, hydrolyzing O-glycosyl compounds; GO:0016757 transferase activity, transferring glycosyl groups; GO:0016787 hydrolase activity; GO:0016740 transferase activity;	K08235			IPR010713; IPR013320; IPR000757;	Xyloglucan endo-transglycosylase, C-terminal; Concanavalin A-like lectin/glucanase domain; Glycoside hydrolase family 16;
XP_024194824.1	60S ribosomal protein L5-like [Rosa chinensis]	Up	1.548	mitochondria	GO:0006518 peptide metabolic process; GO:0043043 peptide biosynthetic process; GO:0044267 cellular protein metabolic process; GO:0006807 nitrogen compound metabolic process; GO:0009058 biosynthetic process; GO:0043603 cellular amide metabolic process; GO:0044238 primary metabolic process; GO:1901566 organonitrogen compound biosynthetic process; GO:1901576 organic substance biosynthetic process; G…	GO:0005840 ribosome; GO:0043226 organelle; GO:0043229 intracellular organelle; GO:0043232 intracellular non-membrane-bounded organelle; GO:0044464 cell part; GO:0005622 intracellular; GO:0005737 cytoplasm; GO:0032991 macromolecular complex; GO:0044424 intracellular part; GO:1990904 ribonucleoprotein complex; GO:0005623 cell; GO:0030529 intracellular ribonucleoprotein complex; GO:0044444 cytoplasm…	GO:0097159 organic cyclic compound binding; GO:1901363 heterocyclic compound binding; GO:0003723 RNA binding; GO:0008097 5S rRNA binding; GO:0005488 binding; GO:0003676 nucleic acid binding; GO:0005198 structural molecule activity; GO:0003735 structural constituent of ribosome; GO:0019843 rRNA binding;	K02932	RP-L5e; large subunit ribosomal protein L5e	ko03010 Ribosome;	IPR025607;	Ribosomal protein L5 eukaryotic/L18 archaeal, C-terminal;
XP_024194932.1	probable 6-phosphogluconolactonase 1 [Rosa chinensis]	Up	1.865	cytoplasm	GO:0006739 NADP metabolic process; GO:0019362 pyridine nucleotide metabolic process; GO:0006725 cellular aromatic compound metabolic process; GO:0046496 nicotinamide nucleotide metabolic process; GO:0009117 nucleotide metabolic process; GO:0044699 single-organism process; GO:0072524 pyridine-containing compound metabolic process; GO:0044237 cellular metabolic process; GO:0006796 phosphate-contain…		GO:0017057 6-phosphogluconolactonase activity; GO:0016787 hydrolase activity; GO:0052689 carboxylic ester hydrolase activity; GO:0003824 catalytic activity; GO:0016788 hydrolase activity, acting on ester bonds;	K01057	PGLS; 6-phosphogluconolactonase [EC:3.1.1.31]	ko00030 Pentose phosphate pathway; ko01120 Microbial metabolism in diverse environments; ko01130 Biosynthesis of antibiotics; ko01200 Carbon metabolism; ko01110 Biosynthesis of secondary metabolites; ko01100 Metabolic pathways;	IPR006148; IPR005900;	Glucosamine/galactosamine-6-phosphate isomerase; 6-phosphogluconolactonase, DevB-type;
XP_024194999.1	Unknown	Up	1.787	chloroplast							IPR027417; IPR025723;	P-loop containing nucleoside triphosphate hydrolase; Anion-transporting ATPase-like domain;
XP_024195087.1	small nuclear ribonucleoprotein E-like [Rosa chinensis]	Up	2.971	mitochondria	GO:0006396 RNA processing; GO:0006725 cellular aromatic compound metabolic process; GO:1901360 organic cyclic compound metabolic process; GO:0006807 nitrogen compound metabolic process; GO:0044238 primary metabolic process; GO:0044237 cellular metabolic process; GO:0071704 organic substance metabolic process; GO:0006397 mRNA processing; GO:0016070 RNA metabolic process; GO:0000398 mRNA splicing, …	GO:0043229 intracellular organelle; GO:0044446 intracellular organelle part; GO:0032991 macromolecular complex; GO:0044424 intracellular part; GO:0005681 spliceosomal complex; GO:0005623 cell; GO:0044422 organelle part; GO:0043226 organelle; GO:0043231 intracellular membrane-bounded organelle; GO:0005634 nucleus; GO:0044464 cell part; GO:0005622 intracellular; GO:1990904 ribonucleoprotein complex…		K11097	SNRPE; small nuclear ribonucleoprotein E	ko03040 Spliceosome;	IPR001163; IPR010920;	LSM domain, eukaryotic/archaea-type; LSM domain;
XP_024195143.1	Unknown	Up	2.128	chloroplast
XP_024195173.1	"guanylate kinase 3, chloroplastic [Rosa chinensis]"	Up	1.836	chloroplast	GO:0006725 cellular aromatic compound metabolic process; GO:0009117 nucleotide metabolic process; GO:0044281 small molecule metabolic process; GO:0044763 single-organism cellular process; GO:0072521 purine-containing compound metabolic process; GO:0044699 single-organism process; GO:1901360 organic cyclic compound metabolic process; GO:0006807 nitrogen compound metabolic process; GO:0044238 prima…		GO:0016301 kinase activity; GO:0003824 catalytic activity; GO:0004385 guanylate kinase activity; GO:0019205 nucleobase-containing compound kinase activity; GO:0019201 nucleotide kinase activity; GO:0016740 transferase activity; GO:0016776 phosphotransferase activity, phosphate group as acceptor; GO:0016772 transferase activity, transferring phosphorus-containing groups;	K00942	E2.7.4.8; guanylate kinase [EC:2.7.4.8]	ko00230 Purine metabolism; ko01100 Metabolic pathways;	IPR008144; IPR027417; IPR008145;	Guanylate kinase-like domain; P-loop containing nucleoside triphosphate hydrolase; Guanylate kinase/L-type calcium channel beta subunit;
XP_024195318.1	MLP-like protein 28 [Rosa chinensis]	Up	1.557	cytoskeleton	GO:0006952 defense response; GO:0050896 response to stimulus; GO:0006950 response to stress; GO:0009607 response to biotic stimulus;						IPR023393; IPR000916;	START-like domain; Bet v I/Major latex protein;
XP_024196715.1	protein ECERIFERUM 3 [Rosa chinensis]	Up	1.519	cytoplasm	GO:0044711 single-organism biosynthetic process; GO:0016053 organic acid biosynthetic process; GO:0055114 oxidation-reduction process; GO:0044281 small molecule metabolic process; GO:0044763 single-organism cellular process; GO:0044699 single-organism process; GO:0009058 biosynthetic process; GO:0044255 cellular lipid metabolic process; GO:0006631 fatty acid metabolic process; GO:0044238 primary …		GO:0005506 iron ion binding; GO:0046914 transition metal ion binding; GO:0003824 catalytic activity; GO:0005488 binding; GO:0043167 ion binding; GO:0046872 metal ion binding; GO:0043169 cation binding; GO:0016491 oxidoreductase activity;				IPR016040; IPR006694; IPR021940;	NAD(P)-binding domain; Fatty acid hydroxylase; Uncharacterised domain Wax2, C-terminal;
XP_024196740.1	"LOW QUALITY PROTEIN: acid beta-fructofuranosidase 1, vacuolar-like [Rosa chinensis]"	Up	1.548	cytoplasm	GO:0008152 metabolic process; GO:0005975 carbohydrate metabolic process; GO:0044238 primary metabolic process; GO:0071704 organic substance metabolic process;		GO:0004575 sucrose alpha-glucosidase activity; GO:0090599 alpha-glucosidase activity; GO:0003824 catalytic activity; GO:0016798 hydrolase activity, acting on glycosyl bonds; GO:0015926 glucosidase activity; GO:0004553 hydrolase activity, hydrolyzing O-glycosyl compounds; GO:0016787 hydrolase activity; GO:0004564 beta-fructofuranosidase activity;	K01193	INV; beta-fructofuranosidase [EC:3.2.1.26]	ko00500 Starch and sucrose metabolism; ko00052 Galactose metabolism; ko01100 Metabolic pathways;	IPR021792; IPR013148; IPR023296; IPR013189; IPR013320;	Beta-fructofuranosidase; Glycosyl hydrolase family 32, N-terminal; Glycosyl hydrolase, five-bladed beta-propellor domain; Glycosyl hydrolase family 32, C-terminal; Concanavalin A-like lectin/glucanase domain;
XP_024196951.1	vacuolar protein sorting-associated protein 20 homolog 2-like [Rosa chinensis]	Up	1.632	cytoplasm	GO:0006810 transport; GO:0051179 localization; GO:0007034 vacuolar transport; GO:0051234 establishment of localization;			K12195	CHMP6; charged multivesicular body protein 6	ko04217 Necroptosis; ko04144 Endocytosis;
XP_024197108.1	protein phosphatase 2C 70 [Rosa chinensis]	Up	1.821	chloroplast			GO:0043169 cation binding; GO:0005515 protein binding; GO:0003824 catalytic activity; GO:0005488 binding; GO:0043167 ion binding;	K01090			IPR008984; IPR001932; IPR000253;	SMAD/FHA domain; PPM-type phosphatase domain; Forkhead-associated (FHA) domain;
XP_024197252.1	Unknown	Up	2.929	mitochondria
XP_024197423.1	splicing factor 3B subunit 6-like protein [Rosa chinensis]	Up	3.264	chloroplast			GO:0097159 organic cyclic compound binding; GO:1901363 heterocyclic compound binding; GO:1901265 nucleoside phosphate binding; GO:0005488 binding; GO:0003676 nucleic acid binding; GO:0000166 nucleotide binding; GO:0036094 small molecule binding;	K12833	SF3B14; pre-mRNA branch site protein p14	ko03040 Spliceosome;	IPR000504; IPR012677; IPR034150;	RNA recognition motif domain; Nucleotide-binding alpha-beta plait domain; SF3B14, RNA recognition motif;
XP_024197480.1	protein SIEVE ELEMENT OCCLUSION B-like [Rosa chinensis]	Up	1.83	chloroplast							IPR027942; IPR027944;	Sieve element occlusion, N-terminal; Sieve element occlusion, C-terminal;
XP_024197535.1	2-hydroxyisoflavanone dehydratase-like [Rosa chinensis]	Up	1.798	cytoplasm	GO:0008152 metabolic process;		GO:0016787 hydrolase activity; GO:0003824 catalytic activity;				IPR029058; IPR013094;	Alpha/Beta hydrolase fold; Alpha/beta hydrolase fold-3;
XP_024197910.1	xyloglucan endotransglucosylase/hydrolase 2-like [Rosa chinensis]	Up	2.223	extracellular	GO:0044085 cellular component biogenesis; GO:0006073 cellular glucan metabolic process; GO:0044036 cell wall macromolecule metabolic process; GO:0044042 glucan metabolic process; GO:0005975 carbohydrate metabolic process; GO:0044238 primary metabolic process; GO:0044237 cellular metabolic process; GO:0010410 hemicellulose metabolic process; GO:0044264 cellular polysaccharide metabolic process; GO…	GO:0048046 apoplast; GO:0030312 external encapsulating structure; GO:0044464 cell part; GO:0071944 cell periphery; GO:0005618 cell wall; GO:0005623 cell; GO:0005576 extracellular region;	GO:0016762 xyloglucan:xyloglucosyl transferase activity; GO:0016758 transferase activity, transferring hexosyl groups; GO:0003824 catalytic activity; GO:0016798 hydrolase activity, acting on glycosyl bonds; GO:0004553 hydrolase activity, hydrolyzing O-glycosyl compounds; GO:0016757 transferase activity, transferring glycosyl groups; GO:0016787 hydrolase activity; GO:0016740 transferase activity;	K08235			IPR010713; IPR013320; IPR000757;	Xyloglucan endo-transglycosylase, C-terminal; Concanavalin A-like lectin/glucanase domain; Glycoside hydrolase family 16;
XP_024198345.1	mitochondrial fission 1 protein A-like [Rosa chinensis]	Up	2.789	cytoplasm	GO:0016043 cellular component organization; GO:0006996 organelle organization; GO:0007005 mitochondrion organization; GO:0048285 organelle fission; GO:0009987 cellular process; GO:0000266 mitochondrial fission; GO:0071840 cellular component organization or biogenesis;		GO:0005515 protein binding; GO:0005488 binding;	K17969	FIS1; mitochondrial fission 1 protein	ko04139 Mitophagy - yeast; ko04137 Mitophagy - animal;	IPR011990; IPR033745;	Tetratricopeptide-like helical domain; Mitochondria fission protein Fis1, cytosolic domain;
XP_024198390.1	Unknown	Up	1.698	cytoplasm
XP_024198459.1	"tyrosine--tRNA ligase 1, cytoplasmic-like isoform X1 [Rosa chinensis]"	Up	1.822	nucleus	GO:0006518 peptide metabolic process; GO:0006725 cellular aromatic compound metabolic process; GO:0044267 cellular protein metabolic process; GO:0044699 single-organism process; GO:0009058 biosynthetic process; GO:1901566 organonitrogen compound biosynthetic process; GO:0043039 tRNA aminoacylation; GO:0044237 cellular metabolic process; GO:0071704 organic substance metabolic process; GO:0008152 m…		GO:0016876 ligase activity, forming aminoacyl-tRNA and related compounds; GO:0005524 ATP binding; GO:1901265 nucleoside phosphate binding; GO:0016875 ligase activity, forming carbon-oxygen bonds; GO:0016874 ligase activity; GO:0001882 nucleoside binding; GO:0043167 ion binding; GO:0000166 nucleotide binding; GO:0097159 organic cyclic compound binding; GO:1901363 heterocyclic compound binding; GO:…	K01866	YARS; tyrosyl-tRNA synthetase [EC:6.1.1.1]	ko00970 Aminoacyl-tRNA biosynthesis;	IPR014729;	Rossmann-like alpha/beta/alpha sandwich fold;
XP_024198581.1	NAD(P)H dehydrogenase (quinone) FQR1-like [Rosa chinensis]	Up	1.713	nucleus			GO:0016651 oxidoreductase activity, acting on NAD(P)H; GO:1901265 nucleoside phosphate binding; GO:0003955 NAD(P)H dehydrogenase (quinone) activity; GO:0043167 ion binding; GO:0000166 nucleotide binding; GO:0048037 cofactor binding; GO:0016655 oxidoreductase activity, acting on NAD(P)H, quinone or similar compound as acceptor; GO:0016491 oxidoreductase activity; GO:1901363 heterocyclic compound b…	K03809	wrbA; NAD(P)H dehydrogenase (quinone) [EC:1.6.5.2]	ko00130 Ubiquinone and other terpenoid-quinone biosynthesis; ko01110 Biosynthesis of secondary metabolites;	IPR005025; IPR029039; IPR008254;	NADPH-dependent FMN reductase-like; Flavoprotein-like domain; Flavodoxin/nitric oxide synthase;
XP_024199651.1	cellulose synthase A catalytic subunit 8 [UDP-forming] [Rosa chinensis]	Up	1.985	plasma membrane	GO:0016051 carbohydrate biosynthetic process; GO:0044711 single-organism biosynthetic process; GO:0006073 cellular glucan metabolic process; GO:0000271 polysaccharide biosynthetic process; GO:0030243 cellulose metabolic process; GO:0044042 glucan metabolic process; GO:0044763 single-organism cellular process; GO:0044699 single-organism process; GO:0033692 cellular polysaccharide biosynthetic proc…	GO:0016020 membrane;	GO:0016759 cellulose synthase activity; GO:0016758 transferase activity, transferring hexosyl groups; GO:0003824 catalytic activity; GO:0035251 UDP-glucosyltransferase activity; GO:0016760 cellulose synthase (UDP-forming) activity; GO:0008194 UDP-glycosyltransferase activity; GO:0046527 glucosyltransferase activity; GO:0016757 transferase activity, transferring glycosyl groups; GO:0016740 transfe…	K10999			IPR027934; IPR013083; IPR029044;	Cellulose synthase, RING-type zinc finger; Zinc finger, RING/FYVE/PHD-type; Nucleotide-diphospho-sugar transferases;
XP_024199989.1	alpha-glucosidase-like [Rosa chinensis]	Up	1.54	vacuolar membrane	GO:0008152 metabolic process; GO:0005975 carbohydrate metabolic process; GO:0044238 primary metabolic process; GO:0071704 organic substance metabolic process;		GO:0030246 carbohydrate binding; GO:0004553 hydrolase activity, hydrolyzing O-glycosyl compounds; GO:0016787 hydrolase activity; GO:0003824 catalytic activity; GO:0005488 binding; GO:0016798 hydrolase activity, acting on glycosyl bonds;	K01187	malZ; alpha-glucosidase [EC:3.2.1.20]	ko00500 Starch and sucrose metabolism; ko00052 Galactose metabolism; ko01100 Metabolic pathways;	IPR011013; IPR013785; IPR031727; IPR025887; IPR017853;	Galactose mutarotase-like domain; Aldolase-type TIM barrel; Galactose mutarotase, N-terminal barrel; Glycoside hydrolase family 31, N-terminal domain; Glycoside hydrolase superfamily;
XP_024200373.1	PREDICTED: probable phenylalanine--tRNA ligase alpha subunit isoform X2 [Fragaria vesca subsp. vesca]	Up	1.948	nucleus				K01889	FARSA; phenylalanyl-tRNA synthetase alpha chain [EC:6.1.1.20]	ko00970 Aminoacyl-tRNA biosynthesis;
XP_024200651.1	mitochondrial metalloendopeptidase OMA1-like [Rosa chinensis]	Up	2.366	cytoplasm	GO:0006508 proteolysis; GO:0008152 metabolic process; GO:0043170 macromolecule metabolic process; GO:0019538 protein metabolic process; GO:0044238 primary metabolic process; GO:0071704 organic substance metabolic process;		GO:0004175 endopeptidase activity; GO:0004222 metalloendopeptidase activity; GO:0008233 peptidase activity; GO:0003824 catalytic activity; GO:0070011 peptidase activity, acting on L-amino acid peptides; GO:0016787 hydrolase activity; GO:0008237 metallopeptidase activity;				IPR001915;	Peptidase M48;
XP_024155957.1	protein PLASTID TRANSCRIPTIONALLY ACTIVE 14-like [Rosa chinensis]	Up		cytoplasm
XP_024156115.1	"2,3-bisphosphoglycerate-independent phosphoglycerate mutase-like [Rosa chinensis]"	Up		cytoplasm	GO:0046365 monosaccharide catabolic process; GO:0044724 single-organism carbohydrate catabolic process; GO:0044712 single-organism catabolic process; GO:0044281 small molecule metabolic process; GO:0044699 single-organism process; GO:0044282 small molecule catabolic process; GO:0044238 primary metabolic process; GO:0005975 carbohydrate metabolic process; GO:0071704 organic substance metabolic pro…	GO:0044424 intracellular part; GO:0005623 cell; GO:0044464 cell part; GO:0005622 intracellular; GO:0005737 cytoplasm;	GO:0016853 isomerase activity; GO:0046914 transition metal ion binding; GO:0003824 catalytic activity; GO:0005488 binding; GO:0016868 intramolecular transferase activity, phosphotransferases; GO:0043167 ion binding; GO:0043169 cation binding; GO:0046872 metal ion binding; GO:0004619 phosphoglycerate mutase activity; GO:0016866 intramolecular transferase activity; GO:0030145 manganese ion binding;	K15633	gpmI; 2,3-bisphosphoglycerate-independent phosphoglycerate mutase [EC:5.4.2.12]	ko01130 Biosynthesis of antibiotics; ko01110 Biosynthesis of secondary metabolites; ko00260 Glycine, serine and threonine metabolism; ko01230 Biosynthesis of amino acids; ko01100 Metabolic pathways; ko00680 Methane metabolism; ko01120 Microbial metabolism in diverse environments; ko01200 Carbon metabolism; ko00010 Glycolysis / Gluconeogenesis;	IPR017849; IPR011258; IPR006124; IPR017850;	Alkaline phosphatase-like, alpha/beta/alpha; BPG-independent PGAM, N-terminal; Metalloenzyme; Alkaline-phosphatase-like, core domain;
XP_024156288.1	probable methionine--tRNA ligase [Rosa chinensis]	Up		chloroplast	GO:0006518 peptide metabolic process; GO:0006725 cellular aromatic compound metabolic process; GO:0044267 cellular protein metabolic process; GO:0044699 single-organism process; GO:0009058 biosynthetic process; GO:1901566 organonitrogen compound biosynthetic process; GO:0043039 tRNA aminoacylation; GO:0044237 cellular metabolic process; GO:0071704 organic substance metabolic process; GO:0008152 m…	GO:0044424 intracellular part; GO:0005623 cell; GO:0044464 cell part; GO:0005622 intracellular; GO:0005737 cytoplasm;	GO:0016876 ligase activity, forming aminoacyl-tRNA and related compounds; GO:0005524 ATP binding; GO:1901265 nucleoside phosphate binding; GO:0004825 methionine-tRNA ligase activity; GO:0016875 ligase activity, forming carbon-oxygen bonds; GO:0016874 ligase activity; GO:0001882 nucleoside binding; GO:0043167 ion binding; GO:0000166 nucleotide binding; GO:0097159 organic cyclic compound binding; G…	K01874	MARS; methionyl-tRNA synthetase [EC:6.1.1.10]	ko00970 Aminoacyl-tRNA biosynthesis; ko00450 Selenocompound metabolism;	IPR014729; IPR033911; IPR029038; IPR015413; IPR009080;	Rossmann-like alpha/beta/alpha sandwich fold; Methioninyl-tRNA synthetase core domain; Methionyl-tRNA synthetase, Zn-domain; Methionyl/Leucyl tRNA synthetase; Aminoacyl-tRNA synthetase, class Ia, anticodon-binding;
XP_024156457.1	cyclin-T1-4-like isoform X2 [Rosa chinensis]	Up		nucleus				K15188	CCNT; cyclin T	ko05202 Transcriptional misregulation in cancer;	IPR013763; IPR006671;	Cyclin-like; Cyclin, N-terminal;
XP_024156463.1	cyclin-T1-3-like [Rosa chinensis]	Up		nucleus				K15188	CCNT; cyclin T	ko05202 Transcriptional misregulation in cancer;	IPR013763; IPR006671;	Cyclin-like; Cyclin, N-terminal;
XP_024156466.1	Unknown	Up		nucleus
XP_024156479.1	putative serine/threonine-protein kinase isoform X1 [Rosa chinensis]	Up		chloroplast	GO:0016310 phosphorylation; GO:0044267 cellular protein metabolic process; GO:0044238 primary metabolic process; GO:0044237 cellular metabolic process; GO:0006796 phosphate-containing compound metabolic process; GO:0071704 organic substance metabolic process; GO:0008152 metabolic process; GO:0006468 protein phosphorylation; GO:0006793 phosphorus metabolic process; GO:0044260 cellular macromolecul…		GO:0005524 ATP binding; GO:1901265 nucleoside phosphate binding; GO:0016773 phosphotransferase activity, alcohol group as acceptor; GO:0001882 nucleoside binding; GO:0043167 ion binding; GO:0004672 protein kinase activity; GO:0000166 nucleotide binding; GO:0097159 organic cyclic compound binding; GO:1901363 heterocyclic compound binding; GO:0032549 ribonucleoside binding; GO:0097367 carbohydrate …				IPR000719; IPR013320; IPR011009;	Protein kinase domain; Concanavalin A-like lectin/glucanase domain; Protein kinase-like domain;
XP_024156486.1	ALA-interacting subunit 3 [Rosa chinensis]	Up		plasma membrane		GO:0016020 membrane;
XP_024156507.1	serine/threonine-protein kinase HT1-like [Rosa chinensis]	Up		nucleus	GO:0016310 phosphorylation; GO:0044267 cellular protein metabolic process; GO:0044238 primary metabolic process; GO:0044237 cellular metabolic process; GO:0006796 phosphate-containing compound metabolic process; GO:0071704 organic substance metabolic process; GO:0008152 metabolic process; GO:0006468 protein phosphorylation; GO:0006793 phosphorus metabolic process; GO:0044260 cellular macromolecul…		GO:0005524 ATP binding; GO:1901265 nucleoside phosphate binding; GO:0016773 phosphotransferase activity, alcohol group as acceptor; GO:0001882 nucleoside binding; GO:0043167 ion binding; GO:0004672 protein kinase activity; GO:0000166 nucleotide binding; GO:0097159 organic cyclic compound binding; GO:1901363 heterocyclic compound binding; GO:0032549 ribonucleoside binding; GO:0097367 carbohydrate …				IPR000719; IPR001245; IPR011009;	Protein kinase domain; Serine-threonine/tyrosine-protein kinase catalytic domain; Protein kinase-like domain;
XP_024156582.1	"peroxisomal 2,4-dienoyl-CoA reductase-like [Rosa chinensis]"	Up		cytoplasm				K13237	DECR2; peroxisomal 2,4-dienoyl-CoA reductase [EC:1.3.1.34]	ko04146 Peroxisome;	IPR016040;	NAD(P)-binding domain;
XP_024156675.1	vesicle-associated protein 4-1-like [Rosa chinensis]	Up		nucleus							IPR008962; IPR000535;	PapD-like; Major sperm protein (MSP) domain;
XP_024156684.1	U4/U6.U5 tri-snRNP-associated protein 2 isoform X3 [Rosa chinensis]	Up		cytoplasm	GO:0070646 protein modification by small protein removal; GO:0044267 cellular protein metabolic process; GO:0070647 protein modification by small protein conjugation or removal; GO:0016579 protein deubiquitination; GO:0044238 primary metabolic process; GO:0044237 cellular metabolic process; GO:0071704 organic substance metabolic process; GO:0008152 metabolic process; GO:0044260 cellular macromole…		GO:0008233 peptidase activity; GO:0036459 thiol-dependent ubiquitinyl hydrolase activity; GO:0003824 catalytic activity; GO:0101005 ubiquitinyl hydrolase activity; GO:0070011 peptidase activity, acting on L-amino acid peptides; GO:0019783 ubiquitin-like protein-specific protease activity; GO:0008234 cysteine-type peptidase activity; GO:0016787 hydrolase activity;	K12847	USP39; U4/U6.U5 tri-snRNP-associated protein 2	ko03040 Spliceosome;	IPR001394; IPR028889;	Peptidase C19, ubiquitin carboxyl-terminal hydrolase; Ubiquitin specific protease domain;
XP_024156694.1	transcriptional adapter ADA2b isoform X2 [Rosa chinensis]	Up		nucleus			GO:0097159 organic cyclic compound binding; GO:1901363 heterocyclic compound binding; GO:0003677 DNA binding; GO:0046914 transition metal ion binding; GO:0005488 binding; GO:0043167 ion binding; GO:0003676 nucleic acid binding; GO:0043169 cation binding; GO:0046872 metal ion binding; GO:0005515 protein binding; GO:0008270 zinc ion binding;	K11314			IPR001005; IPR009057; IPR007526; IPR017884; IPR000433;	SANT/Myb domain; Homeobox domain-like; SWIRM domain; SANT domain; Zinc finger, ZZ-type;
XP_024156734.1	nucleolar GTP-binding protein 1-like [Rosa chinensis]	Up		cytoplasm		GO:0043229 intracellular organelle; GO:0043232 intracellular non-membrane-bounded organelle; GO:0044446 intracellular organelle part; GO:0031981 nuclear lumen; GO:0044424 intracellular part; GO:0005730 nucleolus; GO:0005623 cell; GO:0044422 organelle part; GO:0043228 non-membrane-bounded organelle; GO:0043226 organelle; GO:0043231 intracellular membrane-bounded organelle; GO:0031974 membrane-encl…	GO:1901265 nucleoside phosphate binding; GO:0001882 nucleoside binding; GO:0043167 ion binding; GO:0000166 nucleotide binding; GO:0097159 organic cyclic compound binding; GO:1901363 heterocyclic compound binding; GO:0032549 ribonucleoside binding; GO:0097367 carbohydrate derivative binding; GO:0032553 ribonucleotide binding; GO:0005488 binding; GO:0032550 purine ribonucleoside binding; GO:0043168…	K06943	NOG1; nucleolar GTP-binding protein	ko03008 Ribosome biogenesis in eukaryotes;	IPR006073; IPR031167; IPR027417; IPR010674; IPR012973;	GTP binding domain; OBG-type guanine nucleotide-binding (G) domain; P-loop containing nucleoside triphosphate hydrolase; Nucleolar GTP-binding protein 1, Rossman-fold domain; NOG, C-terminal;
XP_024156854.1	RNA polymerase II C-terminal domain phosphatase-like 1 [Rosa chinensis]	Up		nucleus				K18998			IPR014720; IPR004274; IPR023214;	Double-stranded RNA-binding domain; FCP1 homology domain; HAD-like domain;
XP_024156921.1	cysteine-rich receptor-like protein kinase 10 [Rosa chinensis]	Up		chloroplast	GO:0016310 phosphorylation; GO:0044267 cellular protein metabolic process; GO:0044238 primary metabolic process; GO:0044237 cellular metabolic process; GO:0006796 phosphate-containing compound metabolic process; GO:0071704 organic substance metabolic process; GO:0008152 metabolic process; GO:0006468 protein phosphorylation; GO:0006793 phosphorus metabolic process; GO:0044260 cellular macromolecul…		GO:0005524 ATP binding; GO:1901265 nucleoside phosphate binding; GO:0016773 phosphotransferase activity, alcohol group as acceptor; GO:0001882 nucleoside binding; GO:0043167 ion binding; GO:0004672 protein kinase activity; GO:0000166 nucleotide binding; GO:0097159 organic cyclic compound binding; GO:1901363 heterocyclic compound binding; GO:0032549 ribonucleoside binding; GO:0097367 carbohydrate …				IPR000719; IPR002902; IPR001245; IPR013320; IPR011009;	Protein kinase domain; Gnk2-homologous domain; Serine-threonine/tyrosine-protein kinase catalytic domain; Concanavalin A-like lectin/glucanase domain; Protein kinase-like domain;
XP_024156934.1	la-related protein 1A [Rosa chinensis]	Up		nucleus				K18757			IPR011991; IPR006630;	Winged helix-turn-helix DNA-binding domain; RNA-binding protein Lupus La;
XP_024156994.1	GPI-anchored protein LLG1 [Rosa chinensis]	Up		extracellular
XP_024157037.1	transcription factor Pur-alpha 1 isoform X1 [Rosa chinensis]	Up		nucleus				K21772
XP_024157052.1	bifunctional riboflavin kinase/FMN phosphatase-like [Rosa chinensis]	Up		chloroplast	GO:0009110 vitamin biosynthetic process; GO:0018130 heterocycle biosynthetic process; GO:0044711 single-organism biosynthetic process; GO:0009231 riboflavin biosynthetic process; GO:0044281 small molecule metabolic process; GO:0044763 single-organism cellular process; GO:0044699 single-organism process; GO:1901360 organic cyclic compound metabolic process; GO:0006807 nitrogen compound metabolic p…		GO:0016787 hydrolase activity; GO:0016301 kinase activity; GO:0016773 phosphotransferase activity, alcohol group as acceptor; GO:0008531 riboflavin kinase activity; GO:0016740 transferase activity; GO:0003824 catalytic activity; GO:0016772 transferase activity, transferring phosphorus-containing groups;	K20884	FHY; riboflavin kinase / FMN hydrolase [EC:2.7.1.26 3.1.3.102]	ko01110 Biosynthesis of secondary metabolites; ko01100 Metabolic pathways; ko00740 Riboflavin metabolism;	IPR023465; IPR015865; IPR023214;	Riboflavin kinase domain; Riboflavin kinase domain, bacterial/eukaryotic; HAD-like domain;
XP_024157085.1	"pyruvate kinase, cytosolic isozyme-like [Rosa chinensis]"	Up		chloroplast	GO:0006757 ATP generation from ADP; GO:0009116 nucleoside metabolic process; GO:0042278 purine nucleoside metabolic process; GO:0006165 nucleoside diphosphate phosphorylation; GO:0046031 ADP metabolic process; GO:0019362 pyridine nucleotide metabolic process; GO:0006096 glycolytic process; GO:0009167 purine ribonucleoside monophosphate metabolic process; GO:0009117 nucleotide metabolic process; G…		GO:0000287 magnesium ion binding; GO:0004743 pyruvate kinase activity; GO:0016773 phosphotransferase activity, alcohol group as acceptor; GO:0003824 catalytic activity; GO:0005488 binding; GO:0043167 ion binding; GO:0030955 potassium ion binding; GO:0046872 metal ion binding; GO:0043169 cation binding; GO:0031420 alkali metal ion binding; GO:0016740 transferase activity; GO:0016772 transferase ac…	K00873	PK; pyruvate kinase [EC:2.7.1.40]	ko00230 Purine metabolism; ko01130 Biosynthesis of antibiotics; ko01110 Biosynthesis of secondary metabolites; ko05165 Human papillomavirus infection; ko01230 Biosynthesis of amino acids; ko01100 Metabolic pathways; ko05203 Viral carcinogenesis; ko04930 Type II diabetes mellitus; ko01120 Microbial metabolism in diverse environments; ko01200 Carbon metabolism; ko00010 Glycolysis / Gluconeogenesis;…	IPR011037; IPR015794; IPR015813; IPR015806; IPR015795; IPR015793;	Pyruvate kinase-like, insert domain; Pyruvate kinase, alpha/beta; Pyruvate/Phosphoenolpyruvate kinase-like domain; Pyruvate kinase, beta-barrel insert domain; Pyruvate kinase, C-terminal; Pyruvate kinase, barrel;
XP_024157102.1	mitogen-activated protein kinase 3 [Rosa chinensis]	Up		cytoplasm	GO:0016310 phosphorylation; GO:0044267 cellular protein metabolic process; GO:0044238 primary metabolic process; GO:0044237 cellular metabolic process; GO:0006796 phosphate-containing compound metabolic process; GO:0071704 organic substance metabolic process; GO:0008152 metabolic process; GO:0006468 protein phosphorylation; GO:0006793 phosphorus metabolic process; GO:0044260 cellular macromolecul…		GO:0005524 ATP binding; GO:1901265 nucleoside phosphate binding; GO:0016773 phosphotransferase activity, alcohol group as acceptor; GO:0001882 nucleoside binding; GO:0043167 ion binding; GO:0004672 protein kinase activity; GO:0000166 nucleotide binding; GO:0004702 signal transducer, downstream of receptor, with serine/threonine kinase activity; GO:0004871 signal transducer activity; GO:0004707 MA…	K20536	MPK3; mitogen-activated protein kinase 3 [EC:2.7.11.24]	ko04016 MAPK signaling pathway - plant;	IPR000719; IPR011009;	Protein kinase domain; Protein kinase-like domain;
XP_024157148.1	la-related protein 6A [Rosa chinensis]	Up		nucleus	GO:0006396 RNA processing; GO:0006725 cellular aromatic compound metabolic process; GO:1901360 organic cyclic compound metabolic process; GO:0006807 nitrogen compound metabolic process; GO:0044238 primary metabolic process; GO:0044237 cellular metabolic process; GO:0071704 organic substance metabolic process; GO:0016070 RNA metabolic process; GO:0008152 metabolic process; GO:0090304 nucleic acid …	GO:0043226 organelle; GO:0043231 intracellular membrane-bounded organelle; GO:0043229 intracellular organelle; GO:0005634 nucleus; GO:0044464 cell part; GO:0005622 intracellular; GO:0032991 macromolecular complex; GO:0044424 intracellular part; GO:1990904 ribonucleoprotein complex; GO:0030529 intracellular ribonucleoprotein complex; GO:0043227 membrane-bounded organelle; GO:0005623 cell;	GO:0097159 organic cyclic compound binding; GO:1901363 heterocyclic compound binding; GO:0003723 RNA binding; GO:1901265 nucleoside phosphate binding; GO:0005488 binding; GO:0003676 nucleic acid binding; GO:0000166 nucleotide binding; GO:0036094 small molecule binding;	K15191			IPR006630; IPR011991; IPR000504; IPR012677;	RNA-binding protein Lupus La; Winged helix-turn-helix DNA-binding domain; RNA recognition motif domain; Nucleotide-binding alpha-beta plait domain;
XP_024157150.1	probable LRR receptor-like serine/threonine-protein kinase At3g47570 [Rosa chinensis]	Up		plasma membrane	GO:0016310 phosphorylation; GO:0044267 cellular protein metabolic process; GO:0044238 primary metabolic process; GO:0044237 cellular metabolic process; GO:0006796 phosphate-containing compound metabolic process; GO:0071704 organic substance metabolic process; GO:0008152 metabolic process; GO:0006468 protein phosphorylation; GO:0006793 phosphorus metabolic process; GO:0044260 cellular macromolecul…		GO:0005524 ATP binding; GO:1901265 nucleoside phosphate binding; GO:0016773 phosphotransferase activity, alcohol group as acceptor; GO:0001882 nucleoside binding; GO:0043167 ion binding; GO:0005515 protein binding; GO:0004672 protein kinase activity; GO:0000166 nucleotide binding; GO:0097159 organic cyclic compound binding; GO:1901363 heterocyclic compound binding; GO:0032549 ribonucleoside bindi…				IPR000719; IPR013210; IPR032675; IPR011009;	Protein kinase domain; Leucine-rich repeat-containing N-terminal, plant-type; Leucine-rich repeat domain, L domain-like; Protein kinase-like domain;
XP_024157181.1	beta-glucuronosyltransferase GlcAT14A-like [Rosa chinensis]	Up		chloroplast		GO:0016020 membrane;	GO:0008375 acetylglucosaminyltransferase activity; GO:0008194 UDP-glycosyltransferase activity; GO:0016757 transferase activity, transferring glycosyl groups; GO:0016758 transferase activity, transferring hexosyl groups; GO:0003824 catalytic activity; GO:0016740 transferase activity;	K20891
XP_024157316.1	coiled-coil domain-containing protein 22 isoform X3 [Rosa chinensis]	Up		nucleus
XP_024157468.1	rho GTPase-activating protein 7 [Rosa chinensis]	Up		chloroplast	GO:0050794 regulation of cellular process; GO:0044700 single organism signaling; GO:0051716 cellular response to stimulus; GO:0007165 signal transduction; GO:0050789 regulation of biological process; GO:0007154 cell communication; GO:0044699 single-organism process; GO:0023052 signaling; GO:0050896 response to stimulus; GO:0009987 cellular process; GO:0065007 biological regulation;						IPR011993; IPR025757; IPR008936; IPR000198; IPR001849;	PH domain-like; Ternary complex factor MIP1, leucine-zipper; Rho GTPase activation protein; Rho GTPase-activating protein domain; Pleckstrin homology domain;
XP_024157480.1	60S ribosomal protein L27-3 [Rosa chinensis]	Up		cytoplasm	GO:0006518 peptide metabolic process; GO:0043043 peptide biosynthetic process; GO:0044267 cellular protein metabolic process; GO:0006807 nitrogen compound metabolic process; GO:0009058 biosynthetic process; GO:0043603 cellular amide metabolic process; GO:0044238 primary metabolic process; GO:1901566 organonitrogen compound biosynthetic process; GO:1901576 organic substance biosynthetic process; G…	GO:0005840 ribosome; GO:0043226 organelle; GO:0043229 intracellular organelle; GO:0043232 intracellular non-membrane-bounded organelle; GO:0044464 cell part; GO:0005622 intracellular; GO:0005737 cytoplasm; GO:0032991 macromolecular complex; GO:0044424 intracellular part; GO:1990904 ribonucleoprotein complex; GO:0005623 cell; GO:0030529 intracellular ribonucleoprotein complex; GO:0044444 cytoplasm…	GO:0003735 structural constituent of ribosome; GO:0005198 structural molecule activity;	K02901	RP-L27e; large subunit ribosomal protein L27e	ko03010 Ribosome;	IPR008991; IPR014722;	Translation protein SH3-like domain; Ribosomal protein L2 domain 2;
XP_024157527.1	PREDICTED: transmembrane protein 245 [Fragaria vesca subsp. vesca]	Up		plasma membrane
XP_024157593.1	"protein TRIGALACTOSYLDIACYLGLYCEROL 1, chloroplastic [Rosa chinensis]"	Up		endoplasmic reticulum	GO:0006810 transport; GO:0051179 localization; GO:0051234 establishment of localization;	GO:0016020 membrane; GO:0071944 cell periphery; GO:0098796 membrane protein complex; GO:0098797 plasma membrane protein complex; GO:0032991 macromolecular complex; GO:0031224 intrinsic component of membrane; GO:0005623 cell; GO:1902495 transmembrane transporter complex; GO:0016021 integral component of membrane; GO:0098533 ATPase dependent transmembrane transport complex; GO:0005886 plasma membra…
XP_024157623.1	Unknown	Up		cytoplasm							IPR023214;	HAD-like domain;
XP_024157625.1	mitogen-activated protein kinase homolog NTF6 [Rosa chinensis]	Up		cytoplasm	GO:0016310 phosphorylation; GO:0044267 cellular protein metabolic process; GO:0044238 primary metabolic process; GO:0044237 cellular metabolic process; GO:0006796 phosphate-containing compound metabolic process; GO:0071704 organic substance metabolic process; GO:0008152 metabolic process; GO:0006468 protein phosphorylation; GO:0006793 phosphorus metabolic process; GO:0044260 cellular macromolecul…		GO:0005524 ATP binding; GO:1901265 nucleoside phosphate binding; GO:0016773 phosphotransferase activity, alcohol group as acceptor; GO:0001882 nucleoside binding; GO:0043167 ion binding; GO:0004672 protein kinase activity; GO:0000166 nucleotide binding; GO:0004702 signal transducer, downstream of receptor, with serine/threonine kinase activity; GO:0004871 signal transducer activity; GO:0004707 MA…	K04371	ERK; mitogen-activated protein kinase 1/3 [EC:2.7.11.24]	ko04912 GnRH signaling pathway; ko04726 Serotonergic synapse; ko04722 Neurotrophin signaling pathway; ko04650 Natural killer cell mediated cytotoxicity; ko04810 Regulation of actin cytoskeleton; ko05219 Bladder cancer; ko04320 Dorso-ventral axis formation; ko04666 Fc gamma R-mediated phagocytosis; ko04151 PI3K-Akt signaling pathway; ko04724 Glutamatergic synapse; ko05145 Toxoplasmosis; ko04620 To…	IPR000719; IPR011009;	Protein kinase domain; Protein kinase-like domain;
XP_024157662.1	protein DJ-1 homolog A-like [Rosa chinensis]	Up		chloroplast	GO:0036525 protein deglycation; GO:0008152 metabolic process; GO:0044260 cellular macromolecule metabolic process; GO:0044267 cellular protein metabolic process; GO:0006464 cellular protein modification process; GO:0030091 protein repair; GO:0043170 macromolecule metabolic process; GO:0019538 protein metabolic process; GO:0036211 protein modification process; GO:0044238 primary metabolic process;…		GO:0016829 lyase activity; GO:0016836 hydro-lyase activity; GO:0036524 protein deglycase activity; GO:0003824 catalytic activity; GO:0016835 carbon-oxygen lyase activity;	K03152			IPR029062; IPR002818;	Class I glutamine amidotransferase-like; DJ-1/PfpI;
XP_024157704.1	"pterin-4-alpha-carbinolamine dehydratase 2, mitochondrial [Rosa chinensis]"	Up		chloroplast	GO:0051188 cofactor biosynthetic process; GO:0042559 pteridine-containing compound biosynthetic process; GO:0018130 heterocycle biosynthetic process; GO:0006725 cellular aromatic compound metabolic process; GO:0006807 nitrogen compound metabolic process; GO:1901360 organic cyclic compound metabolic process; GO:0009058 biosynthetic process; GO:0006732 coenzyme metabolic process; GO:1901566 organon…		GO:0016829 lyase activity; GO:0016836 hydro-lyase activity; GO:0008124 4-alpha-hydroxytetrahydrobiopterin dehydratase activity; GO:0003824 catalytic activity; GO:0016835 carbon-oxygen lyase activity;	K01724	PCBD; 4a-hydroxytetrahydrobiopterin dehydratase [EC:4.2.1.96]	ko00790 Folate biosynthesis; ko01100 Metabolic pathways;
XP_024157737.1	katanin p60 ATPase-containing subunit A-like 2 isoform X2 [Rosa chinensis]	Up		cytoplasm			GO:0005524 ATP binding; GO:1901265 nucleoside phosphate binding; GO:0001882 nucleoside binding; GO:0043167 ion binding; GO:0000166 nucleotide binding; GO:0097159 organic cyclic compound binding; GO:1901363 heterocyclic compound binding; GO:0032549 ribonucleoside binding; GO:0097367 carbohydrate derivative binding; GO:0032553 ribonucleotide binding; GO:0005488 binding; GO:0032550 purine ribonucleo…	K07767			IPR003593; IPR003959; IPR027417;	AAA+ ATPase domain; ATPase, AAA-type, core; P-loop containing nucleoside triphosphate hydrolase;
XP_024157769.1	probable glutathione S-transferase [Rosa chinensis]	Up		cytoplasm			GO:0005515 protein binding; GO:0005488 binding;	K00799	GST; glutathione S-transferase [EC:2.5.1.18]	ko00983 Drug metabolism - other enzymes; ko05204 Chemical carcinogenesis; ko05418 Fluid shear stress and atherosclerosis; ko00980 Metabolism of xenobiotics by cytochrome P450; ko05200 Pathways in cancer; ko00480 Glutathione metabolism; ko00982 Drug metabolism - cytochrome P450; ko01524 Platinum drug resistance; ko05225 Hepatocellular carcinoma;	IPR010987; IPR004045; IPR012336;	Glutathione S-transferase, C-terminal-like; Glutathione S-transferase, N-terminal; Thioredoxin-like fold;
XP_024157774.1	probable glutathione S-transferase [Rosa chinensis]	Up		cytoplasm			GO:0005515 protein binding; GO:0005488 binding;	K00799	GST; glutathione S-transferase [EC:2.5.1.18]	ko00983 Drug metabolism - other enzymes; ko05204 Chemical carcinogenesis; ko05418 Fluid shear stress and atherosclerosis; ko00980 Metabolism of xenobiotics by cytochrome P450; ko05200 Pathways in cancer; ko00480 Glutathione metabolism; ko00982 Drug metabolism - cytochrome P450; ko01524 Platinum drug resistance; ko05225 Hepatocellular carcinoma;	IPR010987; IPR012336; IPR004045;	Glutathione S-transferase, C-terminal-like; Thioredoxin-like fold; Glutathione S-transferase, N-terminal;
XP_024157782.1	serine/arginine-rich SC35-like splicing factor SCL30A [Rosa chinensis]	Up		nucleus			GO:0097159 organic cyclic compound binding; GO:1901363 heterocyclic compound binding; GO:1901265 nucleoside phosphate binding; GO:0005488 binding; GO:0003676 nucleic acid binding; GO:0000166 nucleotide binding; GO:0036094 small molecule binding;	K12900	FUSIP1; FUS-interacting serine-arginine-rich protein 1	ko03040 Spliceosome;	IPR000504; IPR012677;	RNA recognition motif domain; Nucleotide-binding alpha-beta plait domain;
XP_024157810.1	Unknown	Up		nucleus
XP_024157823.1	21.7 kDa class VI heat shock protein [Rosa chinensis]	Up		nucleus							IPR002068; IPR008978;	Alpha crystallin/Hsp20 domain; HSP20-like chaperone;
XP_024157852.1	mitochondrial amidoxime-reducing component 1-like [Rosa chinensis]	Up		chloroplast			GO:0097159 organic cyclic compound binding; GO:1901363 heterocyclic compound binding; GO:0030151 molybdenum ion binding; GO:0046914 transition metal ion binding; GO:0003824 catalytic activity; GO:0005488 binding; GO:0043167 ion binding; GO:0046872 metal ion binding; GO:0043169 cation binding; GO:0043168 anion binding; GO:0048037 cofactor binding; GO:0030170 pyridoxal phosphate binding;				IPR011037; IPR005303; IPR005302;	Pyruvate kinase-like, insert domain; MOSC, N-terminal beta barrel; Molybdenum cofactor sulfurase, C-terminal;
XP_024157860.1	histone H2A-like [Rosa chinensis]	Up		nucleus		GO:0043229 intracellular organelle; GO:0043232 intracellular non-membrane-bounded organelle; GO:0044446 intracellular organelle part; GO:0032991 macromolecular complex; GO:0044424 intracellular part; GO:0005623 cell; GO:0044422 organelle part; GO:0044427 chromosomal part; GO:0000786 nucleosome; GO:0043228 non-membrane-bounded organelle; GO:0043231 intracellular membrane-bounded organelle; GO:0043…	GO:0097159 organic cyclic compound binding; GO:1901363 heterocyclic compound binding; GO:0003677 DNA binding; GO:0046982 protein heterodimerization activity; GO:0005488 binding; GO:0046983 protein dimerization activity; GO:0003676 nucleic acid binding; GO:0005515 protein binding;	K11251	H2A; histone H2A	ko05034 Alcoholism; ko05322 Systemic lupus erythematosus; ko04217 Necroptosis;	IPR032454; IPR009072; IPR007125;	Histone H2A, C-terminal domain; Histone-fold; Histone H2A/H2B/H3;
XP_024157864.1	notchless protein homolog [Rosa chinensis]	Up		cytoplasm			GO:0005515 protein binding; GO:0005488 binding;	K14855			IPR012972; IPR017986; IPR015943; IPR011047; IPR001632;	NLE; WD40-repeat-containing domain; WD40/YVTN repeat-like-containing domain; Quinoprotein alcohol dehydrogenase-like superfamily; G-protein, beta subunit;
XP_024157897.1	(S)-2-hydroxy-acid oxidase GLO1 isoform X2 [Rosa chinensis]	Up		mitochondria	GO:0044699 single-organism process; GO:0008152 metabolic process; GO:0055114 oxidation-reduction process; GO:0044710 single-organism metabolic process;		GO:0097159 organic cyclic compound binding; GO:1901363 heterocyclic compound binding; GO:0097367 carbohydrate derivative binding; GO:1901265 nucleoside phosphate binding; GO:0003824 catalytic activity; GO:0032553 ribonucleotide binding; GO:0005488 binding; GO:0043167 ion binding; GO:0043168 anion binding; GO:0000166 nucleotide binding; GO:0010181 FMN binding; GO:0048037 cofactor binding; GO:00164…	K11517	HAO; (S)-2-hydroxy-acid oxidase [EC:1.1.3.15]	ko04146 Peroxisome; ko01120 Microbial metabolism in diverse environments; ko01130 Biosynthesis of antibiotics; ko01200 Carbon metabolism; ko01110 Biosynthesis of secondary metabolites; ko01100 Metabolic pathways; ko00630 Glyoxylate and dicarboxylate metabolism;	IPR013785; IPR000262;	Aldolase-type TIM barrel; FMN-dependent dehydrogenase;
XP_024158019.1	ABC transporter A family member 2-like [Rosa chinensis]	Up		plasma membrane			GO:0005524 ATP binding; GO:1901265 nucleoside phosphate binding; GO:0001882 nucleoside binding; GO:0043167 ion binding; GO:0016817 hydrolase activity, acting on acid anhydrides; GO:0016787 hydrolase activity; GO:0000166 nucleotide binding; GO:0017111 nucleoside-triphosphatase activity; GO:0016887 ATPase activity; GO:0097159 organic cyclic compound binding; GO:1901363 heterocyclic compound binding…				IPR003593; IPR003439; IPR027417;	AAA+ ATPase domain; ABC transporter-like; P-loop containing nucleoside triphosphate hydrolase;
XP_024158037.1	kxDL motif-containing protein 1 [Rosa chinensis]	Up		nucleus				K20818			IPR019371;	Uncharacterised domain KxDL;
XP_024158063.1	shikimate O-hydroxycinnamoyltransferase-like [Rosa chinensis]	Up		chloroplast			GO:0016746 transferase activity, transferring acyl groups; GO:0016747 transferase activity, transferring acyl groups other than amino-acyl groups; GO:0003824 catalytic activity; GO:0016740 transferase activity;	K13065	E2.3.1.133; shikimate O-hydroxycinnamoyltransferase [EC:2.3.1.133]	ko00945 Stilbenoid, diarylheptanoid and gingerol biosynthesis; ko00941 Flavonoid biosynthesis; ko01110 Biosynthesis of secondary metabolites; ko01100 Metabolic pathways; ko00940 Phenylpropanoid biosynthesis;	IPR023213;	Chloramphenicol acetyltransferase-like domain;
XP_024158165.1	UDP-glycosyltransferase 87A1-like [Rosa chinensis]	Up		chloroplast	GO:0008152 metabolic process;		GO:0016757 transferase activity, transferring glycosyl groups; GO:0016758 transferase activity, transferring hexosyl groups; GO:0003824 catalytic activity; GO:0016740 transferase activity;
XP_024158185.1	"cold-regulated 413 inner membrane protein 1, chloroplastic-like [Rosa chinensis]"	Up		chloroplast		GO:0031224 intrinsic component of membrane; GO:0016020 membrane; GO:0016021 integral component of membrane; GO:0044425 membrane part;
XP_024158196.1	"glucan endo-1,3-beta-glucosidase 1 [Rosa chinensis]"	Up		vacuolar membrane	GO:0008152 metabolic process; GO:0005975 carbohydrate metabolic process; GO:0044238 primary metabolic process; GO:0071704 organic substance metabolic process;		GO:0004553 hydrolase activity, hydrolyzing O-glycosyl compounds; GO:0016787 hydrolase activity; GO:0003824 catalytic activity; GO:0016798 hydrolase activity, acting on glycosyl bonds;	K19891	GN1_2_3; glucan endo-1,3-beta-glucosidase 1/2/3 [EC:3.2.1.39]	ko00500 Starch and sucrose metabolism;	IPR012946; IPR017853; IPR013781;	X8 domain; Glycoside hydrolase superfamily; Glycoside hydrolase, catalytic domain;
XP_024158257.1	KH domain-containing protein At3g08620-like isoform X2 [Rosa chinensis]	Up		nucleus			GO:0097159 organic cyclic compound binding; GO:1901363 heterocyclic compound binding; GO:0003723 RNA binding; GO:0005488 binding; GO:0003676 nucleic acid binding;	K14945			IPR032377; IPR004088;	STAR protein, homodimerisation region; K Homology domain, type 1;
XP_024158292.1	Unknown	Up		chloroplast
XP_024158330.1	protein argonaute 5-like isoform X2 [Rosa chinensis]	Up		chloroplast			GO:0097159 organic cyclic compound binding; GO:1901363 heterocyclic compound binding; GO:0005515 protein binding; GO:0005488 binding; GO:0003676 nucleic acid binding;	K11593			IPR032474; IPR032472; IPR014811; IPR003165; IPR032473; IPR012337; IPR003100;	Protein argonaute, N-terminal; Argonaute linker 2 domain; Argonaute, linker 1 domain; Piwi domain; Protein argonaute, Mid domain; Ribonuclease H-like domain; PAZ domain;
XP_024158387.1	"phenylalanine--tRNA ligase, chloroplastic/mitochondrial-like [Rosa chinensis]"	Up		chloroplast	GO:0006518 peptide metabolic process; GO:0006725 cellular aromatic compound metabolic process; GO:0044267 cellular protein metabolic process; GO:0044699 single-organism process; GO:0009058 biosynthetic process; GO:1901566 organonitrogen compound biosynthetic process; GO:0043039 tRNA aminoacylation; GO:0044237 cellular metabolic process; GO:0071704 organic substance metabolic process; GO:0006432 p…	GO:0044424 intracellular part; GO:0005623 cell; GO:0044464 cell part; GO:0005622 intracellular; GO:0005737 cytoplasm;	GO:0016876 ligase activity, forming aminoacyl-tRNA and related compounds; GO:1901265 nucleoside phosphate binding; GO:0016875 ligase activity, forming carbon-oxygen bonds; GO:0016874 ligase activity; GO:0004826 phenylalanine-tRNA ligase activity; GO:1901363 heterocyclic compound binding; GO:0097159 organic cyclic compound binding; GO:0000049 tRNA binding; GO:0032553 ribonucleotide binding; GO:000…	K01889	FARSA; phenylalanyl-tRNA synthetase alpha chain [EC:6.1.1.20]	ko00970 Aminoacyl-tRNA biosynthesis;	IPR005121; IPR002319; IPR006195;	Phenylalanine-tRNA ligase, beta subunit, ferrodoxin-fold anticodon-binding; Phenylalanyl-tRNA synthetase; Aminoacyl-tRNA synthetase, class II;
XP_024158428.1	Unknown	Up		nucleus
XP_024158456.1	Unknown	Up		nucleus							IPR025521; IPR004314;	Neprosin activation peptide; Neprosin;
XP_024158471.1	germinal center kinase 1-like isoform X1 [Rosa chinensis]	Up		nucleus	GO:0016310 phosphorylation; GO:0044267 cellular protein metabolic process; GO:0044238 primary metabolic process; GO:0044237 cellular metabolic process; GO:0006796 phosphate-containing compound metabolic process; GO:0071704 organic substance metabolic process; GO:0008152 metabolic process; GO:0006468 protein phosphorylation; GO:0006793 phosphorus metabolic process; GO:0044260 cellular macromolecul…		GO:0005524 ATP binding; GO:1901265 nucleoside phosphate binding; GO:0016773 phosphotransferase activity, alcohol group as acceptor; GO:0001882 nucleoside binding; GO:0043167 ion binding; GO:0004672 protein kinase activity; GO:0000166 nucleotide binding; GO:0097159 organic cyclic compound binding; GO:1901363 heterocyclic compound binding; GO:0032549 ribonucleoside binding; GO:0097367 carbohydrate …	K08838			IPR000719; IPR011009;	Protein kinase domain; Protein kinase-like domain;
XP_024158478.1	"alpha,alpha-trehalose-phosphate synthase [UDP-forming] 1 isoform X2 [Rosa chinensis]"	Up		chloroplast	GO:0016051 carbohydrate biosynthetic process; GO:0044711 single-organism biosynthetic process; GO:0044763 single-organism cellular process; GO:0044699 single-organism process; GO:0009058 biosynthetic process; GO:0005984 disaccharide metabolic process; GO:0005975 carbohydrate metabolic process; GO:0009312 oligosaccharide biosynthetic process; GO:0044238 primary metabolic process; GO:0044237 cellul…		GO:0016758 transferase activity, transferring hexosyl groups; GO:0003824 catalytic activity; GO:0035251 UDP-glucosyltransferase activity; GO:0008194 UDP-glycosyltransferase activity; GO:0046527 glucosyltransferase activity; GO:0016757 transferase activity, transferring glycosyl groups; GO:0003825 alpha,alpha-trehalose-phosphate synthase (UDP-forming) activity; GO:0016740 transferase activity;	K16055	TPS; trehalose 6-phosphate synthase/phosphatase [EC:2.4.1.15 3.1.3.12]	ko00500 Starch and sucrose metabolism; ko01100 Metabolic pathways;	IPR012766; IPR001830; IPR023214;	Alpha,alpha-trehalose-phosphate synthase; Glycosyl transferase, family 20; HAD-like domain;
XP_024158623.1	Unknown	Up		extracellular
XP_024158676.1	"histidine biosynthesis bifunctional protein hisIE, chloroplastic-like [Rosa chinensis]"	Up		nucleus	GO:0006725 cellular aromatic compound metabolic process; GO:0016053 organic acid biosynthetic process; GO:0052803 imidazole-containing compound metabolic process; GO:0044699 single-organism process; GO:0009058 biosynthetic process; GO:0000105 histidine biosynthetic process; GO:1901566 organonitrogen compound biosynthetic process; GO:0044237 cellular metabolic process; GO:0071704 organic substance…		GO:0016814 hydrolase activity, acting on carbon-nitrogen (but not peptide) bonds, in cyclic amidines; GO:0016462 pyrophosphatase activity; GO:0003824 catalytic activity; GO:0004635 phosphoribosyl-AMP cyclohydrolase activity; GO:0004636 phosphoribosyl-ATP diphosphatase activity; GO:0016817 hydrolase activity, acting on acid anhydrides; GO:0016787 hydrolase activity; GO:0019238 cyclohydrolase activ…	K11755	hisIE; phosphoribosyl-ATP pyrophosphohydrolase / phosphoribosyl-AMP cyclohydrolase [EC:3.6.1.31 3.5.4.19]	ko01110 Biosynthesis of secondary metabolites; ko01230 Biosynthesis of amino acids; ko01100 Metabolic pathways; ko00340 Histidine metabolism;	IPR002496;	Phosphoribosyl-AMP cyclohydrolase domain;
XP_024158684.1	"dihydrolipoyllysine-residue succinyltransferase component of 2-oxoglutarate dehydrogenase complex 2, mitochondrial-like [Rosa chinensis]"	Up		chloroplast	GO:0072350 tricarboxylic acid metabolic process; GO:0055114 oxidation-reduction process; GO:0044281 small molecule metabolic process; GO:0044763 single-organism cellular process; GO:0006099 tricarboxylic acid cycle; GO:0044699 single-organism process; GO:0044238 primary metabolic process; GO:0045333 cellular respiration; GO:0044237 cellular metabolic process; GO:0071704 organic substance metaboli…	GO:1902494 catalytic complex; GO:0044464 cell part; GO:0005622 intracellular; GO:1990204 oxidoreductase complex; GO:0005737 cytoplasm; GO:0032991 macromolecular complex; GO:0044424 intracellular part; GO:0045252 oxoglutarate dehydrogenase complex; GO:1990234 transferase complex; GO:0043234 protein complex; GO:0005623 cell; GO:0045239 tricarboxylic acid cycle enzyme complex; GO:0044444 cytoplasmic…	GO:0016417 S-acyltransferase activity; GO:0016751 S-succinyltransferase activity; GO:0016746 transferase activity, transferring acyl groups; GO:0004149 dihydrolipoyllysine-residue succinyltransferase activity; GO:0003824 catalytic activity; GO:0016748 succinyltransferase activity; GO:0016740 transferase activity; GO:0016747 transferase activity, transferring acyl groups other than amino-acyl grou…	K00658	DLST; 2-oxoglutarate dehydrogenase E2 component (dihydrolipoamide succinyltransferase) [EC:2.3.1.61]	ko00310 Lysine degradation; ko00020 Citrate cycle (TCA cycle); ko01120 Microbial metabolism in diverse environments; ko01130 Biosynthesis of antibiotics; ko01200 Carbon metabolism; ko01110 Biosynthesis of secondary metabolites; ko01100 Metabolic pathways;	IPR001078; IPR011053; IPR000089; IPR023213;	2-oxoacid dehydrogenase acyltransferase, catalytic domain; Single hybrid motif; Biotin/lipoyl attachment; Chloramphenicol acetyltransferase-like domain;
XP_024158723.1	THO complex subunit 3 [Rosa chinensis]	Up		cytoplasm			GO:0005515 protein binding; GO:0005488 binding;	K12880	THOC3; THO complex subunit 3	ko03040 Spliceosome; ko03013 RNA transport;	IPR017986; IPR015943; IPR024977;	WD40-repeat-containing domain; WD40/YVTN repeat-like-containing domain; Anaphase-promoting complex subunit 4, WD40 domain;
XP_024158727.1	Unknown	Up		chloroplast
XP_024158747.1	"PREDICTED: 50S ribosomal protein L20, chloroplastic [Fragaria vesca subsp. vesca]"	Up		nucleus	GO:0006518 peptide metabolic process; GO:0043043 peptide biosynthetic process; GO:0044267 cellular protein metabolic process; GO:0006807 nitrogen compound metabolic process; GO:0009058 biosynthetic process; GO:0043603 cellular amide metabolic process; GO:0044238 primary metabolic process; GO:1901566 organonitrogen compound biosynthetic process; GO:1901576 organic substance biosynthetic process; G…	GO:0005840 ribosome; GO:0043226 organelle; GO:0043229 intracellular organelle; GO:0043232 intracellular non-membrane-bounded organelle; GO:0044464 cell part; GO:0005622 intracellular; GO:0005737 cytoplasm; GO:0032991 macromolecular complex; GO:0044424 intracellular part; GO:1990904 ribonucleoprotein complex; GO:0005623 cell; GO:0030529 intracellular ribonucleoprotein complex; GO:0044444 cytoplasm…	GO:0097159 organic cyclic compound binding; GO:1901363 heterocyclic compound binding; GO:0003723 RNA binding; GO:0005488 binding; GO:0003676 nucleic acid binding; GO:0005198 structural molecule activity; GO:0003735 structural constituent of ribosome; GO:0019843 rRNA binding;	K02887	RP-L20; large subunit ribosomal protein L20	ko03010 Ribosome;
XP_024158787.1	phosphoinositide phospholipase C 2-like [Rosa chinensis]	Up		chloroplast	GO:0050794 regulation of cellular process; GO:0044700 single organism signaling; GO:0051716 cellular response to stimulus; GO:0035556 intracellular signal transduction; GO:0044699 single-organism process; GO:0044238 primary metabolic process; GO:0023052 signaling; GO:0050896 response to stimulus; GO:0071704 organic substance metabolic process; GO:0007165 signal transduction; GO:0008152 metabolic …		GO:0004435 phosphatidylinositol phospholipase C activity; GO:0003824 catalytic activity; GO:0042578 phosphoric ester hydrolase activity; GO:0005488 binding; GO:0004629 phospholipase C activity; GO:0016788 hydrolase activity, acting on ester bonds; GO:0004620 phospholipase activity; GO:0005515 protein binding; GO:0016787 hydrolase activity; GO:0008081 phosphoric diester hydrolase activity; GO:0016…	K05857	PLCD; phosphatidylinositol phospholipase C, delta [EC:3.1.4.11]	ko04070 Phosphatidylinositol signaling system; ko01100 Metabolic pathways; ko04020 Calcium signaling pathway; ko04933 AGE-RAGE signaling pathway in diabetic complications; ko00562 Inositol phosphate metabolism; ko04919 Thyroid hormone signaling pathway;	IPR000909; IPR017946; IPR011992; IPR000008; IPR001711;	Phosphatidylinositol-specific phospholipase C, X domain; PLC-like phosphodiesterase, TIM beta/alpha-barrel domain; EF-hand domain pair; C2 domain; Phospholipase C, phosphatidylinositol-specific, Y domain;
XP_024158884.1	alpha-L-fucosidase 1-like [Rosa chinensis]	Up		cytoplasm	GO:0008152 metabolic process; GO:0005975 carbohydrate metabolic process; GO:0044238 primary metabolic process; GO:0071704 organic substance metabolic process;			K01206	FUCA; alpha-L-fucosidase [EC:3.2.1.51]	ko00511 Other glycan degradation;	IPR017853; IPR013781; IPR008979;	Glycoside hydrolase superfamily; Glycoside hydrolase, catalytic domain; Galactose-binding domain-like;
XP_024158896.1	peroxisome biogenesis protein 1 isoform X2 [Rosa chinensis]	Up		chloroplast			GO:0005524 ATP binding; GO:1901265 nucleoside phosphate binding; GO:0001882 nucleoside binding; GO:0043167 ion binding; GO:0000166 nucleotide binding; GO:0097159 organic cyclic compound binding; GO:1901363 heterocyclic compound binding; GO:0032549 ribonucleoside binding; GO:0097367 carbohydrate derivative binding; GO:0032553 ribonucleotide binding; GO:0005488 binding; GO:0032550 purine ribonucleo…	K13338	PEX1; peroxin-1	ko04146 Peroxisome;	IPR003959; IPR003593; IPR027417;	ATPase, AAA-type, core; AAA+ ATPase domain; P-loop containing nucleoside triphosphate hydrolase;
XP_024159015.1	beta-glucosidase 13-like [Rosa chinensis]	Up		chloroplast	GO:0008152 metabolic process; GO:0005975 carbohydrate metabolic process; GO:0044238 primary metabolic process; GO:0071704 organic substance metabolic process;		GO:0004553 hydrolase activity, hydrolyzing O-glycosyl compounds; GO:0016787 hydrolase activity; GO:0003824 catalytic activity; GO:0016798 hydrolase activity, acting on glycosyl bonds;	K01188	E3.2.1.21; beta-glucosidase [EC:3.2.1.21]	ko00500 Starch and sucrose metabolism; ko01110 Biosynthesis of secondary metabolites; ko01100 Metabolic pathways; ko00460 Cyanoamino acid metabolism; ko00940 Phenylpropanoid biosynthesis;	IPR017853; IPR013781;	Glycoside hydrolase superfamily; Glycoside hydrolase, catalytic domain;
XP_024159074.1	serine/threonine-protein phosphatase PP-X isozyme 2 isoform X1 [Rosa chinensis]	Up		cytoplasm			GO:0016787 hydrolase activity; GO:0003824 catalytic activity;	K15423	PPP4C; serine/threonine-protein phosphatase 4 catalytic subunit [EC:3.1.3.16]	ko04922 Glucagon signaling pathway;	IPR029052; IPR004843; IPR006186;	Metallo-dependent phosphatase-like; Calcineurin-like phosphoesterase domain, ApaH type; Serine/threonine-specific protein phosphatase/bis(5-nucleosyl)-tetraphosphatase;
XP_024159081.1	40S ribosomal protein S4-like [Rosa chinensis]	Up		mitochondria	GO:0006518 peptide metabolic process; GO:0043043 peptide biosynthetic process; GO:0044267 cellular protein metabolic process; GO:0006807 nitrogen compound metabolic process; GO:0009058 biosynthetic process; GO:0043603 cellular amide metabolic process; GO:0044238 primary metabolic process; GO:1901566 organonitrogen compound biosynthetic process; GO:1901576 organic substance biosynthetic process; G…	GO:0005840 ribosome; GO:0043226 organelle; GO:0043229 intracellular organelle; GO:0043232 intracellular non-membrane-bounded organelle; GO:0044464 cell part; GO:0005622 intracellular; GO:0005737 cytoplasm; GO:0032991 macromolecular complex; GO:0044424 intracellular part; GO:1990904 ribonucleoprotein complex; GO:0005623 cell; GO:0030529 intracellular ribonucleoprotein complex; GO:0044444 cytoplasm…	GO:0097159 organic cyclic compound binding; GO:1901363 heterocyclic compound binding; GO:0003723 RNA binding; GO:0005488 binding; GO:0003676 nucleic acid binding; GO:0005198 structural molecule activity; GO:0003735 structural constituent of ribosome;	K02987	RP-S4e; small subunit ribosomal protein S4e	ko03010 Ribosome;	IPR013845; IPR032277; IPR002942; IPR005824; IPR013843;	Ribosomal protein S4e, central region; 40S ribosomal protein S4, C-terminal domain; RNA-binding S4 domain; KOW; Ribosomal protein S4e, N-terminal;
XP_024159125.1	18.1 kDa class I heat shock protein-like [Rosa chinensis]	Up		cytoplasm				K13993	HSP20; HSP20 family protein	ko04141 Protein processing in endoplasmic reticulum;	IPR002068; IPR008978;	Alpha crystallin/Hsp20 domain; HSP20-like chaperone;
XP_024159204.1	transmembrane protein 209 [Rosa chinensis]	Up		plasma membrane
XP_024159213.1	Unknown	Up		chloroplast
XP_024159252.1	Unknown	Up		plasma membrane							IPR025520;	Domain of unknown function DUF4408;
XP_024159319.1	disease resistance protein RPM1-like isoform X3 [Rosa chinensis]	Up		cytoplasm			GO:1901265 nucleoside phosphate binding; GO:0001882 nucleoside binding; GO:0043167 ion binding; GO:0000166 nucleotide binding; GO:0097159 organic cyclic compound binding; GO:1901363 heterocyclic compound binding; GO:0032549 ribonucleoside binding; GO:0097367 carbohydrate derivative binding; GO:0032553 ribonucleotide binding; GO:0005488 binding; GO:0032550 purine ribonucleoside binding; GO:0043531…	K13457	RPM1; disease resistance protein RPM1	ko04626 Plant-pathogen interaction;	IPR002182; IPR027417; IPR032675;	NB-ARC; P-loop containing nucleoside triphosphate hydrolase; Leucine-rich repeat domain, L domain-like;
XP_024159398.1	LOW QUALITY PROTEIN: UDP-glycosyltransferase 43-like [Rosa chinensis]	Up		cytoplasm	GO:0008152 metabolic process;		GO:0016757 transferase activity, transferring glycosyl groups; GO:0016758 transferase activity, transferring hexosyl groups; GO:0003824 catalytic activity; GO:0016740 transferase activity;
XP_024159432.1	vesicle-associated protein 4-2 [Rosa chinensis]	Up		nucleus							IPR008962; IPR000535;	PapD-like; Major sperm protein (MSP) domain;
XP_024159437.1	dirigent protein 22-like [Rosa chinensis]	Up		chloroplast
XP_024159444.1	"probable acyl-activating enzyme 18, peroxisomal [Rosa chinensis]"	Up		endoplasmic reticulum	GO:0008152 metabolic process;		GO:0003824 catalytic activity;				IPR000873;	AMP-dependent synthetase/ligase;
XP_024159636.1	ras-related protein RABA5a [Rosa chinensis]	Up		cytoplasm	GO:0050794 regulation of cellular process; GO:0044700 single organism signaling; GO:0051716 cellular response to stimulus; GO:0007165 signal transduction; GO:0050789 regulation of biological process; GO:0007154 cell communication; GO:0035556 intracellular signal transduction; GO:0044699 single-organism process; GO:0007264 small GTPase mediated signal transduction; GO:0023052 signaling; GO:0050896…		GO:1901265 nucleoside phosphate binding; GO:0001882 nucleoside binding; GO:0043167 ion binding; GO:0000166 nucleotide binding; GO:0097159 organic cyclic compound binding; GO:1901363 heterocyclic compound binding; GO:0032549 ribonucleoside binding; GO:0097367 carbohydrate derivative binding; GO:0032553 ribonucleotide binding; GO:0005488 binding; GO:0032550 purine ribonucleoside binding; GO:0043168…	K07904	RAB11A; Ras-related protein Rab-11A	ko04972 Pancreatic secretion; ko04961 Endocrine and other factor-regulated calcium reabsorption; ko04962 Vasopressin-regulated water reabsorption; ko04144 Endocytosis;	IPR005225; IPR027417;	Small GTP-binding protein domain; P-loop containing nucleoside triphosphate hydrolase;
XP_024159708.1	shikimate O-hydroxycinnamoyltransferase-like [Rosa chinensis]	Up		cytoplasm			GO:0016746 transferase activity, transferring acyl groups; GO:0016747 transferase activity, transferring acyl groups other than amino-acyl groups; GO:0003824 catalytic activity; GO:0016740 transferase activity;	K13065	E2.3.1.133; shikimate O-hydroxycinnamoyltransferase [EC:2.3.1.133]	ko00945 Stilbenoid, diarylheptanoid and gingerol biosynthesis; ko00941 Flavonoid biosynthesis; ko01110 Biosynthesis of secondary metabolites; ko01100 Metabolic pathways; ko00940 Phenylpropanoid biosynthesis;	IPR023213;	Chloramphenicol acetyltransferase-like domain;
XP_024159761.1	PREDICTED: coiled-coil domain-containing protein R3HCC1L isoform X2 [Fragaria vesca subsp. vesca]	Up		nucleus			GO:0097159 organic cyclic compound binding; GO:1901363 heterocyclic compound binding; GO:0000166 nucleotide binding; GO:1901265 nucleoside phosphate binding; GO:0005488 binding; GO:0036094 small molecule binding;				IPR012677;	Nucleotide-binding alpha-beta plait domain;
XP_024159781.1	general transcription factor IIH subunit 2 [Rosa chinensis]	Up		nucleus	GO:0033554 cellular response to stress; GO:0006725 cellular aromatic compound metabolic process; GO:0097659 nucleic acid-templated transcription; GO:0006259 DNA metabolic process; GO:0006289 nucleotide-excision repair; GO:0009058 biosynthetic process; GO:0050896 response to stimulus; GO:0044237 cellular metabolic process; GO:0071704 organic substance metabolic process; GO:0008152 metabolic proces…	GO:0043226 organelle; GO:0043229 intracellular organelle; GO:0043231 intracellular membrane-bounded organelle; GO:0005634 nucleus; GO:0044464 cell part; GO:0005622 intracellular; GO:0044446 intracellular organelle part; GO:0000439 core TFIIH complex; GO:0032991 macromolecular complex; GO:0044424 intracellular part; GO:0043234 protein complex; GO:0005623 cell; GO:0043227 membrane-bounded organelle…	GO:0046872 metal ion binding; GO:0043169 cation binding; GO:0008270 zinc ion binding; GO:0046914 transition metal ion binding; GO:0005488 binding; GO:0043167 ion binding;	K03142	TFIIH2; transcription initiation factor TFIIH subunit 2	ko03022 Basal transcription factors; ko05203 Viral carcinogenesis; ko03420 Nucleotide excision repair;	IPR007198; IPR007087; IPR004595; IPR002035;	Ssl1-like; Zinc finger, C2H2; TFIIH C1-like domain; von Willebrand factor, type A;
XP_024159828.1	heterogeneous nuclear ribonucleoprotein H [Rosa chinensis]	Up		nucleus			GO:0097159 organic cyclic compound binding; GO:1901363 heterocyclic compound binding; GO:1901265 nucleoside phosphate binding; GO:0005488 binding; GO:0003676 nucleic acid binding; GO:0000166 nucleotide binding; GO:0036094 small molecule binding;	K12898			IPR000504; IPR012677;	RNA recognition motif domain; Nucleotide-binding alpha-beta plait domain;
XP_024159831.1	NDR1/HIN1-like protein 10 [Rosa chinensis]	Up		chloroplast
XP_024159858.1	"protochlorophyllide reductase, chloroplastic [Rosa chinensis]"	Up		chloroplast	GO:0044699 single-organism process; GO:0008152 metabolic process; GO:0055114 oxidation-reduction process; GO:0044710 single-organism metabolic process;		GO:0016627 oxidoreductase activity, acting on the CH-CH group of donors; GO:0016628 oxidoreductase activity, acting on the CH-CH group of donors, NAD or NADP as acceptor; GO:0003824 catalytic activity; GO:0016630 protochlorophyllide reductase activity; GO:0016491 oxidoreductase activity;	K00218	por; protochlorophyllide reductase [EC:1.3.1.33]	ko01110 Biosynthesis of secondary metabolites; ko01100 Metabolic pathways; ko00860 Porphyrin and chlorophyll metabolism;	IPR016040;	NAD(P)-binding domain;
XP_024159861.1	nucleolar complex protein 2 homolog [Rosa chinensis]	Up		nucleus				K14833
XP_024159886.1	"probable beta-1,3-galactosyltransferase 2 [Rosa chinensis]"	Up		chloroplast	GO:0006486 protein glycosylation; GO:0043413 macromolecule glycosylation; GO:0009101 glycoprotein biosynthetic process; GO:0044763 single-organism cellular process; GO:0044267 cellular protein metabolic process; GO:0009100 glycoprotein metabolic process; GO:0044699 single-organism process; GO:0009058 biosynthetic process; GO:0044238 primary metabolic process; GO:0044237 cellular metabolic process…	GO:0016020 membrane;	GO:0016757 transferase activity, transferring glycosyl groups; GO:0016758 transferase activity, transferring hexosyl groups; GO:0003824 catalytic activity; GO:0016740 transferase activity; GO:0008378 galactosyltransferase activity;	K20855			IPR025298;	Domain of unknown function DUF4094;
XP_024160036.1	Unknown	Up		cytoplasm			GO:0016787 hydrolase activity; GO:0003824 catalytic activity;	K07018			IPR029058; IPR000383;	Alpha/Beta hydrolase fold; Xaa-Pro dipeptidyl-peptidase-like domain;
XP_024160050.1	vacuolar protein sorting-associated protein 22 homolog 1 [Rosa chinensis]	Up		chloroplast				K12188	SNF8; ESCRT-II complex subunit VPS22	ko04144 Endocytosis;	IPR011991;	Winged helix-turn-helix DNA-binding domain;
XP_024160283.1	LOW QUALITY PROTEIN: BTB/POZ domain-containing protein At5g60050 [Rosa chinensis]	Up		cytoplasm
XP_024160297.1	PREDICTED: nucleolin [Fragaria vesca subsp. vesca]	Up		cytoplasm
XP_024160341.1	pyruvate decarboxylase 2-like [Rosa chinensis]	Up		cytoplasm			GO:0000287 magnesium ion binding; GO:0019842 vitamin binding; GO:0043167 ion binding; GO:0016829 lyase activity; GO:0048037 cofactor binding; GO:1901681 sulfur compound binding; GO:0030976 thiamine pyrophosphate binding; GO:1901363 heterocyclic compound binding; GO:0097159 organic cyclic compound binding; GO:0003824 catalytic activity; GO:0016830 carbon-carbon lyase activity; GO:0005488 binding; …	K01568	PDC; pyruvate decarboxylase [EC:4.1.1.1]	ko01130 Biosynthesis of antibiotics; ko00010 Glycolysis / Gluconeogenesis; ko01110 Biosynthesis of secondary metabolites; ko01100 Metabolic pathways;	IPR012000; IPR029035; IPR029061; IPR011766; IPR012001;	Thiamine pyrophosphate enzyme, central domain; DHS-like NAD/FAD-binding domain; Thiamin diphosphate-binding fold; Thiamine pyrophosphate enzyme, C-terminal TPP-binding; Thiamine pyrophosphate enzyme, N-terminal TPP-binding domain;
XP_024160400.1	protein GRAVITROPIC IN THE LIGHT 1 [Rosa chinensis]	Up		chloroplast							IPR006943;	Domain of unknown function DUF641, plant;
XP_024160425.1	"protease Do-like 5, chloroplastic [Rosa chinensis]"	Up		chloroplast	GO:0006508 proteolysis; GO:0008152 metabolic process; GO:0043170 macromolecule metabolic process; GO:0019538 protein metabolic process; GO:0044238 primary metabolic process; GO:0071704 organic substance metabolic process;		GO:0004252 serine-type endopeptidase activity; GO:0004175 endopeptidase activity; GO:0008233 peptidase activity; GO:0003824 catalytic activity; GO:0017171 serine hydrolase activity; GO:0008236 serine-type peptidase activity; GO:0070011 peptidase activity, acting on L-amino acid peptides; GO:0016787 hydrolase activity;				IPR009003;	Peptidase S1, PA clan;
XP_024160451.1	G-type lectin S-receptor-like serine/threonine-protein kinase SD1-1 isoform X3 [Rosa chinensis]	Up		endoplasmic reticulum	GO:0016310 phosphorylation; GO:0044267 cellular protein metabolic process; GO:0044238 primary metabolic process; GO:0044237 cellular metabolic process; GO:0006796 phosphate-containing compound metabolic process; GO:0071704 organic substance metabolic process; GO:0008152 metabolic process; GO:0006468 protein phosphorylation; GO:0006793 phosphorus metabolic process; GO:0044260 cellular macromolecul…		GO:0005524 ATP binding; GO:1901265 nucleoside phosphate binding; GO:0016773 phosphotransferase activity, alcohol group as acceptor; GO:0001882 nucleoside binding; GO:0043167 ion binding; GO:0004672 protein kinase activity; GO:0000166 nucleotide binding; GO:0097159 organic cyclic compound binding; GO:1901363 heterocyclic compound binding; GO:0032549 ribonucleoside binding; GO:0097367 carbohydrate …				IPR000719; IPR001245; IPR013320; IPR011009;	Protein kinase domain; Serine-threonine/tyrosine-protein kinase catalytic domain; Concanavalin A-like lectin/glucanase domain; Protein kinase-like domain;
XP_024160600.1	purple acid phosphatase 18 [Rosa chinensis]	Up		nucleus			GO:0003993 acid phosphatase activity; GO:0042578 phosphoric ester hydrolase activity; GO:0003824 catalytic activity; GO:0016791 phosphatase activity; GO:0005488 binding; GO:0016788 hydrolase activity, acting on ester bonds; GO:0043167 ion binding; GO:0043169 cation binding; GO:0046872 metal ion binding; GO:0016787 hydrolase activity;	K22390			IPR029052; IPR015914; IPR004843; IPR025733; IPR008963;	Metallo-dependent phosphatase-like; Purple acid phosphatase, N-terminal; Calcineurin-like phosphoesterase domain, ApaH type; Iron/zinc purple acid phosphatase-like C-terminal domain; Purple acid phosphatase-like, N-terminal;
XP_024160624.1	"triose phosphate/phosphate translocator TPT, chloroplastic isoform X2 [Rosa chinensis]"	Up		chloroplast	GO:0006810 transport; GO:0051179 localization; GO:0051234 establishment of localization;	GO:0031224 intrinsic component of membrane; GO:0016020 membrane; GO:0016021 integral component of membrane; GO:0044425 membrane part;	GO:0005215 transporter activity;	K15283			IPR004853;	Sugar phosphate transporter domain;
XP_024160634.1	pectinesterase [Rosa chinensis]	Up		chloroplast	GO:0071554 cell wall organization or biogenesis; GO:0016043 cellular component organization; GO:0071555 cell wall organization; GO:0045229 external encapsulating structure organization; GO:0009987 cellular process; GO:0071840 cellular component organization or biogenesis; GO:0042545 cell wall modification;	GO:0005618 cell wall; GO:0030312 external encapsulating structure; GO:0005623 cell; GO:0044464 cell part; GO:0071944 cell periphery;	GO:0016787 hydrolase activity; GO:0052689 carboxylic ester hydrolase activity; GO:0004857 enzyme inhibitor activity; GO:0098772 molecular function regulator; GO:0030234 enzyme regulator activity; GO:0003824 catalytic activity; GO:0030599 pectinesterase activity; GO:0016788 hydrolase activity, acting on ester bonds;	K01051	E3.1.1.11; pectinesterase [EC:3.1.1.11]	ko01100 Metabolic pathways; ko00040 Pentose and glucuronate interconversions;	IPR011050; IPR000070; IPR006501; IPR012334;	Pectin lyase fold/virulence factor; Pectinesterase, catalytic; Pectinesterase inhibitor domain; Pectin lyase fold;
XP_024160651.1	Unknown	Up		chloroplast
XP_024160667.1	endoplasmic reticulum oxidoreductin-1-like [Rosa chinensis]	Up		mitochondria	GO:0044699 single-organism process; GO:0008152 metabolic process; GO:0055114 oxidation-reduction process; GO:0044710 single-organism metabolic process;	GO:0043226 organelle; GO:0043231 intracellular membrane-bounded organelle; GO:0043229 intracellular organelle; GO:0005783 endoplasmic reticulum; GO:0044464 cell part; GO:0005622 intracellular; GO:0005737 cytoplasm; GO:0012505 endomembrane system; GO:0044424 intracellular part; GO:0043227 membrane-bounded organelle; GO:0005623 cell; GO:0044444 cytoplasmic part;	GO:0016864 intramolecular oxidoreductase activity, transposing S-S bonds; GO:0016853 isomerase activity; GO:0003824 catalytic activity; GO:0016667 oxidoreductase activity, acting on a sulfur group of donors; GO:0016671 oxidoreductase activity, acting on a sulfur group of donors, disulfide as acceptor; GO:0016860 intramolecular oxidoreductase activity; GO:0003756 protein disulfide isomerase activi…	K10950	ERO1L; ERO1-like protein alpha [EC:1.8.4.-]	ko04141 Protein processing in endoplasmic reticulum; ko05110 Vibrio cholerae infection;
XP_024160695.1	"linoleate 13S-lipoxygenase 3-1, chloroplastic-like isoform X3 [Rosa chinensis]"	Up		cytoplasm	GO:0044699 single-organism process; GO:0008152 metabolic process; GO:0055114 oxidation-reduction process; GO:0044710 single-organism metabolic process;		GO:0016702 oxidoreductase activity, acting on single donors with incorporation of molecular oxygen, incorporation of two atoms of oxygen; GO:0016701 oxidoreductase activity, acting on single donors with incorporation of molecular oxygen; GO:0003824 catalytic activity; GO:0005488 binding; GO:0051213 dioxygenase activity; GO:0043167 ion binding; GO:0043169 cation binding; GO:0046872 metal ion bindi…	K00454	LOX2S; lipoxygenase [EC:1.13.11.12]	ko00592 alpha-Linolenic acid metabolism; ko01110 Biosynthesis of secondary metabolites; ko01100 Metabolic pathways; ko00591 Linoleic acid metabolism;	IPR027433; IPR001024; IPR013819;	Lipoxygenase, domain 3; PLAT/LH2 domain; Lipoxygenase, C-terminal;
XP_024160884.1	(+)-neomenthol dehydrogenase-like [Rosa chinensis]	Up		chloroplast				K15095	E1.1.1.208; (+)-neomenthol dehydrogenase [EC:1.1.1.208]	ko01110 Biosynthesis of secondary metabolites; ko00902 Monoterpenoid biosynthesis;	IPR016040;	NAD(P)-binding domain;
XP_024160942.1	cyclic phosphodiesterase-like [Rosa chinensis]	Up		chloroplast			GO:0016787 hydrolase activity; GO:0008081 phosphoric diester hydrolase activity; GO:0004112 cyclic-nucleotide phosphodiesterase activity; GO:0003824 catalytic activity; GO:0042578 phosphoric ester hydrolase activity; GO:0016788 hydrolase activity, acting on ester bonds;				IPR009097;	RNA ligase/cyclic nucleotide phosphodiesterase;
XP_024160980.1	transforming growth factor-beta receptor-associated protein 1 [Rosa chinensis]	Up		plasma membrane	GO:0045184 establishment of protein localization; GO:0006810 transport; GO:0046907 intracellular transport; GO:0070727 cellular macromolecule localization; GO:0051649 establishment of localization in cell; GO:0016192 vesicle-mediated transport; GO:0006886 intracellular protein transport; GO:0071702 organic substance transport; GO:0008104 protein localization; GO:0033036 macromolecule localization…			K20177	VPS3; vacuolar protein sorting-associated protein 3	ko04138 Autophagy - yeast;	IPR001180; IPR019452; IPR019453; IPR011047;	Citron homology (CNH) domain; Vacuolar sorting protein 39/Transforming growth factor beta receptor-associated domain 1; Vacuolar sorting protein 39/Transforming growth factor beta receptor-associated domain 2; Quinoprotein alcohol dehydrogenase-like superfamily;
XP_024161064.1	zinc finger CCCH domain-containing protein 55-like [Rosa chinensis]	Up		nucleus			GO:0097159 organic cyclic compound binding; GO:1901363 heterocyclic compound binding; GO:1901265 nucleoside phosphate binding; GO:0005488 binding; GO:0003676 nucleic acid binding; GO:0043167 ion binding; GO:0043169 cation binding; GO:0046872 metal ion binding; GO:0000166 nucleotide binding; GO:0036094 small molecule binding;				IPR000571; IPR034365; IPR000504; IPR012677;	Zinc finger, CCCH-type; AtC3H46-like, RNA recognition motif; RNA recognition motif domain; Nucleotide-binding alpha-beta plait domain;
XP_024161139.1	actin-related protein 2/3 complex subunit 2A [Rosa chinensis]	Up		cytoplasm	GO:0030833 regulation of actin filament polymerization; GO:0050794 regulation of cellular process; GO:0016043 cellular component organization; GO:0034314 Arp2/3 complex-mediated actin nucleation; GO:0065008 regulation of biological quality; GO:0032273 positive regulation of protein polymerization; GO:0032956 regulation of actin cytoskeleton organization; GO:0007015 actin filament organization; GO…	GO:0043229 intracellular organelle; GO:0043232 intracellular non-membrane-bounded organelle; GO:0044430 cytoskeletal part; GO:0044446 intracellular organelle part; GO:0032991 macromolecular complex; GO:0044424 intracellular part; GO:0005623 cell; GO:0015629 actin cytoskeleton; GO:0044422 organelle part; GO:0043228 non-membrane-bounded organelle; GO:0043226 organelle; GO:0005856 cytoskeleton; GO:0…		K05758	ARPC2; actin related protein 2/3 complex, subunit 2	ko05100 Bacterial invasion of epithelial cells; ko05132 Salmonella infection; ko04810 Regulation of actin cytoskeleton; ko05131 Shigellosis; ko05130 Pathogenic Escherichia coli infection; ko04666 Fc gamma R-mediated phagocytosis; ko04144 Endocytosis;
XP_024161235.1	putative axial regulator YABBY 2 [Rosa chinensis]	Up		nucleus	GO:0032502 developmental process; GO:0044707 single-multicellular organism process; GO:0044767 single-organism developmental process; GO:0044699 single-organism process; GO:0007275 multicellular organism development; GO:0032501 multicellular organismal process; GO:0048856 anatomical structure development;						IPR009071;	High mobility group box domain;
XP_024161245.1	E3 ubiquitin-protein ligase hel2-like [Rosa chinensis]	Up		nucleus			GO:0043169 cation binding; GO:0046872 metal ion binding; GO:0005515 protein binding; GO:0008270 zinc ion binding; GO:0046914 transition metal ion binding; GO:0005488 binding; GO:0043167 ion binding;	K22381			IPR015880; IPR001841;	Zinc finger, C2H2-like; Zinc finger, RING-type;
XP_024161274.1	quinone oxidoreductase-like isoform X2 [Rosa chinensis]	Up		cytoplasm	GO:0044699 single-organism process; GO:0008152 metabolic process; GO:0055114 oxidation-reduction process; GO:0044710 single-organism metabolic process;		GO:0003824 catalytic activity; GO:0016491 oxidoreductase activity;				IPR011032; IPR020843; IPR016040; IPR013154;	GroES-like; Polyketide synthase, enoylreductase domain; NAD(P)-binding domain; Alcohol dehydrogenase, N-terminal;
XP_024161328.1	DDRGK domain-containing protein 1 [Rosa chinensis]	Up		plasma membrane							IPR011991;	Winged helix-turn-helix DNA-binding domain;
XP_024161418.1	"protein TIC 55, chloroplastic [Rosa chinensis]"	Up		chloroplast	GO:0044699 single-organism process; GO:0008152 metabolic process; GO:0055114 oxidation-reduction process; GO:0044710 single-organism metabolic process;		GO:0051537 2 iron, 2 sulfur cluster binding; GO:0010277 chlorophyllide a oxygenase [overall] activity; GO:0016701 oxidoreductase activity, acting on single donors with incorporation of molecular oxygen; GO:0016703 oxidoreductase activity, acting on single donors with incorporation of molecular oxygen, incorporation of one atom of oxygen (internal monooxygenases or internal mixed function oxidases…				IPR017941; IPR013626;	Rieske [2Fe-2S] iron-sulphur domain; Pheophorbide a oxygenase;
XP_024161447.1	polyadenylate-binding protein RBP47-like isoform X2 [Rosa chinensis]	Up		nucleus			GO:0097159 organic cyclic compound binding; GO:1901363 heterocyclic compound binding; GO:1901265 nucleoside phosphate binding; GO:0005488 binding; GO:0003676 nucleic acid binding; GO:0000166 nucleotide binding; GO:0036094 small molecule binding;				IPR000504; IPR012677;	RNA recognition motif domain; Nucleotide-binding alpha-beta plait domain;
XP_024161470.1	probable indole-3-pyruvate monooxygenase YUCCA10 [Rosa chinensis]	Up		cytoplasm	GO:0044699 single-organism process; GO:0008152 metabolic process; GO:0055114 oxidation-reduction process; GO:0044710 single-organism metabolic process;		GO:0016709 oxidoreductase activity, acting on paired donors, with incorporation or reduction of molecular oxygen, NAD(P)H as one donor, and incorporation of one atom of oxygen; GO:1901265 nucleoside phosphate binding; GO:0050660 flavin adenine dinucleotide binding; GO:0043167 ion binding; GO:0016705 oxidoreductase activity, acting on paired donors, with incorporation or reduction of molecular oxy…	K11816	YUCCA; indole-3-pyruvate monooxygenase [EC:1.14.13.168]	ko00380 Tryptophan metabolism; ko01100 Metabolic pathways;	IPR023753;	FAD/NAD(P)-binding domain;
XP_024161556.1	beta-galactosidase 16-like [Rosa chinensis]	Up		extracellular	GO:0008152 metabolic process; GO:0005975 carbohydrate metabolic process; GO:0044238 primary metabolic process; GO:0071704 organic substance metabolic process;		GO:0004553 hydrolase activity, hydrolyzing O-glycosyl compounds; GO:0016787 hydrolase activity; GO:0003824 catalytic activity; GO:0016798 hydrolase activity, acting on glycosyl bonds;				IPR031330; IPR017853; IPR013781; IPR008979;	Glycoside hydrolase 35, catalytic domain; Glycoside hydrolase superfamily; Glycoside hydrolase, catalytic domain; Galactose-binding domain-like;
XP_024161590.1	"photosystem I reaction center subunit IV B, chloroplastic-like [Rosa chinensis]"	Up		chloroplast	GO:0008152 metabolic process; GO:0044237 cellular metabolic process; GO:0009987 cellular process; GO:0015979 photosynthesis;	GO:0016020 membrane; GO:0098796 membrane protein complex; GO:0032991 macromolecular complex; GO:0044424 intracellular part; GO:0005623 cell; GO:0034357 photosynthetic membrane; GO:0009521 photosystem; GO:0009538 photosystem I reaction center; GO:0044464 cell part; GO:0005622 intracellular; GO:0044425 membrane part; GO:0009579 thylakoid; GO:0043234 protein complex; GO:0044436 thylakoid part; GO:00…		K02693	psaE; photosystem I subunit IV	ko01100 Metabolic pathways; ko00195 Photosynthesis;	IPR008990;	Electron transport accessory protein-like domain;
XP_024161645.1	COMPASS-like H3K4 histone methylase component WDR5B [Rosa chinensis]	Up		chloroplast			GO:0005515 protein binding; GO:0005488 binding;	K14963	WDR5; COMPASS component SWD3	ko04934 Cushing's syndrome;	IPR017986; IPR015943; IPR001632;	WD40-repeat-containing domain; WD40/YVTN repeat-like-containing domain; G-protein, beta subunit;
XP_024161647.1	N-terminal acetyltransferase B complex catalytic subunit NAA20 [Rosa chinensis]	Up		chloroplast			GO:0016746 transferase activity, transferring acyl groups; GO:0008080 N-acetyltransferase activity; GO:0003824 catalytic activity; GO:0016740 transferase activity; GO:0016747 transferase activity, transferring acyl groups other than amino-acyl groups; GO:0016407 acetyltransferase activity; GO:0016410 N-acyltransferase activity;	K17972			IPR000182; IPR016181;	GNAT domain; Acyl-CoA N-acyltransferase;
XP_024161721.1	probable amidase At4g34880 [Rosa chinensis]	Up		chloroplast				K01426	E3.5.1.4; amidase [EC:3.5.1.4]	ko00643 Styrene degradation; ko00380 Tryptophan metabolism; ko01120 Microbial metabolism in diverse environments; ko00330 Arginine and proline metabolism; ko00627 Aminobenzoate degradation; ko00360 Phenylalanine metabolism;	IPR023631;	Amidase signature domain;
XP_024161743.1	probable prolyl 4-hydroxylase 9 isoform X2 [Rosa chinensis]	Up		extracellular	GO:0044699 single-organism process; GO:0008152 metabolic process; GO:0055114 oxidation-reduction process; GO:0044710 single-organism metabolic process;		GO:0019842 vitamin binding; GO:0005506 iron ion binding; GO:0031418 L-ascorbic acid binding; GO:0043167 ion binding; GO:0043177 organic acid binding; GO:0016705 oxidoreductase activity, acting on paired donors, with incorporation or reduction of molecular oxygen; GO:0048029 monosaccharide binding; GO:0016491 oxidoreductase activity; GO:0031406 carboxylic acid binding; GO:0046914 transition metal …	K00472	P4HA; prolyl 4-hydroxylase [EC:1.14.11.2]	ko00330 Arginine and proline metabolism; ko01100 Metabolic pathways;	IPR006620; IPR005123;	Prolyl 4-hydroxylase, alpha subunit; Oxoglutarate/iron-dependent dioxygenase;
XP_024161765.1	60S ribosomal protein L30 [Rosa chinensis]	Up		nucleus	GO:0006518 peptide metabolic process; GO:0043043 peptide biosynthetic process; GO:0044267 cellular protein metabolic process; GO:0006807 nitrogen compound metabolic process; GO:0009058 biosynthetic process; GO:0043603 cellular amide metabolic process; GO:0044238 primary metabolic process; GO:1901566 organonitrogen compound biosynthetic process; GO:1901576 organic substance biosynthetic process; G…	GO:0005840 ribosome; GO:0043226 organelle; GO:0043229 intracellular organelle; GO:0043232 intracellular non-membrane-bounded organelle; GO:0044464 cell part; GO:0005622 intracellular; GO:0005737 cytoplasm; GO:0032991 macromolecular complex; GO:0044424 intracellular part; GO:1990904 ribonucleoprotein complex; GO:0005623 cell; GO:0030529 intracellular ribonucleoprotein complex; GO:0044444 cytoplasm…	GO:0003735 structural constituent of ribosome; GO:0005198 structural molecule activity;	K02908	RP-L30e; large subunit ribosomal protein L30e	ko03010 Ribosome;	IPR029064; IPR004038;	50S ribosomal protein L30e-like; Ribosomal protein L7Ae/L30e/S12e/Gadd45;
XP_024161865.1	THO complex subunit 5A-like [Rosa chinensis]	Up		nucleus				K13174	THOC5; THO complex subunit 5	ko03013 RNA transport;
XP_024161871.1	Unknown	Up		nucleus							IPR005516;	Remorin, C-terminal;
XP_024161934.1	Unknown	Up		extracellular
XP_024161967.1	"DNA-directed RNA polymerases II, IV and V subunit 11 [Rosa chinensis]"	Up		cytoplasm	GO:0018130 heterocycle biosynthetic process; GO:0006725 cellular aromatic compound metabolic process; GO:0097659 nucleic acid-templated transcription; GO:0034654 nucleobase-containing compound biosynthetic process; GO:1901360 organic cyclic compound metabolic process; GO:0006807 nitrogen compound metabolic process; GO:0032774 RNA biosynthetic process; GO:0009058 biosynthetic process; GO:0044238 p…		GO:0097159 organic cyclic compound binding; GO:1901363 heterocyclic compound binding; GO:0003677 DNA binding; GO:0016779 nucleotidyltransferase activity; GO:0034062 5'-3' RNA polymerase activity; GO:0003824 catalytic activity; GO:0097747 RNA polymerase activity; GO:0005488 binding; GO:0046983 protein dimerization activity; GO:0003676 nucleic acid binding; GO:0003899 DNA-directed 5'-3' RNA polymer…	K03008	RPB11; DNA-directed RNA polymerase II subunit RPB11	ko00230 Purine metabolism; ko05169 Epstein-Barr virus infection; ko01100 Metabolic pathways; ko00240 Pyrimidine metabolism; ko05016 Huntington's disease; ko03020 RNA polymerase;	IPR009025;	DNA-directed RNA polymerase, RBP11-like dimerisation domain;
XP_024162013.1	floral homeotic protein PMADS 1 isoform X2 [Rosa chinensis]	Up		nucleus	GO:0044700 single organism signaling; GO:0009891 positive regulation of biosynthetic process; GO:0044699 single-organism process; GO:0044237 cellular metabolic process; GO:0006796 phosphate-containing compound metabolic process; GO:2001141 regulation of RNA biosynthetic process; GO:0008152 metabolic process; GO:0007165 signal transduction; GO:0007154 cell communication; GO:0009893 positive regula…	GO:0043226 organelle; GO:0043231 intracellular membrane-bounded organelle; GO:0043229 intracellular organelle; GO:0005634 nucleus; GO:0044464 cell part; GO:0005622 intracellular; GO:0044424 intracellular part; GO:0043227 membrane-bounded organelle; GO:0005623 cell;	GO:0003677 DNA binding; GO:0000976 transcription regulatory region sequence-specific DNA binding; GO:0003690 double-stranded DNA binding; GO:0046983 protein dimerization activity; GO:1990837 sequence-specific double-stranded DNA binding; GO:0001012 RNA polymerase II regulatory region DNA binding; GO:0005515 protein binding; GO:0043565 sequence-specific DNA binding; GO:0003700 transcription factor…	K09264			IPR033896; IPR002100; IPR002487;	MADS MEF2-like; Transcription factor, MADS-box; Transcription factor, K-box;
XP_024162058.1	"aspartate aminotransferase, cytoplasmic-like isoform X2 [Rosa chinensis]"	Up		cytoskeleton	GO:0044281 small molecule metabolic process; GO:0044763 single-organism cellular process; GO:0006807 nitrogen compound metabolic process; GO:0044699 single-organism process; GO:0009058 biosynthetic process; GO:0044238 primary metabolic process; GO:0044237 cellular metabolic process; GO:0071704 organic substance metabolic process; GO:0008152 metabolic process; GO:0006520 cellular amino acid metabo…		GO:0097159 organic cyclic compound binding; GO:1901363 heterocyclic compound binding; GO:0016769 transferase activity, transferring nitrogenous groups; GO:0003824 catalytic activity; GO:0005488 binding; GO:0043167 ion binding; GO:0043168 anion binding; GO:0008483 transaminase activity; GO:0016740 transferase activity; GO:0048037 cofactor binding; GO:0030170 pyridoxal phosphate binding;	K14454	GOT1; aspartate aminotransferase, cytoplasmic [EC:2.6.1.1]	ko00270 Cysteine and methionine metabolism; ko01130 Biosynthesis of antibiotics; ko00710 Carbon fixation in photosynthetic organisms; ko00350 Tyrosine metabolism; ko00360 Phenylalanine metabolism; ko01210 2-Oxocarboxylic acid metabolism; ko00250 Alanine, aspartate and glutamate metabolism; ko00330 Arginine and proline metabolism; ko01200 Carbon metabolism; ko01110 Biosynthesis of secondary metabo…	IPR015424; IPR004839; IPR015421;	Pyridoxal phosphate-dependent transferase; Aminotransferase, class I/classII; Pyridoxal phosphate-dependent transferase, major region, subdomain 1;
XP_024162099.1	autophagy-related protein 9 isoform X2 [Rosa chinensis]	Up		plasma membrane				K17907	ATG9; autophagy-related protein 9	ko04136 Autophagy - other; ko04138 Autophagy - yeast; ko04137 Mitophagy - animal; ko04140 Autophagy - animal;
XP_024162117.1	Unknown	Up		mitochondria
XP_024162176.1	Unknown	Up		chloroplast
XP_024162220.1	F-box protein SKIP23-like [Rosa chinensis]	Up		nucleus							IPR005174;	Domain unknown function DUF295;
XP_024162231.1	Unknown	Up		chloroplast
XP_024162264.1	mannose-P-dolichol utilization defect 1 protein homolog 2 [Rosa chinensis]	Up		nucleus				K09660
XP_024162648.1	long chain acyl-CoA synthetase 2-like [Rosa chinensis]	Up		cytoplasm				K01897	ACSL; long-chain acyl-CoA synthetase [EC:6.2.1.3]	ko04920 Adipocytokine signaling pathway; ko00071 Fatty acid degradation; ko01100 Metabolic pathways; ko03320 PPAR signaling pathway; ko04216 Ferroptosis; ko04714 Thermogenesis; ko04146 Peroxisome; ko01212 Fatty acid metabolism; ko00061 Fatty acid biosynthesis; ko02024 Quorum sensing;
XP_024162854.1	protein RRC1-like isoform X2 [Rosa chinensis]	Up		nucleus	GO:0006396 RNA processing; GO:0006725 cellular aromatic compound metabolic process; GO:1901360 organic cyclic compound metabolic process; GO:0006807 nitrogen compound metabolic process; GO:0044238 primary metabolic process; GO:0044237 cellular metabolic process; GO:0071704 organic substance metabolic process; GO:0016070 RNA metabolic process; GO:0008152 metabolic process; GO:0090304 nucleic acid …		GO:0097159 organic cyclic compound binding; GO:1901363 heterocyclic compound binding; GO:0003723 RNA binding; GO:1901265 nucleoside phosphate binding; GO:0005488 binding; GO:0003676 nucleic acid binding; GO:0000166 nucleotide binding; GO:0036094 small molecule binding;	K12842	SR140; U2-associated protein SR140	ko03040 Spliceosome;	IPR003034; IPR000061; IPR000504; IPR006569; IPR012677; IPR013170; IPR008942;	SAP domain; SWAP/Surp; RNA recognition motif domain; CID domain; Nucleotide-binding alpha-beta plait domain; mRNA splicing factor Cwf21 domain; ENTH/VHS;
XP_024162864.1	homocysteine S-methyltransferase 2 isoform X2 [Rosa chinensis]	Up		chloroplast				K00547	mmuM; homocysteine S-methyltransferase [EC:2.1.1.10]	ko00270 Cysteine and methionine metabolism; ko01110 Biosynthesis of secondary metabolites; ko01100 Metabolic pathways;	IPR003726;	Homocysteine-binding domain;
XP_024162884.1	laccase-14-like [Rosa chinensis]	Up		cytoplasm	GO:0006725 cellular aromatic compound metabolic process; GO:0055114 oxidation-reduction process; GO:0044712 single-organism catabolic process; GO:0044763 single-organism cellular process; GO:1901360 organic cyclic compound metabolic process; GO:0044699 single-organism process; GO:0044237 cellular metabolic process; GO:0009698 phenylpropanoid metabolic process; GO:0071704 organic substance metabol…	GO:0048046 apoplast; GO:0005576 extracellular region;	GO:0016682 oxidoreductase activity, acting on diphenols and related substances as donors, oxygen as acceptor; GO:0046914 transition metal ion binding; GO:0016679 oxidoreductase activity, acting on diphenols and related substances as donors; GO:0003824 catalytic activity; GO:0005488 binding; GO:0043167 ion binding; GO:0046872 metal ion binding; GO:0043169 cation binding; GO:0052716 hydroquinone:ox…	K05909			IPR034289; IPR011707; IPR011706; IPR008972; IPR034285; IPR034288; IPR001117;	Laccase, third cupredoxin domain; Multicopper oxidase, type 3; Multicopper oxidase, type 2; Cupredoxin; Laccase, second cupredoxin domain; Laccase, first cupredoxin domain; Multicopper oxidase, type 1;
XP_024162935.1	PREDICTED: activating signal cointegrator 1 complex subunit 2 isoform X1 [Fragaria vesca subsp. vesca]	Up		nucleus			GO:0097159 organic cyclic compound binding; GO:1901363 heterocyclic compound binding; GO:1901265 nucleoside phosphate binding; GO:0005488 binding; GO:0003676 nucleic acid binding; GO:0005515 protein binding; GO:0000166 nucleotide binding; GO:0036094 small molecule binding;	K18667			IPR012921; IPR000504; IPR012677; IPR003892; IPR009060;	Spen paralogue and orthologue SPOC, C-terminal; RNA recognition motif domain; Nucleotide-binding alpha-beta plait domain; Ubiquitin system component Cue; UBA-like;
XP_024162953.1	peroxisomal membrane protein 11A [Rosa chinensis]	Up		Golgi apparatus	GO:0007031 peroxisome organization; GO:0016043 cellular component organization; GO:0006996 organelle organization; GO:0048285 organelle fission; GO:0009987 cellular process; GO:0071840 cellular component organization or biogenesis; GO:0016559 peroxisome fission;	GO:0016020 membrane; GO:0043229 intracellular organelle; GO:0031903 microbody membrane; GO:0031231 intrinsic component of peroxisomal membrane; GO:0044439 peroxisomal part; GO:0098588 bounding membrane of organelle; GO:0031090 organelle membrane; GO:0005777 peroxisome; GO:0005737 cytoplasm; GO:0044446 intracellular organelle part; GO:0031224 intrinsic component of membrane; GO:0044438 microbody p…
XP_024162959.1	Unknown	Up		cytoplasm		GO:0016020 membrane;	GO:0008375 acetylglucosaminyltransferase activity; GO:0008194 UDP-glycosyltransferase activity; GO:0016757 transferase activity, transferring glycosyl groups; GO:0016758 transferase activity, transferring hexosyl groups; GO:0003824 catalytic activity; GO:0016740 transferase activity;
XP_024163017.1	Unknown	Up		chloroplast
XP_024163091.1	copper transporter 5.1 [Rosa chinensis]	Up		chloroplast	GO:0006810 transport; GO:0000041 transition metal ion transport; GO:0055085 transmembrane transport; GO:0098655 cation transmembrane transport; GO:0034220 ion transmembrane transport; GO:0006812 cation transport; GO:0098660 inorganic ion transmembrane transport; GO:0006811 ion transport; GO:0030001 metal ion transport; GO:0006825 copper ion transport; GO:0035434 copper ion transmembrane transport…	GO:0031224 intrinsic component of membrane; GO:0016020 membrane; GO:0016021 integral component of membrane; GO:0044425 membrane part;	GO:0046873 metal ion transmembrane transporter activity; GO:0015075 ion transmembrane transporter activity; GO:0005375 copper ion transmembrane transporter activity; GO:0022892 substrate-specific transporter activity; GO:0046915 transition metal ion transmembrane transporter activity; GO:0022890 inorganic cation transmembrane transporter activity; GO:0008324 cation transmembrane transporter activ…	K14686	SLC31A1; solute carrier family 31 (copper transporter), member 1	ko04978 Mineral absorption; ko01524 Platinum drug resistance;
XP_024163109.1	"coenzyme Q-binding protein COQ10 homolog, mitochondrial [Rosa chinensis]"	Up		chloroplast				K18588			IPR023393; IPR005031;	START-like domain; Coenzyme Q-binding protein COQ10, START domain;
XP_024163232.1	probable choline kinase 1 isoform X3 [Rosa chinensis]	Up		cytoplasm				K14156	CHK; choline/ethanolamine kinase [EC:2.7.1.32 2.7.1.82]	ko05231 Choline metabolism in cancer; ko00564 Glycerophospholipid metabolism; ko01100 Metabolic pathways;	IPR011009;	Protein kinase-like domain;
XP_024163277.1	fibroin heavy chain [Rosa chinensis]	Up		cytoplasm
XP_024163300.1	Unknown	Up		nucleus
XP_024163390.1	AT-rich interactive domain-containing protein 3-like isoform X3 [Rosa chinensis]	Up		nucleus			GO:0097159 organic cyclic compound binding; GO:1901363 heterocyclic compound binding; GO:0003677 DNA binding; GO:0005488 binding; GO:0003676 nucleic acid binding;				IPR001606;	ARID DNA-binding domain;
XP_024163502.1	wound-induced basic protein [Rosa chinensis]	Up		nucleus
XP_024163592.1	"methylcrotonoyl-CoA carboxylase beta chain, mitochondrial-like [Rosa chinensis]"	Up		chloroplast			GO:0003824 catalytic activity; GO:0016874 ligase activity;	K01969	E6.4.1.4B; 3-methylcrotonyl-CoA carboxylase beta subunit [EC:6.4.1.4]	ko00280 Valine, leucine and isoleucine degradation; ko01100 Metabolic pathways;	IPR011762; IPR000022; IPR029045; IPR011763;	Acetyl-coenzyme A carboxyltransferase, N-terminal; Carboxyl transferase; ClpP/crotonase-like domain; Acetyl-coenzyme A carboxyltransferase, C-terminal;
XP_024163600.1	probable carboxylesterase 12 [Rosa chinensis]	Up		cytoplasm	GO:0008152 metabolic process;		GO:0016787 hydrolase activity; GO:0003824 catalytic activity;				IPR029058; IPR013094;	Alpha/Beta hydrolase fold; Alpha/beta hydrolase fold-3;
XP_024163615.1	"biotin--protein ligase 1, chloroplastic-like isoform X3 [Rosa chinensis]"	Up		chloroplast	GO:0008152 metabolic process; GO:0044260 cellular macromolecule metabolic process; GO:0044267 cellular protein metabolic process; GO:0006464 cellular protein modification process; GO:0043170 macromolecule metabolic process; GO:0019538 protein metabolic process; GO:0044238 primary metabolic process; GO:0043412 macromolecule modification; GO:0036211 protein modification process; GO:0044237 cellular…		GO:0016879 ligase activity, forming carbon-nitrogen bonds; GO:0004077 biotin-[acetyl-CoA-carboxylase] ligase activity; GO:0003824 catalytic activity; GO:0016874 ligase activity; GO:0018271 biotin-protein ligase activity;	K01942	HLCS; biotin---protein ligase [EC:6.3.4.9 6.3.4.10 6.3.4.11 6.3.4.15]	ko01100 Metabolic pathways; ko00780 Biotin metabolism;	IPR004143;	Biotinyl protein ligase (BPL) and lipoyl protein ligase (LPL), catalytic domain;
XP_024163616.1	putative laccase-9 [Rosa chinensis]	Up		chloroplast	GO:0006725 cellular aromatic compound metabolic process; GO:0055114 oxidation-reduction process; GO:0044712 single-organism catabolic process; GO:0044763 single-organism cellular process; GO:1901360 organic cyclic compound metabolic process; GO:0044699 single-organism process; GO:0044237 cellular metabolic process; GO:0009698 phenylpropanoid metabolic process; GO:0071704 organic substance metabol…	GO:0048046 apoplast; GO:0005576 extracellular region;	GO:0016682 oxidoreductase activity, acting on diphenols and related substances as donors, oxygen as acceptor; GO:0046914 transition metal ion binding; GO:0016679 oxidoreductase activity, acting on diphenols and related substances as donors; GO:0003824 catalytic activity; GO:0005488 binding; GO:0043167 ion binding; GO:0046872 metal ion binding; GO:0043169 cation binding; GO:0052716 hydroquinone:ox…	K05909			IPR034289; IPR011707; IPR011706; IPR008972; IPR034285; IPR034288; IPR001117;	Laccase, third cupredoxin domain; Multicopper oxidase, type 3; Multicopper oxidase, type 2; Cupredoxin; Laccase, second cupredoxin domain; Laccase, first cupredoxin domain; Multicopper oxidase, type 1;
XP_024163618.1	laccase-14-like [Rosa chinensis]	Up		vacuolar membrane	GO:0006725 cellular aromatic compound metabolic process; GO:0055114 oxidation-reduction process; GO:0044712 single-organism catabolic process; GO:0044763 single-organism cellular process; GO:1901360 organic cyclic compound metabolic process; GO:0044699 single-organism process; GO:0044237 cellular metabolic process; GO:0009698 phenylpropanoid metabolic process; GO:0071704 organic substance metabol…	GO:0048046 apoplast; GO:0005576 extracellular region;	GO:0016682 oxidoreductase activity, acting on diphenols and related substances as donors, oxygen as acceptor; GO:0046914 transition metal ion binding; GO:0016679 oxidoreductase activity, acting on diphenols and related substances as donors; GO:0003824 catalytic activity; GO:0005488 binding; GO:0043167 ion binding; GO:0046872 metal ion binding; GO:0043169 cation binding; GO:0052716 hydroquinone:ox…	K05909			IPR034289; IPR011707; IPR011706; IPR008972; IPR034285; IPR034288; IPR001117;	Laccase, third cupredoxin domain; Multicopper oxidase, type 3; Multicopper oxidase, type 2; Cupredoxin; Laccase, second cupredoxin domain; Laccase, first cupredoxin domain; Multicopper oxidase, type 1;
XP_024163638.1	Unknown	Up		chloroplast	GO:0044699 single-organism process; GO:0008152 metabolic process; GO:0055114 oxidation-reduction process; GO:0044710 single-organism metabolic process;		GO:0003824 catalytic activity; GO:0016491 oxidoreductase activity;				IPR006076; IPR023753;	FAD dependent oxidoreductase; FAD/NAD(P)-binding domain;
XP_024163645.1	histone H1-like [Rosa chinensis]	Up		nucleus	GO:0044085 cellular component biogenesis; GO:0016043 cellular component organization; GO:0034728 nucleosome organization; GO:0034622 cellular macromolecular complex assembly; GO:0006333 chromatin assembly or disassembly; GO:0043933 macromolecular complex subunit organization; GO:0065004 protein-DNA complex assembly; GO:0006323 DNA packaging; GO:0006334 nucleosome assembly; GO:0051276 chromosome o…	GO:0043229 intracellular organelle; GO:0043232 intracellular non-membrane-bounded organelle; GO:0044446 intracellular organelle part; GO:0032991 macromolecular complex; GO:0044424 intracellular part; GO:0005623 cell; GO:0044422 organelle part; GO:0044427 chromosomal part; GO:0000786 nucleosome; GO:0043228 non-membrane-bounded organelle; GO:0043231 intracellular membrane-bounded organelle; GO:0043…	GO:0097159 organic cyclic compound binding; GO:1901363 heterocyclic compound binding; GO:0003677 DNA binding; GO:0005488 binding; GO:0003676 nucleic acid binding;	K11275			IPR011991; IPR005818;	Winged helix-turn-helix DNA-binding domain; Linker histone H1/H5, domain H15;
XP_024163757.1	eukaryotic translation initiation factor 4E-1-like [Rosa chinensis]	Up		nucleus	GO:0006518 peptide metabolic process; GO:0043043 peptide biosynthetic process; GO:0044267 cellular protein metabolic process; GO:0006807 nitrogen compound metabolic process; GO:0009058 biosynthetic process; GO:0043603 cellular amide metabolic process; GO:0044238 primary metabolic process; GO:1901566 organonitrogen compound biosynthetic process; GO:0044237 cellular metabolic process; GO:1901576 or…	GO:0044424 intracellular part; GO:0005623 cell; GO:0044464 cell part; GO:0005622 intracellular; GO:0005737 cytoplasm;	GO:0097159 organic cyclic compound binding; GO:1901363 heterocyclic compound binding; GO:0008135 translation factor activity, RNA binding; GO:0003723 RNA binding; GO:0005488 binding; GO:0003676 nucleic acid binding; GO:0003743 translation initiation factor activity;	K03259	EIF4E; translation initiation factor 4E	ko04211 Longevity regulating pathway; ko01521 EGFR tyrosine kinase inhibitor resistance; ko04150 mTOR signaling pathway; ko04066 HIF-1 signaling pathway; ko03013 RNA transport; ko04910 Insulin signaling pathway; ko04151 PI3K-Akt signaling pathway;
XP_024163896.1	probable glycosyltransferase At5g03795 [Rosa chinensis]	Up		chloroplast
XP_024163992.1	"glucan endo-1,3-beta-glucosidase 2 [Rosa chinensis]"	Up		plasma membrane	GO:0008152 metabolic process; GO:0005975 carbohydrate metabolic process; GO:0044238 primary metabolic process; GO:0071704 organic substance metabolic process;		GO:0004553 hydrolase activity, hydrolyzing O-glycosyl compounds; GO:0016787 hydrolase activity; GO:0003824 catalytic activity; GO:0016798 hydrolase activity, acting on glycosyl bonds;				IPR017853; IPR013781;	Glycoside hydrolase superfamily; Glycoside hydrolase, catalytic domain;
XP_024164316.1	PREDICTED: pre-mRNA-splicing factor syf2 [Fragaria vesca subsp. vesca]	Up		nucleus
XP_024164642.1	thioredoxin H-type-like [Rosa chinensis]	Up		cytoplasm	GO:0050794 regulation of cellular process; GO:0042592 homeostatic process; GO:0065008 regulation of biological quality; GO:0050789 regulation of biological process; GO:0045454 cell redox homeostasis; GO:0044763 single-organism cellular process; GO:0019725 cellular homeostasis; GO:0044699 single-organism process; GO:0009987 cellular process; GO:0065007 biological regulation;			K03671	trxA; thioredoxin 1	ko04621 NOD-like receptor signaling pathway; ko05418 Fluid shear stress and atherosclerosis;	IPR013766; IPR012336;	Thioredoxin domain; Thioredoxin-like fold;
XP_024164669.1	AAA-ATPase At3g50940-like [Rosa chinensis]	Up		cytoplasm			GO:0005524 ATP binding; GO:1901265 nucleoside phosphate binding; GO:0001882 nucleoside binding; GO:0043167 ion binding; GO:0000166 nucleotide binding; GO:0097159 organic cyclic compound binding; GO:1901363 heterocyclic compound binding; GO:0032549 ribonucleoside binding; GO:0097367 carbohydrate derivative binding; GO:0032553 ribonucleotide binding; GO:0005488 binding; GO:0032550 purine ribonucleo…	K08900			IPR003959; IPR003593; IPR025753; IPR027417;	ATPase, AAA-type, core; AAA+ ATPase domain; AAA-type ATPase, N-terminal domain; P-loop containing nucleoside triphosphate hydrolase;
XP_024164714.1	NDR1/HIN1-like protein 13 [Rosa chinensis]	Up		chloroplast							IPR004864;	Late embryogenesis abundant protein, LEA-14;
XP_024164741.1	probable diphthine methyl ester synthase [Rosa chinensis]	Up		cytoplasm	GO:0044267 cellular protein metabolic process; GO:0017183 peptidyl-diphthamide biosynthetic process from peptidyl-histidine; GO:0009058 biosynthetic process; GO:0044238 primary metabolic process; GO:0044237 cellular metabolic process; GO:0044249 cellular biosynthetic process; GO:0071704 organic substance metabolic process; GO:0018193 peptidyl-amino acid modification; GO:0018202 peptidyl-histidine…		GO:0008757 S-adenosylmethionine-dependent methyltransferase activity; GO:0016741 transferase activity, transferring one-carbon groups; GO:0004164 diphthine synthase activity; GO:0008168 methyltransferase activity; GO:0003824 catalytic activity; GO:0016740 transferase activity;	K00586			IPR000878; IPR014777; IPR014776;	Tetrapyrrole methylase; Tetrapyrrole methylase, subdomain 1; Tetrapyrrole methylase, subdomain 2;
XP_024164843.1	"protein SENESCENCE-ASSOCIATED GENE 21, mitochondrial [Rosa chinensis]"	Up		chloroplast	GO:0006950 response to stress; GO:0050896 response to stimulus;
XP_024164884.1	serine/threonine-protein kinase SRK2E [Rosa chinensis]	Up		cytoplasm	GO:0016310 phosphorylation; GO:0044267 cellular protein metabolic process; GO:0044238 primary metabolic process; GO:0044237 cellular metabolic process; GO:0006796 phosphate-containing compound metabolic process; GO:0071704 organic substance metabolic process; GO:0008152 metabolic process; GO:0006468 protein phosphorylation; GO:0006793 phosphorus metabolic process; GO:0044260 cellular macromolecul…		GO:0005524 ATP binding; GO:1901265 nucleoside phosphate binding; GO:0016773 phosphotransferase activity, alcohol group as acceptor; GO:0001882 nucleoside binding; GO:0043167 ion binding; GO:0004672 protein kinase activity; GO:0000166 nucleotide binding; GO:0097159 organic cyclic compound binding; GO:1901363 heterocyclic compound binding; GO:0032549 ribonucleoside binding; GO:0097367 carbohydrate …	K14498	SNRK2; serine/threonine-protein kinase SRK2 [EC:2.7.11.1]	ko04075 Plant hormone signal transduction; ko04016 MAPK signaling pathway - plant;	IPR000719; IPR011009;	Protein kinase domain; Protein kinase-like domain;
XP_024164959.1	"ferredoxin--nitrite reductase, chloroplastic [Rosa chinensis]"	Up		chloroplast	GO:0044699 single-organism process; GO:0008152 metabolic process; GO:0055114 oxidation-reduction process; GO:0044710 single-organism metabolic process;		GO:0097159 organic cyclic compound binding; GO:1901363 heterocyclic compound binding; GO:0020037 heme binding; GO:0003824 catalytic activity; GO:0051536 iron-sulfur cluster binding; GO:0005488 binding; GO:0046906 tetrapyrrole binding; GO:0016491 oxidoreductase activity; GO:0051540 metal cluster binding;	K00366	nirA; ferredoxin-nitrite reductase [EC:1.7.7.1]	ko00910 Nitrogen metabolism; ko01120 Microbial metabolism in diverse environments;	IPR006067; IPR005117;	Nitrite/sulphite reductase 4Fe-4S domain; Nitrite/Sulfite reductase ferredoxin-like domain;
XP_024164993.1	autophagy-related protein 18a [Rosa chinensis]	Up		nucleus			GO:0005515 protein binding; GO:0005488 binding;				IPR017986; IPR015943;	WD40-repeat-containing domain; WD40/YVTN repeat-like-containing domain;
XP_024164994.1	glutathione S-transferase F13-like [Rosa chinensis]	Up		chloroplast			GO:0005515 protein binding; GO:0005488 binding;	K00799	GST; glutathione S-transferase [EC:2.5.1.18]	ko00983 Drug metabolism - other enzymes; ko05204 Chemical carcinogenesis; ko05418 Fluid shear stress and atherosclerosis; ko00980 Metabolism of xenobiotics by cytochrome P450; ko05200 Pathways in cancer; ko00480 Glutathione metabolism; ko00982 Drug metabolism - cytochrome P450; ko01524 Platinum drug resistance; ko05225 Hepatocellular carcinoma;	IPR004046; IPR010987; IPR012336; IPR004045; IPR034347;	Glutathione S-transferase, C-terminal; Glutathione S-transferase, C-terminal-like; Thioredoxin-like fold; Glutathione S-transferase, N-terminal; Glutathione S-transferases Phi, C-terminal;
XP_024165005.1	V-type proton ATPase subunit c''2 [Rosa chinensis]	Up		chloroplast	GO:0098655 cation transmembrane transport; GO:0034220 ion transmembrane transport; GO:0098660 inorganic ion transmembrane transport; GO:0090662 ATP hydrolysis coupled transmembrane transport; GO:0015988 energy coupled proton transmembrane transport, against electrochemical gradient; GO:0044699 single-organism process; GO:0006818 hydrogen transport; GO:0015992 proton transport; GO:0051234 establis…	GO:0033179 proton-transporting V-type ATPase, V0 domain; GO:0016020 membrane; GO:0098796 membrane protein complex; GO:0044425 membrane part; GO:0016469 proton-transporting two-sector ATPase complex; GO:0032991 macromolecular complex; GO:0033176 proton-transporting V-type ATPase complex; GO:0043234 protein complex; GO:0033177 proton-transporting two-sector ATPase complex, proton-transporting domai…	GO:0015075 ion transmembrane transporter activity; GO:0022892 substrate-specific transporter activity; GO:0015077 monovalent inorganic cation transmembrane transporter activity; GO:0022890 inorganic cation transmembrane transporter activity; GO:0015078 hydrogen ion transmembrane transporter activity; GO:0008324 cation transmembrane transporter activity; GO:0022891 substrate-specific transmembrane…	K03661	ATPeV0B; V-type H+-transporting ATPase 21kDa proteolipid subunit	ko04721 Synaptic vesicle cycle; ko04145 Phagosome; ko05165 Human papillomavirus infection; ko01100 Metabolic pathways; ko05120 Epithelial cell signaling in Helicobacter pylori infection; ko05323 Rheumatoid arthritis; ko00190 Oxidative phosphorylation; ko04142 Lysosome; ko05152 Tuberculosis; ko05110 Vibrio cholerae infection;	IPR002379;	V-ATPase proteolipid subunit C-like domain;
XP_024165024.1	"probable glucan endo-1,3-beta-glucosidase A6 isoform X2 [Rosa chinensis]"	Up		chloroplast	GO:0008152 metabolic process; GO:0005975 carbohydrate metabolic process; GO:0044238 primary metabolic process; GO:0071704 organic substance metabolic process;		GO:0004553 hydrolase activity, hydrolyzing O-glycosyl compounds; GO:0016787 hydrolase activity; GO:0003824 catalytic activity; GO:0016798 hydrolase activity, acting on glycosyl bonds;				IPR012946; IPR017853; IPR013781;	X8 domain; Glycoside hydrolase superfamily; Glycoside hydrolase, catalytic domain;
XP_024165087.1	GPI transamidase component PIG-T [Rosa chinensis]	Up		plasma membrane	GO:0006506 GPI anchor biosynthetic process; GO:0009247 glycolipid biosynthetic process; GO:1903509 liposaccharide metabolic process; GO:0046486 glycerolipid metabolic process; GO:0006661 phosphatidylinositol biosynthetic process; GO:0006643 membrane lipid metabolic process; GO:0008654 phospholipid biosynthetic process; GO:0044267 cellular protein metabolic process; GO:0044699 single-organism proc…	GO:0016020 membrane; GO:0043229 intracellular organelle; GO:0005783 endoplasmic reticulum; GO:0042175 nuclear outer membrane-endoplasmic reticulum membrane network; GO:0005737 cytoplasm; GO:0044446 intracellular organelle part; GO:0012505 endomembrane system; GO:0031224 intrinsic component of membrane; GO:0032991 macromolecular complex; GO:0044424 intracellular part; GO:0005623 cell; GO:0016021 i…		K05292	PIGT; phosphatidylinositol glycan, class T	ko01100 Metabolic pathways; ko00563 Glycosylphosphatidylinositol (GPI)-anchor biosynthesis;
XP_024165100.1	protein WVD2-like 5 isoform X4 [Rosa chinensis]	Up		nucleus							IPR027329;	TPX2, C-terminal;
XP_024165232.1	"phospholipase A1-Igamma1, chloroplastic-like [Rosa chinensis]"	Up		chloroplast	GO:0044699 single-organism process; GO:0008152 metabolic process; GO:0044238 primary metabolic process; GO:0044710 single-organism metabolic process; GO:0006629 lipid metabolic process; GO:0071704 organic substance metabolic process;						IPR002921; IPR029058;	Fungal lipase-like domain; Alpha/Beta hydrolase fold;
XP_024165237.1	"ATP synthase subunit b', chloroplastic [Rosa chinensis]"	Up		chloroplast	GO:0009116 nucleoside metabolic process; GO:0042278 purine nucleoside metabolic process; GO:0009167 purine ribonucleoside monophosphate metabolic process; GO:0009117 nucleotide metabolic process; GO:0044699 single-organism process; GO:0046129 purine ribonucleoside biosynthetic process; GO:0009163 nucleoside biosynthetic process; GO:0009058 biosynthetic process; GO:0009156 ribonucleoside monophosp…	GO:0016020 membrane; GO:0098796 membrane protein complex; GO:0044425 membrane part; GO:0044464 cell part; GO:0005622 intracellular; GO:0016469 proton-transporting two-sector ATPase complex; GO:0032991 macromolecular complex; GO:0044424 intracellular part; GO:0043234 protein complex; GO:0045263 proton-transporting ATP synthase complex, coupling factor F(o); GO:0005623 cell; GO:0033177 proton-trans…	GO:0015075 ion transmembrane transporter activity; GO:0022892 substrate-specific transporter activity; GO:0015077 monovalent inorganic cation transmembrane transporter activity; GO:0022890 inorganic cation transmembrane transporter activity; GO:0015078 hydrogen ion transmembrane transporter activity; GO:0008324 cation transmembrane transporter activity; GO:0022891 substrate-specific transmembrane…
XP_024165262.1	Unknown	Up		nucleus
XP_024165273.1	cleavage stimulating factor 64 [Rosa chinensis]	Up		chloroplast	GO:0006396 RNA processing; GO:0031123 RNA 3'-end processing; GO:0006725 cellular aromatic compound metabolic process; GO:0031124 mRNA 3'-end processing; GO:1901360 organic cyclic compound metabolic process; GO:0006807 nitrogen compound metabolic process; GO:0044238 primary metabolic process; GO:0044237 cellular metabolic process; GO:0071704 organic substance metabolic process; GO:0016070 RNA meta…		GO:0097159 organic cyclic compound binding; GO:1901363 heterocyclic compound binding; GO:1901265 nucleoside phosphate binding; GO:0005488 binding; GO:0003676 nucleic acid binding; GO:0000166 nucleotide binding; GO:0036094 small molecule binding;	K14407	CSTF2; cleavage stimulation factor subunit 2	ko03015 mRNA surveillance pathway;	IPR000504; IPR012677; IPR025742; IPR026896;	RNA recognition motif domain; Nucleotide-binding alpha-beta plait domain; Cleavage stimulation factor subunit 2, hinge domain; Transcription termination and cleavage factor, C-terminal domain;
XP_024165314.1	PREDICTED: monoacylglycerol lipase abhd6-B-like [Fragaria vesca subsp. vesca]	Up		chloroplast							IPR029058; IPR000073;	Alpha/Beta hydrolase fold; Alpha/beta hydrolase fold-1;
XP_024165348.1	protein RMD5 homolog [Rosa chinensis]	Up		nucleus			GO:0043169 cation binding; GO:0046872 metal ion binding; GO:0005515 protein binding; GO:0008270 zinc ion binding; GO:0046914 transition metal ion binding; GO:0005488 binding; GO:0043167 ion binding;				IPR024964; IPR027370; IPR001841; IPR013083; IPR006595; IPR013144;	CTLH/CRA C-terminal to LisH motif domain; RING-type zinc-finger, LisH dimerisation motif; Zinc finger, RING-type; Zinc finger, RING/FYVE/PHD-type; CTLH, C-terminal LisH motif; CRA domain;
XP_024165375.1	probable protein S-acyltransferase 23 [Rosa chinensis]	Up		plasma membrane			GO:0005515 protein binding; GO:0005488 binding;	K20032			IPR001594; IPR020683;	Palmitoyltransferase, DHHC domain; Ankyrin repeat-containing domain;
XP_024165399.1	"branched-chain-amino-acid aminotransferase 2, chloroplastic-like isoform X2 [Rosa chinensis]"	Up		chloroplast	GO:0044281 small molecule metabolic process; GO:0044763 single-organism cellular process; GO:0006807 nitrogen compound metabolic process; GO:0044699 single-organism process; GO:0044238 primary metabolic process; GO:0044237 cellular metabolic process; GO:0071704 organic substance metabolic process; GO:0008152 metabolic process; GO:0006520 cellular amino acid metabolic process; GO:0044710 single-or…		GO:0004084 branched-chain-amino-acid transaminase activity; GO:0016769 transferase activity, transferring nitrogenous groups; GO:0008483 transaminase activity; GO:0003824 catalytic activity; GO:0016740 transferase activity;	K00826	E2.6.1.42; branched-chain amino acid aminotransferase [EC:2.6.1.42]	ko00270 Cysteine and methionine metabolism; ko01130 Biosynthesis of antibiotics; ko01110 Biosynthesis of secondary metabolites; ko01230 Biosynthesis of amino acids; ko01100 Metabolic pathways; ko00290 Valine, leucine and isoleucine biosynthesis; ko01210 2-Oxocarboxylic acid metabolism; ko00280 Valine, leucine and isoleucine degradation; ko00770 Pantothenate and CoA biosynthesis;
XP_024165403.1	"translocase of chloroplast 159, chloroplastic isoform X2 [Rosa chinensis]"	Up		nucleus			GO:1901265 nucleoside phosphate binding; GO:0001882 nucleoside binding; GO:0043167 ion binding; GO:0016817 hydrolase activity, acting on acid anhydrides; GO:0016787 hydrolase activity; GO:0000166 nucleotide binding; GO:0097159 organic cyclic compound binding; GO:1901363 heterocyclic compound binding; GO:0032549 ribonucleoside binding; GO:0097367 carbohydrate derivative binding; GO:0003824 catalyt…				IPR024283; IPR006703; IPR027417;	Translocase of chloroplast 159/132, membrane anchor domain; AIG1-type guanine nucleotide-binding (G) domain; P-loop containing nucleoside triphosphate hydrolase;
XP_024165556.1	Unknown	Up		cytoplasm
XP_024165557.1	"PREDICTED: endo-1,4-beta-xylanase D-like [Fragaria vesca subsp. vesca]"	Up		chloroplast	GO:0008152 metabolic process; GO:0005975 carbohydrate metabolic process; GO:0044238 primary metabolic process; GO:0071704 organic substance metabolic process;		GO:0004553 hydrolase activity, hydrolyzing O-glycosyl compounds; GO:0016787 hydrolase activity; GO:0003824 catalytic activity; GO:0016798 hydrolase activity, acting on glycosyl bonds;				IPR001000; IPR003305; IPR017853; IPR013781; IPR008979;	Glycoside hydrolase family 10 domain; Carbohydrate-binding, CenC-like; Glycoside hydrolase superfamily; Glycoside hydrolase, catalytic domain; Galactose-binding domain-like;
XP_024165601.1	"alanine--tRNA ligase, chloroplastic/mitochondrial-like isoform X3 [Rosa chinensis]"	Up		cytoplasm	GO:0006518 peptide metabolic process; GO:0006725 cellular aromatic compound metabolic process; GO:0044267 cellular protein metabolic process; GO:0044699 single-organism process; GO:0009058 biosynthetic process; GO:1901566 organonitrogen compound biosynthetic process; GO:0043039 tRNA aminoacylation; GO:0044237 cellular metabolic process; GO:0071704 organic substance metabolic process; GO:0008152 m…	GO:0044424 intracellular part; GO:0005623 cell; GO:0044464 cell part; GO:0005622 intracellular; GO:0005737 cytoplasm;	GO:0016876 ligase activity, forming aminoacyl-tRNA and related compounds; GO:0005524 ATP binding; GO:1901265 nucleoside phosphate binding; GO:0016875 ligase activity, forming carbon-oxygen bonds; GO:0001882 nucleoside binding; GO:0043167 ion binding; GO:0016874 ligase activity; GO:0000166 nucleotide binding; GO:0097159 organic cyclic compound binding; GO:1901363 heterocyclic compound binding; GO:…	K01872	AARS; alanyl-tRNA synthetase [EC:6.1.1.7]	ko00970 Aminoacyl-tRNA biosynthesis;	IPR018164; IPR018163; IPR012947; IPR018162; IPR003156; IPR018165; IPR009000;	Alanyl-tRNA synthetase, class IIc, N-terminal; Threonyl/alanyl tRNA synthetase, class II-like, putative editing domain; Threonyl/alanyl tRNA synthetase, SAD; Alanine-tRNA ligase, class IIc, anti-codon-binding domain; DHHA1 domain; Alanyl-tRNA synthetase, class IIc, core domain; Translation protein, beta-barrel domain;
XP_024165612.1	selenoprotein H-like [Rosa chinensis]	Up		nucleus
XP_024165637.1	probable E3 ubiquitin-protein ligase RHC1A [Rosa chinensis]	Up		nucleus			GO:0043169 cation binding; GO:0046872 metal ion binding; GO:0005515 protein binding; GO:0008270 zinc ion binding; GO:0046914 transition metal ion binding; GO:0005488 binding; GO:0043167 ion binding;	K11982			IPR001841; IPR013083;	Zinc finger, RING-type; Zinc finger, RING/FYVE/PHD-type;
XP_024165645.1	"glucose-6-phosphate isomerase 1, chloroplastic-like isoform X3 [Rosa chinensis]"	Up		cytoplasm	GO:0006757 ATP generation from ADP; GO:0009116 nucleoside metabolic process; GO:0042278 purine nucleoside metabolic process; GO:0006165 nucleoside diphosphate phosphorylation; GO:0046031 ADP metabolic process; GO:0019362 pyridine nucleotide metabolic process; GO:0006096 glycolytic process; GO:0009167 purine ribonucleoside monophosphate metabolic process; GO:0019319 hexose biosynthetic process; GO…		GO:0004347 glucose-6-phosphate isomerase activity; GO:0008168 methyltransferase activity; GO:0016853 isomerase activity; GO:0003824 catalytic activity; GO:0016741 transferase activity, transferring one-carbon groups; GO:0016860 intramolecular oxidoreductase activity; GO:0016740 transferase activity; GO:0016861 intramolecular oxidoreductase activity, interconverting aldoses and ketoses;	K01810	GPI; glucose-6-phosphate isomerase [EC:5.3.1.9]	ko00030 Pentose phosphate pathway; ko01130 Biosynthesis of antibiotics; ko00500 Starch and sucrose metabolism; ko01110 Biosynthesis of secondary metabolites; ko01100 Metabolic pathways; ko01120 Microbial metabolism in diverse environments; ko01200 Carbon metabolism; ko00010 Glycolysis / Gluconeogenesis; ko00520 Amino sugar and nucleotide sugar metabolism;	IPR029063;	S-adenosyl-L-methionine-dependent methyltransferase;
XP_024165660.1	"probable beta-1,3-galactosyltransferase 12 isoform X2 [Rosa chinensis]"	Up		chloroplast	GO:0006486 protein glycosylation; GO:0043413 macromolecule glycosylation; GO:0009101 glycoprotein biosynthetic process; GO:0044763 single-organism cellular process; GO:0044267 cellular protein metabolic process; GO:0009100 glycoprotein metabolic process; GO:0044699 single-organism process; GO:0009058 biosynthetic process; GO:0044238 primary metabolic process; GO:0044237 cellular metabolic process…	GO:0016020 membrane;	GO:0016757 transferase activity, transferring glycosyl groups; GO:0016758 transferase activity, transferring hexosyl groups; GO:0003824 catalytic activity; GO:0016740 transferase activity; GO:0008378 galactosyltransferase activity;
XP_024165719.1	sugar transporter ERD6-like 7 [Rosa chinensis]	Up		plasma membrane	GO:0006810 transport; GO:0055085 transmembrane transport; GO:0051179 localization; GO:0051234 establishment of localization;	GO:0031224 intrinsic component of membrane; GO:0016020 membrane; GO:0016021 integral component of membrane; GO:0044425 membrane part;	GO:0022857 transmembrane transporter activity; GO:0005215 transporter activity;	K08145			IPR020846;	Major facilitator superfamily domain;
XP_024165723.1	pathogen-related protein-like [Rosa chinensis]	Up		nucleus							IPR032710;	NTF2-like domain;
XP_024165746.1	SUN domain-containing protein 4 [Rosa chinensis]	Up		plasma membrane							IPR012919; IPR008979;	SUN domain; Galactose-binding domain-like;
XP_024165765.1	transport and Golgi organization 2 homolog [Rosa chinensis]	Up		chloroplast
XP_024165778.1	post-GPI attachment to proteins factor 3-like [Rosa chinensis]	Up		plasma membrane
XP_024165786.1	scopoletin glucosyltransferase-like [Rosa chinensis]	Up		chloroplast	GO:0008152 metabolic process;		GO:0016757 transferase activity, transferring glycosyl groups; GO:0016758 transferase activity, transferring hexosyl groups; GO:0003824 catalytic activity; GO:0016740 transferase activity;
XP_024165800.1	glucose-induced degradation protein 8 homolog isoform X2 [Rosa chinensis]	Up		nucleus			GO:0005515 protein binding; GO:0005488 binding;				IPR024964; IPR006595; IPR006594; IPR013144;	CTLH/CRA C-terminal to LisH motif domain; CTLH, C-terminal LisH motif; LIS1 homology motif; CRA domain;
XP_024165852.1	PRA1 family protein F2-like [Rosa chinensis]	Up		chloroplast
XP_024165939.1	transmembrane protein 147 [Rosa chinensis]	Up		extracellular
XP_024165954.1	60S ribosomal protein L13a-4-like [Rosa chinensis]	Up		cytoplasm	GO:0006518 peptide metabolic process; GO:0043043 peptide biosynthetic process; GO:0044267 cellular protein metabolic process; GO:0006807 nitrogen compound metabolic process; GO:0009058 biosynthetic process; GO:0043603 cellular amide metabolic process; GO:0044238 primary metabolic process; GO:1901566 organonitrogen compound biosynthetic process; GO:1901576 organic substance biosynthetic process; G…	GO:0005840 ribosome; GO:0043229 intracellular organelle; GO:0043232 intracellular non-membrane-bounded organelle; GO:0044446 intracellular organelle part; GO:0005737 cytoplasm; GO:0032991 macromolecular complex; GO:0044424 intracellular part; GO:0005623 cell; GO:0044422 organelle part; GO:0043228 non-membrane-bounded organelle; GO:0043226 organelle; GO:0015934 large ribosomal subunit; GO:0044391 …	GO:0003735 structural constituent of ribosome; GO:0005198 structural molecule activity;	K02872	RP-L13Ae; large subunit ribosomal protein L13Ae	ko03010 Ribosome;
XP_024165958.1	"single-stranded DNA-binding protein WHY2, mitochondrial isoform X2 [Rosa chinensis]"	Up		mitochondria	GO:0050794 regulation of cellular process; GO:0010468 regulation of gene expression; GO:0006355 regulation of transcription, DNA-templated; GO:0031326 regulation of cellular biosynthetic process; GO:0080090 regulation of primary metabolic process; GO:0060255 regulation of macromolecule metabolic process; GO:0019219 regulation of nucleobase-containing compound metabolic process; GO:0010556 regulat…		GO:0097159 organic cyclic compound binding; GO:1901363 heterocyclic compound binding; GO:0003677 DNA binding; GO:0005488 binding; GO:0003676 nucleic acid binding;				IPR009044;	ssDNA-binding transcriptional regulator;
XP_024165963.1	Unknown	Up		chloroplast							IPR029058;	Alpha/Beta hydrolase fold;
XP_024165969.1	ketohexokinase [Rosa chinensis]	Up		chloroplast	GO:0044723 single-organism carbohydrate metabolic process; GO:0008152 metabolic process; GO:0044710 single-organism metabolic process; GO:0044281 small molecule metabolic process; GO:0005996 monosaccharide metabolic process; GO:0044699 single-organism process; GO:0044238 primary metabolic process; GO:0005975 carbohydrate metabolic process; GO:0019321 pentose metabolic process; GO:0006014 D-ribose…		GO:0019200 carbohydrate kinase activity; GO:0016301 kinase activity; GO:0004747 ribokinase activity; GO:0016773 phosphotransferase activity, alcohol group as acceptor; GO:0003824 catalytic activity; GO:0016740 transferase activity; GO:0016772 transferase activity, transferring phosphorus-containing groups;				IPR011611; IPR029056;	Carbohydrate kinase PfkB; Ribokinase-like;
XP_024166072.1	PREDICTED: uncharacterized membrane protein At4g09580-like [Fragaria vesca subsp. vesca]	Up		plasma membrane
XP_024166106.1	"DNA repair RAD52-like protein 1, mitochondrial [Rosa chinensis]"	Up		mitochondria	GO:0033554 cellular response to stress; GO:0051716 cellular response to stimulus; GO:0006725 cellular aromatic compound metabolic process; GO:0006950 response to stress; GO:0006259 DNA metabolic process; GO:1901360 organic cyclic compound metabolic process; GO:0006807 nitrogen compound metabolic process; GO:0044238 primary metabolic process; GO:0050896 response to stimulus; GO:0044237 cellular me…
XP_024166148.1	beta-galactosidase 3-like isoform X3 [Rosa chinensis]	Up		chloroplast	GO:0008152 metabolic process; GO:0005975 carbohydrate metabolic process; GO:0044238 primary metabolic process; GO:0071704 organic substance metabolic process;		GO:0004553 hydrolase activity, hydrolyzing O-glycosyl compounds; GO:0016787 hydrolase activity; GO:0003824 catalytic activity; GO:0016798 hydrolase activity, acting on glycosyl bonds;				IPR031330; IPR017853; IPR013781; IPR008979;	Glycoside hydrolase 35, catalytic domain; Glycoside hydrolase superfamily; Glycoside hydrolase, catalytic domain; Galactose-binding domain-like;
XP_024166150.1	endochitinase 2-like [Rosa chinensis]	Up		extracellular	GO:1901071 glucosamine-containing compound metabolic process; GO:0006030 chitin metabolic process; GO:0044036 cell wall macromolecule metabolic process; GO:0006026 aminoglycan catabolic process; GO:1901136 carbohydrate derivative catabolic process; GO:0006807 nitrogen compound metabolic process; GO:0006032 chitin catabolic process; GO:0005975 carbohydrate metabolic process; GO:0044238 primary met…		GO:0004553 hydrolase activity, hydrolyzing O-glycosyl compounds; GO:0016787 hydrolase activity; GO:0008061 chitin binding; GO:0097367 carbohydrate derivative binding; GO:0004568 chitinase activity; GO:0003824 catalytic activity; GO:0005488 binding; GO:0016798 hydrolase activity, acting on glycosyl bonds;	K20547	CHIB; basic endochitinase B [EC:3.2.1.14]	ko01100 Metabolic pathways; ko04016 MAPK signaling pathway - plant; ko00520 Amino sugar and nucleotide sugar metabolism;	IPR023346; IPR001002; IPR000726;	Lysozyme-like domain; Chitin-binding, type 1; Glycoside hydrolase, family 19, catalytic;
XP_024166318.1	protein LIKE COV 2 [Rosa chinensis]	Up		plasma membrane
XP_024166343.1	transcription factor UNE12-like [Rosa chinensis]	Up		nucleus			GO:0005515 protein binding; GO:0005488 binding; GO:0046983 protein dimerization activity;				IPR011598;	Myc-type, basic helix-loop-helix (bHLH) domain;
XP_024166381.1	fimbrin-2 [Rosa chinensis]	Up		nucleus			GO:0005515 protein binding; GO:0005488 binding;	K17275			IPR001715;	Calponin homology domain;
XP_024166395.1	Unknown	Up		chloroplast	GO:0009116 nucleoside metabolic process; GO:0042278 purine nucleoside metabolic process; GO:0009167 purine ribonucleoside monophosphate metabolic process; GO:0009117 nucleotide metabolic process; GO:0044699 single-organism process; GO:0046129 purine ribonucleoside biosynthetic process; GO:0009163 nucleoside biosynthetic process; GO:0009058 biosynthetic process; GO:0009156 ribonucleoside monophosp…	GO:0016020 membrane; GO:0098800 inner mitochondrial membrane protein complex; GO:0031090 organelle membrane; GO:0098796 membrane protein complex; GO:0005737 cytoplasm; GO:0032991 macromolecular complex; GO:0098798 mitochondrial protein complex; GO:0044424 intracellular part; GO:0005623 cell; GO:0044455 mitochondrial membrane part; GO:0044422 organelle part; GO:0005740 mitochondrial envelope; GO:0…	GO:0015075 ion transmembrane transporter activity; GO:0022892 substrate-specific transporter activity; GO:0015077 monovalent inorganic cation transmembrane transporter activity; GO:0022890 inorganic cation transmembrane transporter activity; GO:0015078 hydrogen ion transmembrane transporter activity; GO:0008324 cation transmembrane transporter activity; GO:0022891 substrate-specific transmembrane…
XP_024166396.1	probable protein phosphatase 2C 12 [Rosa chinensis]	Up		chloroplast			GO:0003824 catalytic activity;				IPR001932;	PPM-type phosphatase domain;
XP_024166432.1	BEL1-like homeodomain protein 6 isoform X2 [Rosa chinensis]	Up		nucleus	GO:0050794 regulation of cellular process; GO:0010468 regulation of gene expression; GO:0006355 regulation of transcription, DNA-templated; GO:0031326 regulation of cellular biosynthetic process; GO:0080090 regulation of primary metabolic process; GO:0060255 regulation of macromolecule metabolic process; GO:0019219 regulation of nucleobase-containing compound metabolic process; GO:0010556 regulat…		GO:0097159 organic cyclic compound binding; GO:1901363 heterocyclic compound binding; GO:0003677 DNA binding; GO:0005488 binding; GO:0003676 nucleic acid binding;				IPR001356; IPR009057; IPR008422; IPR006563;	Homeobox domain; Homeobox domain-like; Homeobox KN domain; POX domain;
XP_024166485.1	GTP-binding protein At2g22870 [Rosa chinensis]	Up		chloroplast			GO:1901265 nucleoside phosphate binding; GO:0001882 nucleoside binding; GO:0043167 ion binding; GO:0000166 nucleotide binding; GO:0097159 organic cyclic compound binding; GO:1901363 heterocyclic compound binding; GO:0032549 ribonucleoside binding; GO:0097367 carbohydrate derivative binding; GO:0032553 ribonucleotide binding; GO:0005488 binding; GO:0032550 purine ribonucleoside binding; GO:0043168…	K03978			IPR006073; IPR027417; IPR030393;	GTP binding domain; P-loop containing nucleoside triphosphate hydrolase; EngB-type guanine nucleotide-binding (G) domain;
XP_024166508.1	E3 ubiquitin-protein ligase RNF185-like isoform X2 [Rosa chinensis]	Up		nucleus			GO:0043169 cation binding; GO:0046872 metal ion binding; GO:0005515 protein binding; GO:0008270 zinc ion binding; GO:0046914 transition metal ion binding; GO:0005488 binding; GO:0043167 ion binding;	K10666	RNF5; E3 ubiquitin-protein ligase RNF5 [EC:2.3.2.27]	ko04141 Protein processing in endoplasmic reticulum;	IPR001841; IPR013083;	Zinc finger, RING-type; Zinc finger, RING/FYVE/PHD-type;
XP_024166561.1	probable cinnamyl alcohol dehydrogenase 6 [Rosa chinensis]	Up		cytoplasm	GO:0044699 single-organism process; GO:0008152 metabolic process; GO:0055114 oxidation-reduction process; GO:0044710 single-organism metabolic process;		GO:0046914 transition metal ion binding; GO:0003824 catalytic activity; GO:0005488 binding; GO:0043167 ion binding; GO:0046872 metal ion binding; GO:0043169 cation binding; GO:0008270 zinc ion binding; GO:0016491 oxidoreductase activity;	K00083	E1.1.1.195; cinnamyl-alcohol dehydrogenase [EC:1.1.1.195]	ko01110 Biosynthesis of secondary metabolites; ko01100 Metabolic pathways; ko00940 Phenylpropanoid biosynthesis;	IPR011032; IPR020843; IPR016040; IPR013154; IPR013149;	GroES-like; Polyketide synthase, enoylreductase domain; NAD(P)-binding domain; Alcohol dehydrogenase, N-terminal; Alcohol dehydrogenase, C-terminal;
XP_024166601.1	"fumarate hydratase 1, mitochondrial [Rosa chinensis]"	Up		chloroplast	GO:0043648 dicarboxylic acid metabolic process; GO:0072350 tricarboxylic acid metabolic process; GO:0055114 oxidation-reduction process; GO:0044281 small molecule metabolic process; GO:0044763 single-organism cellular process; GO:0006099 tricarboxylic acid cycle; GO:0044699 single-organism process; GO:0044238 primary metabolic process; GO:0045333 cellular respiration; GO:0044237 cellular metaboli…	GO:0044464 cell part; GO:0005622 intracellular; GO:0005737 cytoplasm; GO:0032991 macromolecular complex; GO:0044424 intracellular part; GO:0043234 protein complex; GO:0005623 cell; GO:0045239 tricarboxylic acid cycle enzyme complex; GO:0044444 cytoplasmic part;	GO:0016829 lyase activity; GO:0016836 hydro-lyase activity; GO:0003824 catalytic activity; GO:0004333 fumarate hydratase activity; GO:0016835 carbon-oxygen lyase activity;	K01679	E4.2.1.2B; fumarate hydratase, class II [EC:4.2.1.2]	ko00720 Carbon fixation pathways in prokaryotes; ko01130 Biosynthesis of antibiotics; ko01110 Biosynthesis of secondary metabolites; ko01100 Metabolic pathways; ko04934 Cushing's syndrome; ko00020 Citrate cycle (TCA cycle); ko01120 Microbial metabolism in diverse environments; ko05200 Pathways in cancer; ko01200 Carbon metabolism; ko05211 Renal cell carcinoma; ko00620 Pyruvate metabolism;	IPR024083; IPR008948; IPR022761; IPR018951;	Fumarase/histidase, N-terminal; L-Aspartase-like; Fumarate lyase, N-terminal; Fumarase C, C-terminal;
XP_024166714.1	histone deacetylase 6 isoform X2 [Rosa chinensis]	Up		nucleus			GO:0043169 cation binding; GO:0046872 metal ion binding; GO:0008270 zinc ion binding; GO:0046914 transition metal ion binding; GO:0005488 binding; GO:0043167 ion binding;				IPR001607; IPR013083;	Zinc finger, UBP-type; Zinc finger, RING/FYVE/PHD-type;
XP_024166734.1	"DAR GTPase 3, chloroplastic [Rosa chinensis]"	Up		chloroplast			GO:1901265 nucleoside phosphate binding; GO:0001882 nucleoside binding; GO:0043167 ion binding; GO:0000166 nucleotide binding; GO:0097159 organic cyclic compound binding; GO:1901363 heterocyclic compound binding; GO:0032549 ribonucleoside binding; GO:0097367 carbohydrate derivative binding; GO:0032553 ribonucleotide binding; GO:0005488 binding; GO:0032550 purine ribonucleoside binding; GO:0043168…	K19828			IPR006073; IPR027417; IPR023179;	GTP binding domain; P-loop containing nucleoside triphosphate hydrolase; GTP-binding protein, orthogonal bundle domain;
XP_024166751.1	reticulon-like protein B11 [Rosa chinensis]	Up		chloroplast							IPR003388;	Reticulon;
XP_024166774.1	glutathione S-transferase-like [Rosa chinensis]	Up		chloroplast			GO:0005515 protein binding; GO:0005488 binding;	K00799	GST; glutathione S-transferase [EC:2.5.1.18]	ko00983 Drug metabolism - other enzymes; ko05204 Chemical carcinogenesis; ko05418 Fluid shear stress and atherosclerosis; ko00980 Metabolism of xenobiotics by cytochrome P450; ko05200 Pathways in cancer; ko00480 Glutathione metabolism; ko00982 Drug metabolism - cytochrome P450; ko01524 Platinum drug resistance; ko05225 Hepatocellular carcinoma;	IPR004046; IPR010987; IPR012336; IPR004045; IPR034347;	Glutathione S-transferase, C-terminal; Glutathione S-transferase, C-terminal-like; Thioredoxin-like fold; Glutathione S-transferase, N-terminal; Glutathione S-transferases Phi, C-terminal;
XP_024166816.1	FHA domain-containing protein FHA2 [Rosa chinensis]	Up		nucleus			GO:0005515 protein binding; GO:0005488 binding;				IPR008984; IPR000253;	SMAD/FHA domain; Forkhead-associated (FHA) domain;
XP_024166863.1	tetraspanin-18-like [Rosa chinensis]	Up		plasma membrane
XP_024166901.1	glycine-rich protein 2-like [Rosa chinensis]	Up		nucleus	GO:0050794 regulation of cellular process; GO:0010468 regulation of gene expression; GO:0006355 regulation of transcription, DNA-templated; GO:0031326 regulation of cellular biosynthetic process; GO:0080090 regulation of primary metabolic process; GO:0060255 regulation of macromolecule metabolic process; GO:0019219 regulation of nucleobase-containing compound metabolic process; GO:0010556 regulat…		GO:0097159 organic cyclic compound binding; GO:1901363 heterocyclic compound binding; GO:0003677 DNA binding; GO:0046914 transition metal ion binding; GO:0005488 binding; GO:0043167 ion binding; GO:0003676 nucleic acid binding; GO:0046872 metal ion binding; GO:0043169 cation binding; GO:0008270 zinc ion binding;				IPR012340; IPR011129; IPR001878; IPR002059;	Nucleic acid-binding, OB-fold; Cold shock domain; Zinc finger, CCHC-type; Cold-shock protein, DNA-binding;
XP_024166911.1	"small heat shock protein, chloroplastic [Rosa chinensis]"	Up		chloroplast				K13993	HSP20; HSP20 family protein	ko04141 Protein processing in endoplasmic reticulum;	IPR002068; IPR008978;	Alpha crystallin/Hsp20 domain; HSP20-like chaperone;
XP_024166942.1	auxin transporter-like protein 3 [Rosa chinensis]	Up		cytoplasm				K13946	AUX1; auxin influx carrier (AUX1 LAX family)	ko04075 Plant hormone signal transduction;	IPR013057;	Amino acid transporter, transmembrane domain;
XP_024167059.1	probable steroid-binding protein 3 [Rosa chinensis]	Up		cytoplasm				K17278			IPR001199;	Cytochrome b5-like heme/steroid binding domain;
XP_024167107.1	probable amidase At4g34880 [Rosa chinensis]	Up		chloroplast				K01426	E3.5.1.4; amidase [EC:3.5.1.4]	ko00643 Styrene degradation; ko00380 Tryptophan metabolism; ko01120 Microbial metabolism in diverse environments; ko00330 Arginine and proline metabolism; ko00627 Aminobenzoate degradation; ko00360 Phenylalanine metabolism;	IPR023631;	Amidase signature domain;
XP_024167117.1	V-type proton ATPase subunit a3-like [Rosa chinensis]	Up		chloroplast	GO:0098655 cation transmembrane transport; GO:0034220 ion transmembrane transport; GO:0098660 inorganic ion transmembrane transport; GO:0090662 ATP hydrolysis coupled transmembrane transport; GO:0015988 energy coupled proton transmembrane transport, against electrochemical gradient; GO:0044699 single-organism process; GO:0006818 hydrogen transport; GO:0015992 proton transport; GO:0051234 establis…	GO:0043229 intracellular organelle; GO:0033179 proton-transporting V-type ATPase, V0 domain; GO:0016020 membrane; GO:0000220 vacuolar proton-transporting V-type ATPase, V0 domain; GO:0098588 bounding membrane of organelle; GO:0031090 organelle membrane; GO:0098796 membrane protein complex; GO:0005737 cytoplasm; GO:0044446 intracellular organelle part; GO:0032991 macromolecular complex; GO:0044424…	GO:0015075 ion transmembrane transporter activity; GO:0022892 substrate-specific transporter activity; GO:0015077 monovalent inorganic cation transmembrane transporter activity; GO:0022890 inorganic cation transmembrane transporter activity; GO:0015078 hydrogen ion transmembrane transporter activity; GO:0008324 cation transmembrane transporter activity; GO:0022891 substrate-specific transmembrane…	K02154	ATPeV0A; V-type H+-transporting ATPase subunit a	ko04721 Synaptic vesicle cycle; ko04145 Phagosome; ko05165 Human papillomavirus infection; ko01100 Metabolic pathways; ko05120 Epithelial cell signaling in Helicobacter pylori infection; ko05323 Rheumatoid arthritis; ko04966 Collecting duct acid secretion; ko00190 Oxidative phosphorylation; ko04142 Lysosome; ko05152 Tuberculosis; ko05110 Vibrio cholerae infection;
XP_024167184.1	probable sugar phosphate/phosphate translocator At5g25400 [Rosa chinensis]	Up		vacuolar membrane							IPR004853;	Sugar phosphate transporter domain;
XP_024167331.1	Unknown	Up		vacuolar membrane			GO:0097159 organic cyclic compound binding; GO:1901363 heterocyclic compound binding; GO:0020037 heme binding; GO:0046906 tetrapyrrole binding; GO:0005488 binding;				IPR019020;	Cytochrome c-552/DMSO reductase-like, haem-binding domain;
XP_024167415.1	ABC transporter C family member 5 [Rosa chinensis]	Up		chloroplast	GO:0006810 transport; GO:0055085 transmembrane transport; GO:0051179 localization; GO:0051234 establishment of localization;	GO:0031224 intrinsic component of membrane; GO:0016020 membrane; GO:0016021 integral component of membrane; GO:0044425 membrane part;	GO:1901265 nucleoside phosphate binding; GO:0015399 primary active transmembrane transporter activity; GO:0016817 hydrolase activity, acting on acid anhydrides; GO:0016787 hydrolase activity; GO:0016887 ATPase activity; GO:0097159 organic cyclic compound binding; GO:1901363 heterocyclic compound binding; GO:0016462 pyrophosphatase activity; GO:0003824 catalytic activity; GO:0032553 ribonucleotide…				IPR003593; IPR003439; IPR027417; IPR011527;	AAA+ ATPase domain; ABC transporter-like; P-loop containing nucleoside triphosphate hydrolase; ABC transporter type 1, transmembrane domain;
XP_024167437.1	"thioredoxin M-type, chloroplastic-like [Rosa chinensis]"	Up		chloroplast	GO:0050794 regulation of cellular process; GO:0065008 regulation of biological quality; GO:0045454 cell redox homeostasis; GO:0044281 small molecule metabolic process; GO:0044763 single-organism cellular process; GO:0019725 cellular homeostasis; GO:0018904 ether metabolic process; GO:0044699 single-organism process; GO:0071704 organic substance metabolic process; GO:0042592 homeostatic process; G…		GO:0015035 protein disulfide oxidoreductase activity; GO:0016667 oxidoreductase activity, acting on a sulfur group of donors; GO:0015036 disulfide oxidoreductase activity; GO:0003824 catalytic activity; GO:0016491 oxidoreductase activity;	K03671	trxA; thioredoxin 1	ko04621 NOD-like receptor signaling pathway; ko05418 Fluid shear stress and atherosclerosis;	IPR013766; IPR012336;	Thioredoxin domain; Thioredoxin-like fold;
XP_024167439.1	"protein OSB2, chloroplastic-like [Rosa chinensis]"	Up		chloroplast	GO:0006260 DNA replication; GO:0006725 cellular aromatic compound metabolic process; GO:0006259 DNA metabolic process; GO:1901360 organic cyclic compound metabolic process; GO:0006807 nitrogen compound metabolic process; GO:0009058 biosynthetic process; GO:0044238 primary metabolic process; GO:1901576 organic substance biosynthetic process; GO:0044237 cellular metabolic process; GO:0044249 cellul…		GO:0097159 organic cyclic compound binding; GO:1901363 heterocyclic compound binding; GO:0003697 single-stranded DNA binding; GO:0003677 DNA binding; GO:0005488 binding; GO:0003676 nucleic acid binding;				IPR012340;	Nucleic acid-binding, OB-fold;
XP_024167557.1	acid phosphatase 1 isoform X3 [Rosa chinensis]	Up		chloroplast			GO:0016787 hydrolase activity; GO:0003993 acid phosphatase activity; GO:0003824 catalytic activity; GO:0042578 phosphoric ester hydrolase activity; GO:0016791 phosphatase activity; GO:0016788 hydrolase activity, acting on ester bonds;				IPR023214;	HAD-like domain;
XP_024167579.1	Unknown	Up		vacuolar membrane
XP_024167697.1	AUGMIN subunit 3 isoform X2 [Rosa chinensis]	Up		nucleus	GO:0044085 cellular component biogenesis; GO:0016043 cellular component organization; GO:0044763 single-organism cellular process; GO:0044699 single-organism process; GO:0007051 spindle organization; GO:0007017 microtubule-based process; GO:0000226 microtubule cytoskeleton organization; GO:0051225 spindle assembly; GO:0070925 organelle assembly; GO:0022607 cellular component assembly; GO:0006996 …	GO:0043229 intracellular organelle; GO:0043232 intracellular non-membrane-bounded organelle; GO:0044430 cytoskeletal part; GO:0044446 intracellular organelle part; GO:0032991 macromolecular complex; GO:0044424 intracellular part; GO:0005875 microtubule associated complex; GO:0005623 cell; GO:0044422 organelle part; GO:0043228 non-membrane-bounded organelle; GO:0043226 organelle; GO:0005856 cytosk…		K16586			IPR032733;	HAUS augmin-like complex subunit 3, N-terminal;
XP_024167745.1	mRNA-decapping enzyme subunit 2 isoform X2 [Rosa chinensis]	Up		nucleus			GO:0097159 organic cyclic compound binding; GO:1901363 heterocyclic compound binding; GO:0003723 RNA binding; GO:0046914 transition metal ion binding; GO:0003824 catalytic activity; GO:0005488 binding; GO:0043167 ion binding; GO:0003676 nucleic acid binding; GO:0043169 cation binding; GO:0046872 metal ion binding; GO:0016787 hydrolase activity; GO:0030145 manganese ion binding;	K12613	DCP2; mRNA-decapping enzyme subunit 2 [EC:3.6.1.62]	ko03018 RNA degradation;	IPR015797; IPR007722; IPR000086;	NUDIX hydrolase domain-like; mRNA decapping protein 2, Box A domain; NUDIX hydrolase domain;
XP_024167758.1	Unknown	Up		mitochondria	GO:0006518 peptide metabolic process; GO:0043043 peptide biosynthetic process; GO:0044267 cellular protein metabolic process; GO:0006807 nitrogen compound metabolic process; GO:0009058 biosynthetic process; GO:0043603 cellular amide metabolic process; GO:0044238 primary metabolic process; GO:1901566 organonitrogen compound biosynthetic process; GO:1901576 organic substance biosynthetic process; G…	GO:0005840 ribosome; GO:0043226 organelle; GO:0043229 intracellular organelle; GO:0043232 intracellular non-membrane-bounded organelle; GO:0044464 cell part; GO:0005622 intracellular; GO:0005737 cytoplasm; GO:0032991 macromolecular complex; GO:0044424 intracellular part; GO:1990904 ribonucleoprotein complex; GO:0005623 cell; GO:0030529 intracellular ribonucleoprotein complex; GO:0044444 cytoplasm…	GO:0003735 structural constituent of ribosome; GO:0005198 structural molecule activity;
XP_024167838.1	N-alpha-acetyltransferase 50 [Rosa chinensis]	Up		chloroplast			GO:0016746 transferase activity, transferring acyl groups; GO:0008080 N-acetyltransferase activity; GO:0003824 catalytic activity; GO:0016740 transferase activity; GO:0016747 transferase activity, transferring acyl groups other than amino-acyl groups; GO:0016407 acetyltransferase activity; GO:0016410 N-acyltransferase activity;	K20793			IPR000182; IPR016181;	GNAT domain; Acyl-CoA N-acyltransferase;
XP_024167850.1	putative ER lumen protein-retaining receptor C28H8.4 [Rosa chinensis]	Up		chloroplast	GO:0051220 cytoplasmic sequestering of protein; GO:0065008 regulation of biological quality; GO:0032507 maintenance of protein location in cell; GO:0045185 maintenance of protein location; GO:0006621 protein retention in ER lumen; GO:0044763 single-organism cellular process; GO:0044699 single-organism process; GO:0051641 cellular localization; GO:0072595 maintenance of protein localization in org…	GO:0031224 intrinsic component of membrane; GO:0016020 membrane; GO:0016021 integral component of membrane; GO:0044425 membrane part;	GO:0005048 signal sequence binding; GO:0046923 ER retention sequence binding; GO:0033218 amide binding; GO:0042277 peptide binding; GO:0005488 binding;
XP_024167941.1	peptide-N4-(N-acetyl-beta-glucosaminyl)asparagine amidase A [Rosa chinensis]	Up		vacuolar membrane
XP_024168000.1	adenylylsulfatase HINT3 isoform X5 [Rosa chinensis]	Up		chloroplast			GO:0003824 catalytic activity;				IPR011146;	HIT-like domain;
XP_024168015.1	"alanine--glyoxylate aminotransferase 2 homolog 1, mitochondrial-like [Rosa chinensis]"	Up		cytoplasm			GO:0097159 organic cyclic compound binding; GO:1901363 heterocyclic compound binding; GO:0016769 transferase activity, transferring nitrogenous groups; GO:0003824 catalytic activity; GO:0005488 binding; GO:0043167 ion binding; GO:0043168 anion binding; GO:0008483 transaminase activity; GO:0016740 transferase activity; GO:0048037 cofactor binding; GO:0030170 pyridoxal phosphate binding;	K00827	AGXT2; alanine-glyoxylate transaminase / (R)-3-amino-2-methylpropionate-pyruvate transaminase [EC:2.6.1.44 2.6.1.40]	ko00280 Valine, leucine and isoleucine degradation; ko00270 Cysteine and methionine metabolism; ko00250 Alanine, aspartate and glutamate metabolism; ko01110 Biosynthesis of secondary metabolites; ko00260 Glycine, serine and threonine metabolism; ko01100 Metabolic pathways;	IPR015424; IPR015421; IPR015422;	Pyridoxal phosphate-dependent transferase; Pyridoxal phosphate-dependent transferase, major region, subdomain 1; Pyridoxal phosphate-dependent transferase, major region, subdomain 2;
XP_024168052.1	mediator of RNA polymerase II transcription subunit 32 [Rosa chinensis]	Up		chloroplast
XP_024168068.1	"endo-1,3;1,4-beta-D-glucanase-like [Rosa chinensis]"	Up		vacuolar membrane			GO:0016787 hydrolase activity; GO:0003824 catalytic activity;	K01061	E3.1.1.45; carboxymethylenebutenolidase [EC:3.1.1.45]	ko00361 Chlorocyclohexane and chlorobenzene degradation; ko00623 Toluene degradation; ko01120 Microbial metabolism in diverse environments; ko01130 Biosynthesis of antibiotics; ko01110 Biosynthesis of secondary metabolites; ko00364 Fluorobenzoate degradation; ko01100 Metabolic pathways;	IPR029058; IPR002925;	Alpha/Beta hydrolase fold; Dienelactone hydrolase;
XP_024168095.1	26S proteasome non-ATPase regulatory subunit 14 homolog [Rosa chinensis]	Up		cytoplasm			GO:0005515 protein binding; GO:0005488 binding;	K03030	PSMD14; 26S proteasome regulatory subunit N11	ko05169 Epstein-Barr virus infection; ko03050 Proteasome;	IPR000555; IPR024969;	JAB1/MPN/MOV34 metalloenzyme domain; Rpn11/EIF3F, C-terminal;
XP_024168105.1	1-aminocyclopropane-1-carboxylate oxidase homolog 10-like [Rosa chinensis]	Up		nucleus	GO:0044699 single-organism process; GO:0008152 metabolic process; GO:0055114 oxidation-reduction process; GO:0044710 single-organism metabolic process;		GO:0003824 catalytic activity; GO:0016491 oxidoreductase activity;				IPR027443; IPR005123; IPR026992;	Isopenicillin N synthase-like; Oxoglutarate/iron-dependent dioxygenase; Non-haem dioxygenase N-terminal domain;
XP_024168168.1	ribosome maturation protein SBDS [Rosa chinensis]	Up		chloroplast	GO:0044085 cellular component biogenesis; GO:0016043 cellular component organization; GO:0034622 cellular macromolecular complex assembly; GO:0022613 ribonucleoprotein complex biogenesis; GO:0022618 ribonucleoprotein complex assembly; GO:0042254 ribosome biogenesis; GO:0042256 mature ribosome assembly; GO:0042255 ribosome assembly; GO:0043933 macromolecular complex subunit organization; GO:007182…		GO:0097159 organic cyclic compound binding; GO:1901363 heterocyclic compound binding; GO:0046914 transition metal ion binding; GO:0005488 binding; GO:0003676 nucleic acid binding; GO:0043167 ion binding; GO:0043169 cation binding; GO:0046872 metal ion binding; GO:0008270 zinc ion binding;	K14574	SDO1; ribosome maturation protein SDO1	ko03008 Ribosome biogenesis in eukaryotes;	IPR018978; IPR003604; IPR007087; IPR019783;	Ribosome maturation protein SBDS, C-terminal; Zinc finger, U1-type; Zinc finger, C2H2; Ribosome maturation protein SBDS, N-terminal;
XP_024168195.1	"psbP domain-containing protein 4, chloroplastic isoform X1 [Rosa chinensis]"	Up		chloroplast	GO:0008152 metabolic process; GO:0044237 cellular metabolic process; GO:0009987 cellular process; GO:0015979 photosynthesis;	GO:0016020 membrane; GO:0009523 photosystem II; GO:0019898 extrinsic component of membrane; GO:0098796 membrane protein complex; GO:0009654 photosystem II oxygen evolving complex; GO:0042651 thylakoid membrane; GO:0032991 macromolecular complex; GO:0044424 intracellular part; GO:0005623 cell; GO:0034357 photosynthetic membrane; GO:0009521 photosystem; GO:1902494 catalytic complex; GO:0044425 memb…	GO:0043169 cation binding; GO:0046872 metal ion binding; GO:0005509 calcium ion binding; GO:0005488 binding; GO:0043167 ion binding;				IPR016123;	Mog1/PsbP, alpha/beta/alpha sandwich;
XP_024168270.1	Unknown	Up		chloroplast
XP_024168293.1	"3-hydroxyisobutyryl-CoA hydrolase-like protein 2, mitochondrial [Rosa chinensis]"	Up		chloroplast			GO:0016787 hydrolase activity; GO:0016289 CoA hydrolase activity; GO:0016790 thiolester hydrolase activity; GO:0003824 catalytic activity; GO:0003860 3-hydroxyisobutyryl-CoA hydrolase activity; GO:0016788 hydrolase activity, acting on ester bonds;	K05605	HIBCH; 3-hydroxyisobutyryl-CoA hydrolase [EC:3.1.2.4]	ko00280 Valine, leucine and isoleucine degradation; ko01200 Carbon metabolism; ko01100 Metabolic pathways; ko00410 beta-Alanine metabolism; ko00640 Propanoate metabolism;	IPR029045;	ClpP/crotonase-like domain;
XP_024168382.1	basic 7S globulin [Rosa chinensis]	Up		chloroplast							IPR032799; IPR033121; IPR021109; IPR032861; IPR033868;	Xylanase inhibitor, C-terminal; Peptidase family A1 domain; Aspartic peptidase domain; Xylanase inhibitor, N-terminal; Xylanase inhibitor I-like;
XP_024168416.1	WD-40 repeat-containing protein MSI3-like [Rosa chinensis]	Up		cytoplasm			GO:0005515 protein binding; GO:0005488 binding;	K10752	RBBP4; histone-binding protein RBBP4	ko04218 Cellular senescence;	IPR022052; IPR017986; IPR015943;	Histone-binding protein RBBP4, N-terminal; WD40-repeat-containing domain; WD40/YVTN repeat-like-containing domain;
XP_024168615.1	"peptidyl-tRNA hydrolase, mitochondrial [Rosa chinensis]"	Up		chloroplast			GO:0016787 hydrolase activity; GO:0052689 carboxylic ester hydrolase activity; GO:0003824 catalytic activity; GO:0004045 aminoacyl-tRNA hydrolase activity; GO:0016788 hydrolase activity, acting on ester bonds;	K01056
XP_024168645.1	peroxisome biogenesis protein 3-2-like [Rosa chinensis]	Up		chloroplast	GO:0007031 peroxisome organization; GO:0016043 cellular component organization; GO:0009987 cellular process; GO:0006996 organelle organization; GO:0071840 cellular component organization or biogenesis;	GO:0016020 membrane; GO:0043229 intracellular organelle; GO:0031903 microbody membrane; GO:0031231 intrinsic component of peroxisomal membrane; GO:0044439 peroxisomal part; GO:0098588 bounding membrane of organelle; GO:0031090 organelle membrane; GO:0005777 peroxisome; GO:0005737 cytoplasm; GO:0044446 intracellular organelle part; GO:0031224 intrinsic component of membrane; GO:0044438 microbody p…		K13336	PEX3; peroxin-3	ko04146 Peroxisome;
XP_024168650.1	adenylate kinase isoenzyme 6 homolog [Rosa chinensis]	Up		chloroplast			GO:0005524 ATP binding; GO:1901265 nucleoside phosphate binding; GO:0004017 adenylate kinase activity; GO:0019205 nucleobase-containing compound kinase activity; GO:0001882 nucleoside binding; GO:0043167 ion binding; GO:0000166 nucleotide binding; GO:0016776 phosphotransferase activity, phosphate group as acceptor; GO:0019201 nucleotide kinase activity; GO:0097159 organic cyclic compound binding;…	K18532	AK6; adenylate kinase [EC:2.7.4.3]	ko00230 Purine metabolism; ko01130 Biosynthesis of antibiotics; ko03008 Ribosome biogenesis in eukaryotes; ko01110 Biosynthesis of secondary metabolites; ko01100 Metabolic pathways;	IPR027417;	P-loop containing nucleoside triphosphate hydrolase;
XP_024168667.1	pleiotropic drug resistance protein 1-like isoform X2 [Rosa chinensis]	Up		plasma membrane		GO:0016020 membrane;	GO:0005524 ATP binding; GO:1901265 nucleoside phosphate binding; GO:0001882 nucleoside binding; GO:0043167 ion binding; GO:0016817 hydrolase activity, acting on acid anhydrides; GO:0016787 hydrolase activity; GO:0000166 nucleotide binding; GO:0017111 nucleoside-triphosphatase activity; GO:0016887 ATPase activity; GO:0097159 organic cyclic compound binding; GO:1901363 heterocyclic compound binding…				IPR003593; IPR003439; IPR027417; IPR029481; IPR034003; IPR013581; IPR013525;	AAA+ ATPase domain; ABC transporter-like; P-loop containing nucleoside triphosphate hydrolase; ABC-transporter extracellular N-terminal domain; ATP-binding cassette transporter, PDR-like subfamily G, domain 2; Plant PDR ABC transporter associated; ABC-2 type transporter;
XP_024168729.1	"quinolinate synthase, chloroplastic [Rosa chinensis]"	Up		chloroplast	GO:0051188 cofactor biosynthetic process; GO:0009165 nucleotide biosynthetic process; GO:0019362 pyridine nucleotide metabolic process; GO:0006725 cellular aromatic compound metabolic process; GO:0046496 nicotinamide nucleotide metabolic process; GO:0009117 nucleotide metabolic process; GO:0044699 single-organism process; GO:0009058 biosynthetic process; GO:0019363 pyridine nucleotide biosyntheti…		GO:0051539 4 iron, 4 sulfur cluster binding; GO:0008987 quinolinate synthetase A activity; GO:0003824 catalytic activity; GO:0005488 binding; GO:0051536 iron-sulfur cluster binding; GO:0051540 metal cluster binding;	K03517	nadA; quinolinate synthase [EC:2.5.1.72]	ko01100 Metabolic pathways; ko00760 Nicotinate and nicotinamide metabolism;	IPR003808;	Fe-S metabolism associated domain, SufE-like;
XP_024168777.1	actin-depolymerizing factor 7-like [Rosa chinensis]	Up		chloroplast	GO:0051261 protein depolymerization; GO:0016043 cellular component organization; GO:0071822 protein complex subunit organization; GO:0044763 single-organism cellular process; GO:0032984 macromolecular complex disassembly; GO:0007015 actin filament organization; GO:0008154 actin polymerization or depolymerization; GO:0044699 single-organism process; GO:0030042 actin filament depolymerization; GO:0…	GO:0043226 organelle; GO:0005856 cytoskeleton; GO:0043229 intracellular organelle; GO:0043232 intracellular non-membrane-bounded organelle; GO:0005622 intracellular; GO:0044464 cell part; GO:0044424 intracellular part; GO:0005623 cell; GO:0015629 actin cytoskeleton; GO:0043228 non-membrane-bounded organelle;	GO:0003779 actin binding; GO:0005515 protein binding; GO:0008092 cytoskeletal protein binding; GO:0005488 binding;	K05765	CFL; cofilin	ko05133 Pertussis; ko04360 Axon guidance; ko04810 Regulation of actin cytoskeleton; ko04666 Fc gamma R-mediated phagocytosis;	IPR029006; IPR002108;	ADF-H/Gelsolin-like domain; Actin-depolymerising factor homology domain;
XP_024168789.1	"nudix hydrolase 14, chloroplastic-like isoform X2 [Rosa chinensis]"	Up		chloroplast			GO:0016787 hydrolase activity; GO:0003824 catalytic activity;	K18447	NUDX14; ADP-sugar diphosphatase [EC:3.6.1.21]	ko00051 Fructose and mannose metabolism; ko00230 Purine metabolism; ko00500 Starch and sucrose metabolism; ko01110 Biosynthesis of secondary metabolites; ko01100 Metabolic pathways;	IPR015797; IPR000086;	NUDIX hydrolase domain-like; NUDIX hydrolase domain;
XP_024168812.1	CBBY-like protein [Rosa chinensis]	Up		chloroplast	GO:0008152 metabolic process;		GO:0016787 hydrolase activity; GO:0003824 catalytic activity;				IPR023214;	HAD-like domain;
XP_024168867.1	14 kDa proline-rich protein DC2.15-like [Rosa chinensis]	Up		extracellular							IPR016140; IPR027923;	Bifunctional inhibitor/plant lipid transfer protein/seed storage helical domain; Hydrophobic seed protein;
XP_024168904.1	polyketide synthase 1 [Rosa chinensis]	Up		cytoplasm	GO:0009058 biosynthetic process; GO:0008152 metabolic process;		GO:0016746 transferase activity, transferring acyl groups; GO:0016747 transferase activity, transferring acyl groups other than amino-acyl groups; GO:0003824 catalytic activity; GO:0016740 transferase activity;	K00660	CHS; chalcone synthase [EC:2.3.1.74]	ko04712 Circadian rhythm - plant; ko00941 Flavonoid biosynthesis; ko01110 Biosynthesis of secondary metabolites; ko01100 Metabolic pathways;	IPR001099; IPR016039; IPR012328;	Chalcone/stilbene synthase, N-terminal; Thiolase-like; Chalcone/stilbene synthase, C-terminal;
XP_024168907.1	2-oxoglutarate-Fe(II) type oxidoreductase hxnY-like isoform X2 [Rosa chinensis]	Up		nucleus	GO:0044699 single-organism process; GO:0008152 metabolic process; GO:0055114 oxidation-reduction process; GO:0044710 single-organism metabolic process;		GO:0003824 catalytic activity; GO:0016491 oxidoreductase activity;				IPR027443; IPR005123; IPR026992;	Isopenicillin N synthase-like; Oxoglutarate/iron-dependent dioxygenase; Non-haem dioxygenase N-terminal domain;
XP_024168918.1	cleavage stimulation factor subunit 77 isoform X2 [Rosa chinensis]	Up		nucleus	GO:0006396 RNA processing; GO:0006725 cellular aromatic compound metabolic process; GO:1901360 organic cyclic compound metabolic process; GO:0006807 nitrogen compound metabolic process; GO:0044238 primary metabolic process; GO:0044237 cellular metabolic process; GO:0071704 organic substance metabolic process; GO:0006397 mRNA processing; GO:0016070 RNA metabolic process; GO:0008152 metabolic proce…	GO:0043226 organelle; GO:0043231 intracellular membrane-bounded organelle; GO:0043229 intracellular organelle; GO:0005634 nucleus; GO:0044464 cell part; GO:0005622 intracellular; GO:0044424 intracellular part; GO:0043227 membrane-bounded organelle; GO:0005623 cell;	GO:0005515 protein binding; GO:0005488 binding;	K14408	CSTF3; cleavage stimulation factor subunit 3	ko03015 mRNA surveillance pathway;	IPR011990; IPR013026; IPR008847;	Tetratricopeptide-like helical domain; Tetratricopeptide repeat-containing domain; Suppressor of forked;
XP_024168937.1	Unknown	Up		cytoplasm			GO:0097159 organic cyclic compound binding; GO:1901363 heterocyclic compound binding; GO:0003677 DNA binding; GO:0005488 binding; GO:0003676 nucleic acid binding;				IPR011108; IPR009057; IPR001279; IPR017877;	Zn-dependent metallo-hydrolase, RNA specificity domain; Homeobox domain-like; Metallo-beta-lactamase; Myb-like domain;
XP_024168965.1	probable metal-nicotianamine transporter YSL7 [Rosa chinensis]	Up		plasma membrane	GO:0006810 transport; GO:0055085 transmembrane transport; GO:0051179 localization; GO:0051234 establishment of localization;
XP_024169097.1	"ferric reduction oxidase 7, chloroplastic-like [Rosa chinensis]"	Up		plasma membrane	GO:0044699 single-organism process; GO:0008152 metabolic process; GO:0055114 oxidation-reduction process; GO:0044710 single-organism metabolic process;		GO:0003824 catalytic activity; GO:0016491 oxidoreductase activity;	K00521			IPR017927; IPR013121; IPR013112; IPR017938; IPR013130;	Ferredoxin reductase-type FAD-binding domain; Ferric reductase, NAD binding domain; FAD-binding 8; Riboflavin synthase-like beta-barrel; Ferric reductase transmembrane component-like domain;
XP_024169176.1	transcription factor MYC2-like [Rosa chinensis]	Up		nucleus			GO:0005515 protein binding; GO:0005488 binding; GO:0046983 protein dimerization activity;	K13422	MYC2; transcription factor MYC2	ko04075 Plant hormone signal transduction; ko04016 MAPK signaling pathway - plant;	IPR025610; IPR011598;	Transcription factor MYC/MYB N-terminal; Myc-type, basic helix-loop-helix (bHLH) domain;
XP_024169198.1	Unknown	Up		mitochondria
XP_024169237.1	"thylakoid lumenal 15 kDa protein 1, chloroplastic [Rosa chinensis]"	Up		chloroplast
XP_024169239.1	Unknown	Up		nucleus							IPR014002; IPR008395;	Agenet domain, plant type; Agenet-like domain;
XP_024169284.1	carbon catabolite repressor protein 4 homolog 4 isoform X2 [Rosa chinensis]	Up		chloroplast				K12603	CNOT6; CCR4-NOT transcription complex subunit 6 [EC:3.1.13.4]	ko03018 RNA degradation;	IPR005135;	Endonuclease/exonuclease/phosphatase;
XP_024169362.1	"AAA-ATPase ASD, mitochondrial-like [Rosa chinensis]"	Up		chloroplast			GO:0005524 ATP binding; GO:1901265 nucleoside phosphate binding; GO:0001882 nucleoside binding; GO:0043167 ion binding; GO:0000166 nucleotide binding; GO:0097159 organic cyclic compound binding; GO:1901363 heterocyclic compound binding; GO:0032549 ribonucleoside binding; GO:0097367 carbohydrate derivative binding; GO:0032553 ribonucleotide binding; GO:0005488 binding; GO:0032550 purine ribonucleo…	K08900			IPR003959; IPR003593; IPR025753; IPR027417;	ATPase, AAA-type, core; AAA+ ATPase domain; AAA-type ATPase, N-terminal domain; P-loop containing nucleoside triphosphate hydrolase;
XP_024169394.1	short transmembrane mitochondrial protein 1 [Rosa chinensis]	Up		extracellular
XP_024169442.1	NADPH-dependent pterin aldehyde reductase-like [Rosa chinensis]	Up		chloroplast							IPR016040;	NAD(P)-binding domain;
XP_024169446.1	protein ECERIFERUM 2-like [Rosa chinensis]	Up		chloroplast			GO:0016746 transferase activity, transferring acyl groups; GO:0016747 transferase activity, transferring acyl groups other than amino-acyl groups; GO:0003824 catalytic activity; GO:0016740 transferase activity;				IPR023213;	Chloramphenicol acetyltransferase-like domain;
XP_024169633.1	WD-40 repeat-containing protein MSI1 [Rosa chinensis]	Up		nucleus			GO:0005515 protein binding; GO:0005488 binding;	K10752	RBBP4; histone-binding protein RBBP4	ko04218 Cellular senescence;	IPR022052; IPR017986; IPR015943;	Histone-binding protein RBBP4, N-terminal; WD40-repeat-containing domain; WD40/YVTN repeat-like-containing domain;
XP_024169638.1	tryptophan aminotransferase-related protein 2-like isoform X4 [Rosa chinensis]	Up		cytoplasm			GO:0016829 lyase activity; GO:0016846 carbon-sulfur lyase activity; GO:0003824 catalytic activity;	K16903	TAA1; L-tryptophan---pyruvate aminotransferase [EC:2.6.1.99]	ko00380 Tryptophan metabolism; ko01100 Metabolic pathways;	IPR006947; IPR015424; IPR006948; IPR015421; IPR015422;	EGF-like, alliinase; Pyridoxal phosphate-dependent transferase; Alliinase, C-terminal; Pyridoxal phosphate-dependent transferase, major region, subdomain 1; Pyridoxal phosphate-dependent transferase, major region, subdomain 2;
XP_024169687.1	protein ENHANCED DISEASE RESISTANCE 2 isoform X3 [Rosa chinensis]	Up		nucleus			GO:0008289 lipid binding; GO:0005488 binding;				IPR009769; IPR002913; IPR023393;	Protein ENHANCED DISEASE RESISTANCE 2, C-terminal; START domain; START-like domain;
XP_024169724.1	replication factor C subunit 2 [Rosa chinensis]	Up		cytoplasm	GO:0006260 DNA replication; GO:0006725 cellular aromatic compound metabolic process; GO:0006259 DNA metabolic process; GO:1901360 organic cyclic compound metabolic process; GO:0006807 nitrogen compound metabolic process; GO:0009058 biosynthetic process; GO:0044238 primary metabolic process; GO:1901576 organic substance biosynthetic process; GO:0044237 cellular metabolic process; GO:0044249 cellul…		GO:0003677 DNA binding; GO:0005524 ATP binding; GO:1901265 nucleoside phosphate binding; GO:0001882 nucleoside binding; GO:0043167 ion binding; GO:0000166 nucleotide binding; GO:1901363 heterocyclic compound binding; GO:0097159 organic cyclic compound binding; GO:0032549 ribonucleoside binding; GO:0097367 carbohydrate derivative binding; GO:0032553 ribonucleotide binding; GO:0005488 binding; GO:0…	K10755	RFC2_4; replication factor C subunit 2/4	ko03430 Mismatch repair; ko03030 DNA replication; ko03420 Nucleotide excision repair;	IPR003959; IPR003593; IPR013748; IPR008921; IPR027417;	ATPase, AAA-type, core; AAA+ ATPase domain; Replication factor C, C-terminal; DNA polymerase III, clamp loader complex, gamma/delta/delta subunit, C-terminal; P-loop containing nucleoside triphosphate hydrolase;
XP_024169766.1	protein NBR1 homolog [Rosa chinensis]	Up		nucleus			GO:0043169 cation binding; GO:0046872 metal ion binding; GO:0005515 protein binding; GO:0008270 zinc ion binding; GO:0046914 transition metal ion binding; GO:0005488 binding; GO:0043167 ion binding;	K17987	NBR1; next to BRCA1 gene 1 protein	ko04137 Mitophagy - animal;	IPR000270; IPR015940; IPR032350; IPR000433; IPR009060;	PB1 domain; Ubiquitin-associated domain; Next to BRCA1, central domain; Zinc finger, ZZ-type; UBA-like;
XP_024169779.1	8-amino-7-oxononanoate synthase [Rosa chinensis]	Up		cytoplasm	GO:0009058 biosynthetic process; GO:0008152 metabolic process;		GO:0097159 organic cyclic compound binding; GO:1901363 heterocyclic compound binding; GO:0003824 catalytic activity; GO:0005488 binding; GO:0043167 ion binding; GO:0043168 anion binding; GO:0048037 cofactor binding; GO:0030170 pyridoxal phosphate binding;	K00652	bioF; 8-amino-7-oxononanoate synthase [EC:2.3.1.47]	ko01100 Metabolic pathways; ko00780 Biotin metabolism;	IPR015424; IPR004839; IPR015421; IPR015422;	Pyridoxal phosphate-dependent transferase; Aminotransferase, class I/classII; Pyridoxal phosphate-dependent transferase, major region, subdomain 1; Pyridoxal phosphate-dependent transferase, major region, subdomain 2;
XP_024169947.1	septin and tuftelin-interacting protein 1 homolog 1 [Rosa chinensis]	Up		chloroplast	GO:0050794 regulation of cellular process; GO:0010468 regulation of gene expression; GO:0006355 regulation of transcription, DNA-templated; GO:0031326 regulation of cellular biosynthetic process; GO:0080090 regulation of primary metabolic process; GO:0060255 regulation of macromolecule metabolic process; GO:0019219 regulation of nucleobase-containing compound metabolic process; GO:0010556 regulat…	GO:0043226 organelle; GO:0043231 intracellular membrane-bounded organelle; GO:0043229 intracellular organelle; GO:0005634 nucleus; GO:0044464 cell part; GO:0005622 intracellular; GO:0044424 intracellular part; GO:0043227 membrane-bounded organelle; GO:0005623 cell;	GO:0097159 organic cyclic compound binding; GO:1901363 heterocyclic compound binding; GO:0003677 DNA binding; GO:0005488 binding; GO:0003676 nucleic acid binding;	K13103			IPR022159; IPR022783; IPR000467;	Tuftelin interacting protein, N-terminal domain; GC-rich sequence DNA-binding factor domain; G-patch domain;
XP_024170095.1	"phosphatidate cytidylyltransferase 4, chloroplastic-like isoform X3 [Rosa chinensis]"	Up		plasma membrane		GO:0016020 membrane;	GO:0003824 catalytic activity; GO:0016740 transferase activity; GO:0016772 transferase activity, transferring phosphorus-containing groups;	K00981	E2.7.7.41; phosphatidate cytidylyltransferase [EC:2.7.7.41]	ko00564 Glycerophospholipid metabolism; ko04070 Phosphatidylinositol signaling system; ko01110 Biosynthesis of secondary metabolites; ko01100 Metabolic pathways;
XP_024170103.1	transport inhibitor response 1-like protein [Rosa chinensis]	Up		chloroplast			GO:0005515 protein binding; GO:0005488 binding;				IPR001810; IPR032675;	F-box domain; Leucine-rich repeat domain, L domain-like;
XP_024170349.1	probable serine/threonine-protein kinase SIS8 isoform X1 [Rosa chinensis]	Up		nucleus	GO:0016310 phosphorylation; GO:0044267 cellular protein metabolic process; GO:0044238 primary metabolic process; GO:0044237 cellular metabolic process; GO:0006796 phosphate-containing compound metabolic process; GO:0071704 organic substance metabolic process; GO:0008152 metabolic process; GO:0006468 protein phosphorylation; GO:0006793 phosphorus metabolic process; GO:0044260 cellular macromolecul…		GO:0005524 ATP binding; GO:1901265 nucleoside phosphate binding; GO:0016773 phosphotransferase activity, alcohol group as acceptor; GO:0001882 nucleoside binding; GO:0043167 ion binding; GO:0004672 protein kinase activity; GO:0000166 nucleotide binding; GO:0097159 organic cyclic compound binding; GO:1901363 heterocyclic compound binding; GO:0032549 ribonucleoside binding; GO:0097367 carbohydrate …				IPR000719; IPR001245; IPR011009;	Protein kinase domain; Serine-threonine/tyrosine-protein kinase catalytic domain; Protein kinase-like domain;
XP_024170380.1	splicing factor U2af small subunit B [Rosa chinensis]	Up		nucleus	GO:0006396 RNA processing; GO:0006725 cellular aromatic compound metabolic process; GO:1901360 organic cyclic compound metabolic process; GO:0006807 nitrogen compound metabolic process; GO:0044238 primary metabolic process; GO:0044237 cellular metabolic process; GO:0071704 organic substance metabolic process; GO:0006397 mRNA processing; GO:0016070 RNA metabolic process; GO:0000398 mRNA splicing, …	GO:0043226 organelle; GO:0043229 intracellular organelle; GO:0043231 intracellular membrane-bounded organelle; GO:0005634 nucleus; GO:0089701 U2AF; GO:0044464 cell part; GO:0005622 intracellular; GO:0044446 intracellular organelle part; GO:0032991 macromolecular complex; GO:0044424 intracellular part; GO:0043234 protein complex; GO:0005623 cell; GO:0043227 membrane-bounded organelle; GO:0044422 o…	GO:0097159 organic cyclic compound binding; GO:1901363 heterocyclic compound binding; GO:0003723 RNA binding; GO:1901265 nucleoside phosphate binding; GO:0005488 binding; GO:0043167 ion binding; GO:0003676 nucleic acid binding; GO:0043169 cation binding; GO:0046872 metal ion binding; GO:0000166 nucleotide binding; GO:0036094 small molecule binding;	K12836	U2AF1; splicing factor U2AF 35 kDa subunit	ko03040 Spliceosome; ko05131 Shigellosis;	IPR000571; IPR000504; IPR012677; IPR003954;	Zinc finger, CCCH-type; RNA recognition motif domain; Nucleotide-binding alpha-beta plait domain; RNA recognition motif domain, eukaryote;
XP_024170411.1	"single-stranded DNA-binding protein, mitochondrial [Rosa chinensis]"	Up		mitochondria			GO:0097159 organic cyclic compound binding; GO:1901363 heterocyclic compound binding; GO:0003697 single-stranded DNA binding; GO:0003677 DNA binding; GO:0005488 binding; GO:0003676 nucleic acid binding;	K03111	ssb; single-strand DNA-binding protein	ko03430 Mismatch repair; ko03440 Homologous recombination; ko03030 DNA replication;	IPR012340;	Nucleic acid-binding, OB-fold;
XP_024170442.1	UMP-CMP kinase [Rosa chinensis]	Up		mitochondria	GO:0009165 nucleotide biosynthetic process; GO:0006725 cellular aromatic compound metabolic process; GO:0009117 nucleotide metabolic process; GO:0044699 single-organism process; GO:0009058 biosynthetic process; GO:0006221 pyrimidine nucleotide biosynthetic process; GO:1901566 organonitrogen compound biosynthetic process; GO:0044237 cellular metabolic process; GO:0006796 phosphate-containing compo…		GO:0005524 ATP binding; GO:1901265 nucleoside phosphate binding; GO:0019205 nucleobase-containing compound kinase activity; GO:0001882 nucleoside binding; GO:0043167 ion binding; GO:0009041 uridylate kinase activity; GO:0000166 nucleotide binding; GO:0016776 phosphotransferase activity, phosphate group as acceptor; GO:0019201 nucleotide kinase activity; GO:0004127 cytidylate kinase activity; GO:0…				IPR027417;	P-loop containing nucleoside triphosphate hydrolase;
XP_024170505.1	bax inhibitor 1-like [Rosa chinensis]	Up		plasma membrane				K21889
XP_024170516.1	"protein CHAPERONE-LIKE PROTEIN OF POR1, chloroplastic [Rosa chinensis]"	Up		chloroplast
XP_024170574.1	anaphase-promoting complex subunit 8 [Rosa chinensis]	Up		cytoplasm	GO:0050794 regulation of cellular process; GO:0051983 regulation of chromosome segregation; GO:0007346 regulation of mitotic cell cycle; GO:0033045 regulation of sister chromatid segregation; GO:1905818 regulation of chromosome separation; GO:0007088 regulation of mitotic nuclear division; GO:0033047 regulation of mitotic sister chromatid segregation; GO:0033043 regulation of organelle organizati…	GO:0043229 intracellular organelle; GO:0044446 intracellular organelle part; GO:0031461 cullin-RING ubiquitin ligase complex; GO:0032991 macromolecular complex; GO:0044424 intracellular part; GO:1990234 transferase complex; GO:0005623 cell; GO:0044422 organelle part; GO:0043231 intracellular membrane-bounded organelle; GO:0000152 nuclear ubiquitin ligase complex; GO:0043226 organelle; GO:0005634 …	GO:0005515 protein binding; GO:0005488 binding;	K03355	APC8; anaphase-promoting complex subunit 8	ko04114 Oocyte meiosis; ko04914 Progesterone-mediated oocyte maturation; ko04113 Meiosis - yeast; ko04110 Cell cycle; ko05166 HTLV-I infection; ko04111 Cell cycle - yeast; ko04120 Ubiquitin mediated proteolysis;	IPR011990; IPR007192; IPR013026;	Tetratricopeptide-like helical domain; Cdc23; Tetratricopeptide repeat-containing domain;
XP_024170577.1	dynamin-related protein 1A-like [Rosa chinensis]	Up		cytoplasm			GO:1901265 nucleoside phosphate binding; GO:0001882 nucleoside binding; GO:0043167 ion binding; GO:0016817 hydrolase activity, acting on acid anhydrides; GO:0016787 hydrolase activity; GO:0000166 nucleotide binding; GO:0017111 nucleoside-triphosphatase activity; GO:0097159 organic cyclic compound binding; GO:1901363 heterocyclic compound binding; GO:0032549 ribonucleoside binding; GO:0097367 carb…				IPR030381; IPR003130; IPR020850; IPR001401; IPR027417; IPR000375;	Dynamin-type guanine nucleotide-binding (G) domain; Dynamin GTPase effector; GTPase effector domain; Dynamin, GTPase domain; P-loop containing nucleoside triphosphate hydrolase; Dynamin central domain;
XP_024170583.1	GDSL esterase/lipase At4g10955-like [Rosa chinensis]	Up		nucleus	GO:0044699 single-organism process; GO:0008152 metabolic process; GO:0044238 primary metabolic process; GO:0044710 single-organism metabolic process; GO:0006629 lipid metabolic process; GO:0071704 organic substance metabolic process;						IPR002921; IPR029058;	Fungal lipase-like domain; Alpha/Beta hydrolase fold;
XP_024170585.1	probable fructokinase-4 isoform X2 [Rosa chinensis]	Up		cytoplasm	GO:0044723 single-organism carbohydrate metabolic process; GO:0008152 metabolic process; GO:0044710 single-organism metabolic process; GO:0044281 small molecule metabolic process; GO:0005996 monosaccharide metabolic process; GO:0044699 single-organism process; GO:0044238 primary metabolic process; GO:0005975 carbohydrate metabolic process; GO:0019321 pentose metabolic process; GO:0006014 D-ribose…		GO:0019200 carbohydrate kinase activity; GO:0016301 kinase activity; GO:0016773 phosphotransferase activity, alcohol group as acceptor; GO:0003824 catalytic activity; GO:0004747 ribokinase activity; GO:0016740 transferase activity; GO:0016772 transferase activity, transferring phosphorus-containing groups;	K00847	E2.7.1.4; fructokinase [EC:2.7.1.4]	ko00051 Fructose and mannose metabolism; ko00500 Starch and sucrose metabolism; ko01100 Metabolic pathways; ko00520 Amino sugar and nucleotide sugar metabolism;	IPR011611; IPR029056;	Carbohydrate kinase PfkB; Ribokinase-like;
XP_024170638.1	protein-tyrosine-phosphatase PTP1-like [Rosa chinensis]	Up		nucleus	GO:0044267 cellular protein metabolic process; GO:0044238 primary metabolic process; GO:0006470 protein dephosphorylation; GO:0016311 dephosphorylation; GO:0044237 cellular metabolic process; GO:0006796 phosphate-containing compound metabolic process; GO:0071704 organic substance metabolic process; GO:0008152 metabolic process; GO:0006793 phosphorus metabolic process; GO:0044260 cellular macromol…		GO:0016787 hydrolase activity; GO:0004721 phosphoprotein phosphatase activity; GO:0004725 protein tyrosine phosphatase activity; GO:0003824 catalytic activity; GO:0042578 phosphoric ester hydrolase activity; GO:0016791 phosphatase activity; GO:0016788 hydrolase activity, acting on ester bonds;				IPR029021; IPR000387; IPR003595; IPR000242;	Protein-tyrosine phosphatase-like; Tyrosine specific protein phosphatases domain; Protein-tyrosine phosphatase, catalytic; PTP type protein phosphatase;
XP_024170686.1	cinnamoyl-CoA reductase 1-like [Rosa chinensis]	Up		chloroplast			GO:0048037 cofactor binding; GO:0003824 catalytic activity; GO:0005488 binding; GO:0050662 coenzyme binding;				IPR001509; IPR016040;	NAD-dependent epimerase/dehydratase; NAD(P)-binding domain;
XP_024170697.1	bZIP transcription factor 16-like [Rosa chinensis]	Up		nucleus	GO:0050794 regulation of cellular process; GO:0010468 regulation of gene expression; GO:0006355 regulation of transcription, DNA-templated; GO:0031326 regulation of cellular biosynthetic process; GO:0080090 regulation of primary metabolic process; GO:0060255 regulation of macromolecule metabolic process; GO:0019219 regulation of nucleobase-containing compound metabolic process; GO:0010556 regulat…		GO:0097159 organic cyclic compound binding; GO:1901363 heterocyclic compound binding; GO:0003677 DNA binding; GO:0005488 binding; GO:0001071 nucleic acid binding transcription factor activity; GO:0003676 nucleic acid binding; GO:0043565 sequence-specific DNA binding; GO:0003700 transcription factor activity, sequence-specific DNA binding;	K09060			IPR004827; IPR012900;	Basic-leucine zipper domain; G-box binding protein, multifunctional mosaic region;
XP_024170743.1	cytochrome P450 71A26-like [Rosa chinensis]	Up		chloroplast	GO:0044699 single-organism process; GO:0008152 metabolic process; GO:0055114 oxidation-reduction process; GO:0044710 single-organism metabolic process;		GO:0097159 organic cyclic compound binding; GO:1901363 heterocyclic compound binding; GO:0020037 heme binding; GO:0005506 iron ion binding; GO:0046914 transition metal ion binding; GO:0003824 catalytic activity; GO:0005488 binding; GO:0043167 ion binding; GO:0043169 cation binding; GO:0046872 metal ion binding; GO:0016705 oxidoreductase activity, acting on paired donors, with incorporation or red…
XP_024170748.1	"carbamoyl-phosphate synthase large chain, chloroplastic-like [Rosa chinensis]"	Up		chloroplast	GO:0006807 nitrogen compound metabolic process; GO:0008152 metabolic process;		GO:0005524 ATP binding; GO:1901265 nucleoside phosphate binding; GO:0001882 nucleoside binding; GO:0043167 ion binding; GO:0000166 nucleotide binding; GO:0097159 organic cyclic compound binding; GO:1901363 heterocyclic compound binding; GO:0032549 ribonucleoside binding; GO:0097367 carbohydrate derivative binding; GO:0003824 catalytic activity; GO:0032553 ribonucleotide binding; GO:0005488 bindin…	K01955	carB; carbamoyl-phosphate synthase large subunit [EC:6.3.5.5]	ko00250 Alanine, aspartate and glutamate metabolism; ko01100 Metabolic pathways; ko00240 Pyrimidine metabolism;	IPR005479; IPR033937; IPR013815; IPR011607; IPR016185; IPR005480; IPR011761; IPR013816; IPR005483;	Carbamoyl-phosphate synthetase large subunit-like, ATP-binding domain; Carbamoyl-phosphate synthase large chain, methylglyoxal synthase-like domain; ATP-grasp fold, subdomain 1; Methylglyoxal synthase-like domain; Pre-ATP-grasp domain; Carbamoyl-phosphate synthetase, large subunit oligomerisation domain; ATP-grasp fold; ATP-grasp fold, subdomain 2; Carbamoyl-phosphate synthase large subunit, CPSa…
XP_024170830.1	survival of motor neuron-related-splicing factor 30 isoform X1 [Rosa chinensis]	Up		nucleus	GO:0006396 RNA processing; GO:0006725 cellular aromatic compound metabolic process; GO:1901360 organic cyclic compound metabolic process; GO:0006807 nitrogen compound metabolic process; GO:0044238 primary metabolic process; GO:0044237 cellular metabolic process; GO:0071704 organic substance metabolic process; GO:0006397 mRNA processing; GO:0016070 RNA metabolic process; GO:0008152 metabolic proce…	GO:0043226 organelle; GO:0043231 intracellular membrane-bounded organelle; GO:0043229 intracellular organelle; GO:0005634 nucleus; GO:0044464 cell part; GO:0005622 intracellular; GO:0005737 cytoplasm; GO:0044424 intracellular part; GO:0043227 membrane-bounded organelle; GO:0005623 cell;	GO:0097159 organic cyclic compound binding; GO:1901363 heterocyclic compound binding; GO:0003723 RNA binding; GO:0005488 binding; GO:0003676 nucleic acid binding;	K12839	SMNDC1; survival of motor neuron-related-splicing factor 30	ko03040 Spliceosome;	IPR002999; IPR010304;	Tudor domain; Survival motor neuron;
XP_024170862.1	oligopeptide transporter 7 [Rosa chinensis]	Up		plasma membrane	GO:0006810 transport; GO:0055085 transmembrane transport; GO:0051179 localization; GO:0051234 establishment of localization;
XP_024170874.1	putative glucose-6-phosphate 1-epimerase [Rosa chinensis]	Up		nucleus	GO:0008152 metabolic process; GO:0005975 carbohydrate metabolic process; GO:0044238 primary metabolic process; GO:0071704 organic substance metabolic process;		GO:0030246 carbohydrate binding; GO:0016853 isomerase activity; GO:0003824 catalytic activity; GO:0005488 binding;	K01792	E5.1.3.15; glucose-6-phosphate 1-epimerase [EC:5.1.3.15]	ko01120 Microbial metabolism in diverse environments; ko01130 Biosynthesis of antibiotics; ko00010 Glycolysis / Gluconeogenesis; ko01110 Biosynthesis of secondary metabolites; ko01100 Metabolic pathways;	IPR011013; IPR014718;	Galactose mutarotase-like domain; Glycoside hydrolase-type carbohydrate-binding;
XP_024170878.1	glutathione S-transferase T1-like [Rosa chinensis]	Up		mitochondria			GO:0005515 protein binding; GO:0005488 binding;	K00799	GST; glutathione S-transferase [EC:2.5.1.18]	ko00983 Drug metabolism - other enzymes; ko05204 Chemical carcinogenesis; ko05418 Fluid shear stress and atherosclerosis; ko00980 Metabolism of xenobiotics by cytochrome P450; ko05200 Pathways in cancer; ko00480 Glutathione metabolism; ko00982 Drug metabolism - cytochrome P450; ko01524 Platinum drug resistance; ko05225 Hepatocellular carcinoma;	IPR010987; IPR012336; IPR004045;	Glutathione S-transferase, C-terminal-like; Thioredoxin-like fold; Glutathione S-transferase, N-terminal;
XP_024170973.1	F-box/kelch-repeat protein At1g22040-like [Rosa chinensis]	Up		chloroplast			GO:0005515 protein binding; GO:0005488 binding;				IPR001810; IPR015916;	F-box domain; Galactose oxidase, beta-propeller;
XP_024170975.1	protein DENND6A [Rosa chinensis]	Up		plasma membrane
XP_024170991.1	inositol-tetrakisphosphate 1-kinase 1 [Rosa chinensis]	Up		cytoplasm	GO:1901615 organic hydroxy compound metabolic process; GO:0006066 alcohol metabolic process; GO:0044281 small molecule metabolic process; GO:0044763 single-organism cellular process; GO:0044699 single-organism process; GO:0044237 cellular metabolic process; GO:0019751 polyol metabolic process; GO:0006796 phosphate-containing compound metabolic process; GO:0071704 organic substance metabolic proce…	GO:0005623 cell; GO:0005622 intracellular; GO:0044464 cell part;	GO:1901265 nucleoside phosphate binding; GO:0016773 phosphotransferase activity, alcohol group as acceptor; GO:0097159 organic cyclic compound binding; GO:1901363 heterocyclic compound binding; GO:0016301 kinase activity; GO:0003824 catalytic activity; GO:0032553 ribonucleotide binding; GO:0005488 binding; GO:0032550 purine ribonucleoside binding; GO:0043169 cation binding; GO:0051765 inositol te…	K00913	ITPK1; inositol-1,3,4-trisphosphate 5/6-kinase / inositol-tetrakisphosphate 1-kinase [EC:2.7.1.159 2.7.1.134]	ko04070 Phosphatidylinositol signaling system; ko01100 Metabolic pathways; ko00562 Inositol phosphate metabolism;
XP_024170999.1	protein FAM135B-like [Rosa chinensis]	Up		chloroplast							IPR029058; IPR007751;	Alpha/Beta hydrolase fold; Domain of unknown function DUF676, lipase-like;
XP_024171099.1	BTB/POZ domain-containing protein At5g41330 [Rosa chinensis]	Up		chloroplast	GO:0044085 cellular component biogenesis; GO:0016043 cellular component organization; GO:0071822 protein complex subunit organization; GO:0051260 protein homooligomerization; GO:0022607 cellular component assembly; GO:0065003 macromolecular complex assembly; GO:0070271 protein complex biogenesis; GO:0009987 cellular process; GO:0006461 protein complex assembly; GO:0071840 cellular component organ…		GO:0005515 protein binding; GO:0005488 binding;				IPR011333; IPR017986; IPR003131; IPR015943; IPR000210;	SKP1/BTB/POZ domain; WD40-repeat-containing domain; Potassium channel tetramerisation-type BTB domain; WD40/YVTN repeat-like-containing domain; BTB/POZ domain;
XP_024171131.1	urea-proton symporter DUR3-like isoform X2 [Rosa chinensis]	Up		cytoplasm	GO:0006810 transport; GO:0055085 transmembrane transport; GO:0051179 localization; GO:0051234 establishment of localization;	GO:0016020 membrane;	GO:0005215 transporter activity;	K20989
XP_024171147.1	O-fucosyltransferase 30 isoform X1 [Rosa chinensis]	Up		chloroplast
XP_024171203.1	homeobox protein HD1 [Rosa chinensis]	Up		nucleus	GO:0050794 regulation of cellular process; GO:0010468 regulation of gene expression; GO:0006355 regulation of transcription, DNA-templated; GO:0031326 regulation of cellular biosynthetic process; GO:0080090 regulation of primary metabolic process; GO:0060255 regulation of macromolecule metabolic process; GO:0019219 regulation of nucleobase-containing compound metabolic process; GO:0010556 regulat…	GO:0043226 organelle; GO:0043231 intracellular membrane-bounded organelle; GO:0043229 intracellular organelle; GO:0005634 nucleus; GO:0044464 cell part; GO:0005622 intracellular; GO:0044424 intracellular part; GO:0043227 membrane-bounded organelle; GO:0005623 cell;	GO:0097159 organic cyclic compound binding; GO:1901363 heterocyclic compound binding; GO:0003677 DNA binding; GO:0005488 binding; GO:0003676 nucleic acid binding;				IPR005539; IPR005540; IPR001356; IPR009057; IPR005541; IPR008422;	ELK domain; KNOX1; Homeobox domain; Homeobox domain-like; KNOX2; Homeobox KN domain;
XP_024171252.1	SWI/SNF complex component SNF12 homolog [Rosa chinensis]	Up		chloroplast			GO:0005515 protein binding; GO:0005488 binding;	K11650	SMARCD; SWI/SNF-related matrix-associated actin-dependent regulator of chromatin subfamily D	ko05225 Hepatocellular carcinoma; ko04714 Thermogenesis;	IPR003121; IPR019835;	SWIB/MDM2 domain; SWIB domain;
XP_024171301.1	mitochondrial uncoupling protein 5-like [Rosa chinensis]	Up		cytoplasm	GO:0006810 transport; GO:0055085 transmembrane transport; GO:0051179 localization; GO:0051234 establishment of localization;			K15104			IPR023395;	Mitochondrial carrier domain;
XP_024171390.1	Unknown	Up		nucleus
XP_024171440.1	glutathione S-transferase zeta class-like [Rosa chinensis]	Up		cytoplasm	GO:0009072 aromatic amino acid family metabolic process; GO:0006725 cellular aromatic compound metabolic process; GO:0044281 small molecule metabolic process; GO:0044763 single-organism cellular process; GO:1901360 organic cyclic compound metabolic process; GO:0006807 nitrogen compound metabolic process; GO:0044699 single-organism process; GO:0044238 primary metabolic process; GO:0044237 cellular…	GO:0044424 intracellular part; GO:0005623 cell; GO:0044464 cell part; GO:0005622 intracellular; GO:0005737 cytoplasm;	GO:0005515 protein binding; GO:0003824 catalytic activity; GO:0005488 binding;	K01800	maiA; maleylacetoacetate isomerase [EC:5.2.1.2]	ko00643 Styrene degradation; ko01120 Microbial metabolism in diverse environments; ko01100 Metabolic pathways; ko00350 Tyrosine metabolism;	IPR004046; IPR010987; IPR034333; IPR034330; IPR012336; IPR004045;	Glutathione S-transferase, C-terminal; Glutathione S-transferase, C-terminal-like; Glutathione S-transferases, class Zeta , N-terminal; Glutathione S-transferases, class Zeta , C-terminal; Thioredoxin-like fold; Glutathione S-transferase, N-terminal;
XP_024171470.1	probable protein S-acyltransferase 14 isoform X2 [Rosa chinensis]	Up		plasma membrane				K20028			IPR001594;	Palmitoyltransferase, DHHC domain;
XP_024171724.1	Unknown	Up		nucleus
XP_024171790.1	F-box protein At3g07870 [Rosa chinensis]	Up		cytoplasm							IPR017451;	F-box associated interaction domain;
XP_024171815.1	transcription factor MAMYB [Rosa chinensis]	Up		nucleus			GO:0097159 organic cyclic compound binding; GO:1901363 heterocyclic compound binding; GO:0003677 DNA binding; GO:0005488 binding; GO:0003676 nucleic acid binding;				IPR001005; IPR009057; IPR017877;	SANT/Myb domain; Homeobox domain-like; Myb-like domain;
XP_024172068.1	PREDICTED: translin isoform X1 [Fragaria vesca subsp. vesca]	Up		nucleus			GO:0097159 organic cyclic compound binding; GO:1901363 heterocyclic compound binding; GO:0003677 DNA binding; GO:0043565 sequence-specific DNA binding; GO:0005488 binding; GO:0003676 nucleic acid binding;				IPR016068;	Translin, N-terminal;
XP_024172174.1	"valine--tRNA ligase, mitochondrial 1-like [Rosa chinensis]"	Up		cytoplasm	GO:0006518 peptide metabolic process; GO:0006725 cellular aromatic compound metabolic process; GO:0044267 cellular protein metabolic process; GO:0044699 single-organism process; GO:0009058 biosynthetic process; GO:1901566 organonitrogen compound biosynthetic process; GO:0043039 tRNA aminoacylation; GO:0044237 cellular metabolic process; GO:0071704 organic substance metabolic process; GO:0008152 m…		GO:0016876 ligase activity, forming aminoacyl-tRNA and related compounds; GO:0002161 aminoacyl-tRNA editing activity; GO:0005524 ATP binding; GO:0052689 carboxylic ester hydrolase activity; GO:1901265 nucleoside phosphate binding; GO:0016875 ligase activity, forming carbon-oxygen bonds; GO:0016874 ligase activity; GO:0001882 nucleoside binding; GO:0043167 ion binding; GO:0016787 hydrolase activit…	K01873	VARS; valyl-tRNA synthetase [EC:6.1.1.9]	ko00970 Aminoacyl-tRNA biosynthesis;	IPR014729; IPR013155; IPR009008; IPR002300; IPR033705; IPR009080;	Rossmann-like alpha/beta/alpha sandwich fold; Methionyl/Valyl/Leucyl/Isoleucyl-tRNA synthetase, anticodon-binding; Valyl/Leucyl/Isoleucyl-tRNA synthetase, editing domain; Aminoacyl-tRNA synthetase, class Ia; Valyl tRNA synthetase, anticodon-binding domain; Aminoacyl-tRNA synthetase, class Ia, anticodon-binding;
XP_024172459.1	signal peptide peptidase-like 1 [Rosa chinensis]	Up		chloroplast		GO:0031224 intrinsic component of membrane; GO:0016020 membrane; GO:0016021 integral component of membrane; GO:0044425 membrane part;	GO:0004175 endopeptidase activity; GO:0008233 peptidase activity; GO:0003824 catalytic activity; GO:0004190 aspartic-type endopeptidase activity; GO:0070011 peptidase activity, acting on L-amino acid peptides; GO:0016787 hydrolase activity; GO:0070001 aspartic-type peptidase activity;	K09598
XP_024172484.1	Unknown	Up		chloroplast	GO:0050794 regulation of cellular process; GO:0042592 homeostatic process; GO:0065008 regulation of biological quality; GO:0050789 regulation of biological process; GO:0045454 cell redox homeostasis; GO:0044763 single-organism cellular process; GO:0019725 cellular homeostasis; GO:0044699 single-organism process; GO:0009987 cellular process; GO:0065007 biological regulation;		GO:0015035 protein disulfide oxidoreductase activity; GO:0016667 oxidoreductase activity, acting on a sulfur group of donors; GO:0015036 disulfide oxidoreductase activity; GO:0009055 electron carrier activity; GO:0003824 catalytic activity; GO:0016491 oxidoreductase activity;	K17479			IPR002109; IPR012336;	Glutaredoxin; Thioredoxin-like fold;
XP_024172565.1	inactive protein RESTRICTED TEV MOVEMENT 2-like [Rosa chinensis]	Up		cytoplasm							IPR002068; IPR008978;	Alpha crystallin/Hsp20 domain; HSP20-like chaperone;
XP_024172594.1	Unknown	Up		nucleus							IPR016031;	Tryptophan RNA-binding attenuator protein-like domain;
XP_024172595.1	LOW QUALITY PROTEIN: probable sugar phosphate/phosphate translocator At1g12500 [Rosa chinensis]	Up		cytoplasm							IPR004853;	Sugar phosphate transporter domain;
XP_024172599.1	RHOMBOID-like protein 2 [Rosa chinensis]	Up		cytoplasm		GO:0031224 intrinsic component of membrane; GO:0016020 membrane; GO:0016021 integral component of membrane; GO:0044425 membrane part;	GO:0004252 serine-type endopeptidase activity; GO:0004175 endopeptidase activity; GO:0008233 peptidase activity; GO:0003824 catalytic activity; GO:0017171 serine hydrolase activity; GO:0008236 serine-type peptidase activity; GO:0070011 peptidase activity, acting on L-amino acid peptides; GO:0016787 hydrolase activity;				IPR022764;	Peptidase S54, rhomboid domain;
XP_024172672.1	AMSH-like ubiquitin thioesterase 1 isoform X2 [Rosa chinensis]	Up		nucleus			GO:0005515 protein binding; GO:0005488 binding;	K11866	STAMBP; STAM-binding protein [EC:3.4.19.12]	ko04144 Endocytosis;	IPR015063; IPR000555;	USP8 dimerisation domain; JAB1/MPN/MOV34 metalloenzyme domain;
XP_024172740.1	Unknown	Up		chloroplast							IPR027417; IPR031314;	P-loop containing nucleoside triphosphate hydrolase; Deoxynucleoside kinase domain;
XP_024172757.1	ferredoxin-1-like [Rosa chinensis]	Up		chloroplast	GO:0008152 metabolic process; GO:0006091 generation of precursor metabolites and energy; GO:0044710 single-organism metabolic process; GO:0055114 oxidation-reduction process; GO:0044763 single-organism cellular process; GO:0022900 electron transport chain; GO:0044699 single-organism process; GO:0044237 cellular metabolic process; GO:0009987 cellular process;		GO:0009055 electron carrier activity; GO:0051537 2 iron, 2 sulfur cluster binding; GO:0005488 binding; GO:0051536 iron-sulfur cluster binding; GO:0051540 metal cluster binding;	K02639	petF; ferredoxin	ko00195 Photosynthesis;	IPR001041; IPR012675;	2Fe-2S ferredoxin-type iron-sulfur binding domain; Beta-grasp domain;
XP_024172891.1	metacaspase-1-like [Rosa chinensis]	Up		nucleus				K22684			IPR029030;	Caspase-like domain;
XP_024172947.1	bet1-like protein At4g14600 [Rosa chinensis]	Up		cytoplasm			GO:0005515 protein binding; GO:0005488 binding;	K08505	SFT1; protein transport protein SFT1	ko04130 SNARE interactions in vesicular transport;	IPR000727;	Target SNARE coiled-coil homology domain;
XP_024172948.1	signal recognition particle 14 kDa protein [Rosa chinensis]	Up		nucleus	GO:0046907 intracellular transport; GO:0072599 establishment of protein localization to endoplasmic reticulum; GO:0072594 establishment of protein localization to organelle; GO:0072657 protein localization to membrane; GO:0045047 protein targeting to ER; GO:0071702 organic substance transport; GO:0006613 cotranslational protein targeting to membrane; GO:0015031 protein transport; GO:0051641 cellu…	GO:0005786 signal recognition particle, endoplasmic reticulum targeting; GO:0044464 cell part; GO:0005622 intracellular; GO:0048500 signal recognition particle; GO:0005737 cytoplasm; GO:0032991 macromolecular complex; GO:0044424 intracellular part; GO:1990904 ribonucleoprotein complex; GO:0005623 cell; GO:0030529 intracellular ribonucleoprotein complex; GO:0044444 cytoplasmic part;	GO:0097159 organic cyclic compound binding; GO:1901363 heterocyclic compound binding; GO:0005048 signal sequence binding; GO:0003723 RNA binding; GO:0042277 peptide binding; GO:0005488 binding; GO:0003676 nucleic acid binding; GO:0033218 amide binding; GO:0030942 endoplasmic reticulum signal peptide binding; GO:0008312 7S RNA binding;	K03104	SRP14; signal recognition particle subunit SRP14	ko03060 Protein export;	IPR009018;	Signal recognition particle, SRP9/SRP14 subunit;
XP_024172954.1	protein EMBRYO DEFECTIVE 514 [Rosa chinensis]	Up		mitochondria
XP_024173022.1	diacylglycerol kinase 1 [Rosa chinensis]	Up		chloroplast	GO:0007186 G-protein coupled receptor signaling pathway; GO:0050794 regulation of cellular process; GO:0044700 single organism signaling; GO:0007205 protein kinase C-activating G-protein coupled receptor signaling pathway; GO:0051716 cellular response to stimulus; GO:0007165 signal transduction; GO:0050789 regulation of biological process; GO:0007154 cell communication; GO:0035556 intracellular s…		GO:0004143 diacylglycerol kinase activity; GO:0016301 kinase activity; GO:0016773 phosphotransferase activity, alcohol group as acceptor; GO:0003824 catalytic activity; GO:0016740 transferase activity; GO:0016772 transferase activity, transferring phosphorus-containing groups;	K00901	dgkA; diacylglycerol kinase (ATP) [EC:2.7.1.107]	ko05231 Choline metabolism in cancer; ko00564 Glycerophospholipid metabolism; ko04070 Phosphatidylinositol signaling system; ko01110 Biosynthesis of secondary metabolites; ko00561 Glycerolipid metabolism; ko01100 Metabolic pathways; ko04072 Phospholipase D signaling pathway;	IPR002219; IPR001206; IPR016064; IPR000756;	Protein kinase C-like, phorbol ester/diacylglycerol-binding domain; Diacylglycerol kinase, catalytic domain; NAD kinase/diacylglycerol kinase-like domain; Diacylglycerol kinase, accessory domain;
XP_024173045.1	"anthranilate phosphoribosyltransferase, chloroplastic-like [Rosa chinensis]"	Up		chloroplast	GO:0006725 cellular aromatic compound metabolic process; GO:0016053 organic acid biosynthetic process; GO:0000162 tryptophan biosynthetic process; GO:0044699 single-organism process; GO:0009058 biosynthetic process; GO:1901566 organonitrogen compound biosynthetic process; GO:0042435 indole-containing compound biosynthetic process; GO:0044237 cellular metabolic process; GO:0006576 cellular biogeni…		GO:0016763 transferase activity, transferring pentosyl groups; GO:0016757 transferase activity, transferring glycosyl groups; GO:0003824 catalytic activity; GO:0016740 transferase activity; GO:0004048 anthranilate phosphoribosyltransferase activity;	K00766	trpD; anthranilate phosphoribosyltransferase [EC:2.4.2.18]	ko01130 Biosynthesis of antibiotics; ko01110 Biosynthesis of secondary metabolites; ko01230 Biosynthesis of amino acids; ko01100 Metabolic pathways; ko00400 Phenylalanine, tyrosine and tryptophan biosynthesis;	IPR017459; IPR000312;	Glycosyl transferase family 3, N-terminal domain; Glycosyl transferase, family 3;
XP_024173151.1	AT-hook motif nuclear-localized protein 1-like [Rosa chinensis]	Up		nucleus							IPR005175;	PPC domain;
XP_024173166.1	cyclin-dependent kinase D-3-like [Rosa chinensis]	Up		cytoplasm	GO:0016310 phosphorylation; GO:0044267 cellular protein metabolic process; GO:0044238 primary metabolic process; GO:0044237 cellular metabolic process; GO:0006796 phosphate-containing compound metabolic process; GO:0071704 organic substance metabolic process; GO:0008152 metabolic process; GO:0006468 protein phosphorylation; GO:0006793 phosphorus metabolic process; GO:0044260 cellular macromolecul…		GO:0005524 ATP binding; GO:1901265 nucleoside phosphate binding; GO:0016773 phosphotransferase activity, alcohol group as acceptor; GO:0001882 nucleoside binding; GO:0043167 ion binding; GO:0004672 protein kinase activity; GO:0000166 nucleotide binding; GO:0097159 organic cyclic compound binding; GO:1901363 heterocyclic compound binding; GO:0032549 ribonucleoside binding; GO:0097367 carbohydrate …	K02202	CDK7; cyclin-dependent kinase 7 [EC:2.7.11.22 2.7.11.23]	ko04110 Cell cycle; ko03022 Basal transcription factors; ko03420 Nucleotide excision repair;	IPR000719; IPR011009;	Protein kinase domain; Protein kinase-like domain;
XP_024173197.1	"chaperone protein ClpD, chloroplastic isoform X2 [Rosa chinensis]"	Up		chloroplast	GO:0008152 metabolic process; GO:0019538 protein metabolic process; GO:0043170 macromolecule metabolic process; GO:0044238 primary metabolic process; GO:0071704 organic substance metabolic process;		GO:0005524 ATP binding; GO:1901265 nucleoside phosphate binding; GO:0001882 nucleoside binding; GO:0043167 ion binding; GO:0000166 nucleotide binding; GO:0097159 organic cyclic compound binding; GO:1901363 heterocyclic compound binding; GO:0032549 ribonucleoside binding; GO:0097367 carbohydrate derivative binding; GO:0032553 ribonucleotide binding; GO:0005488 binding; GO:0032550 purine ribonucleo…				IPR019489; IPR003593; IPR003959; IPR027417; IPR004176;	Clp ATPase, C-terminal; AAA+ ATPase domain; ATPase, AAA-type, core; P-loop containing nucleoside triphosphate hydrolase; Clp, N-terminal;
XP_024173227.1	GDP-mannose transporter GONST3 [Rosa chinensis]	Up		cytoplasm	GO:0044085 cellular component biogenesis; GO:0006376 mRNA splice site selection; GO:0016043 cellular component organization; GO:0022613 ribonucleoprotein complex biogenesis; GO:0022618 ribonucleoprotein complex assembly; GO:0006725 cellular aromatic compound metabolic process; GO:0044237 cellular metabolic process; GO:0071704 organic substance metabolic process; GO:0000398 mRNA splicing, via spli…	GO:0005685 U1 snRNP; GO:0043229 intracellular organelle; GO:0044446 intracellular organelle part; GO:0032991 macromolecular complex; GO:0044424 intracellular part; GO:0005623 cell; GO:0044422 organelle part; GO:0097525 spliceosomal snRNP complex; GO:0043231 intracellular membrane-bounded organelle; GO:0043226 organelle; GO:0005634 nucleus; GO:0044464 cell part; GO:0005622 intracellular; GO:199090…	GO:0097159 organic cyclic compound binding; GO:1901363 heterocyclic compound binding; GO:0003729 mRNA binding; GO:0003723 RNA binding; GO:0005488 binding; GO:0003676 nucleic acid binding;				IPR004853;	Sugar phosphate transporter domain;
XP_024173267.1	E3 ubiquitin ligase PARAQUAT TOLERANCE 3-like isoform X2 [Rosa chinensis]	Up		nucleus		GO:0043226 organelle; GO:0043231 intracellular membrane-bounded organelle; GO:0043229 intracellular organelle; GO:0005634 nucleus; GO:0044464 cell part; GO:0005622 intracellular; GO:0044424 intracellular part; GO:0043227 membrane-bounded organelle; GO:0005623 cell;	GO:0043169 cation binding; GO:0046872 metal ion binding; GO:0008270 zinc ion binding; GO:0046914 transition metal ion binding; GO:0005488 binding; GO:0043167 ion binding;	K10624			IPR014891; IPR013083; IPR025829;	DWNN domain; Zinc finger, RING/FYVE/PHD-type; Zinc knuckle CX2CX3GHX4C;
XP_024173279.1	myosin-3-like isoform X4 [Rosa chinensis]	Up		chloroplast
XP_024173301.1	Unknown	Up		chloroplast
XP_024173312.1	"granule-bound starch synthase 1, chloroplastic/amyloplastic-like [Rosa chinensis]"	Up		chloroplast			GO:0016758 transferase activity, transferring hexosyl groups; GO:0003824 catalytic activity; GO:0035251 UDP-glucosyltransferase activity; GO:0008194 UDP-glycosyltransferase activity; GO:0046527 glucosyltransferase activity; GO:0004373 glycogen (starch) synthase activity; GO:0016757 transferase activity, transferring glycosyl groups; GO:0016740 transferase activity;	K13679	WAXY; granule-bound starch synthase [EC:2.4.1.242]	ko00500 Starch and sucrose metabolism; ko01110 Biosynthesis of secondary metabolites; ko01100 Metabolic pathways;	IPR013534; IPR001296;	Starch synthase, catalytic domain; Glycosyl transferase, family 1;
XP_024173385.1	"peptidyl-prolyl cis-trans isomerase FKBP13, chloroplastic-like [Rosa chinensis]"	Up		chloroplast				K01802			IPR001179;	FKBP-type peptidyl-prolyl cis-trans isomerase domain;
XP_024173412.1	Unknown	Up		chloroplast
XP_024173533.1	"protein ABA DEFICIENT 4, chloroplastic isoform X2 [Rosa chinensis]"	Up		chloroplast
XP_024173541.1	autophagy protein 5 isoform X2 [Rosa chinensis]	Up		cytoplasm	GO:0044248 cellular catabolic process; GO:0008152 metabolic process; GO:0006914 autophagy; GO:0009056 catabolic process; GO:0044237 cellular metabolic process; GO:0009987 cellular process;	GO:0044424 intracellular part; GO:0005623 cell; GO:0044464 cell part; GO:0005622 intracellular; GO:0005737 cytoplasm;		K08339	ATG5; autophagy-related protein 5	ko04621 NOD-like receptor signaling pathway; ko04211 Longevity regulating pathway; ko04136 Autophagy - other; ko04216 Ferroptosis; ko04138 Autophagy - yeast; ko04622 RIG-I-like receptor signaling pathway; ko04140 Autophagy - animal; ko05131 Shigellosis; ko04213 Longevity regulating pathway - multiple species; ko04137 Mitophagy - animal;
XP_024173575.1	"39S ribosomal protein L47, mitochondrial [Rosa chinensis]"	Up		chloroplast	GO:0006518 peptide metabolic process; GO:0043043 peptide biosynthetic process; GO:0044267 cellular protein metabolic process; GO:0006807 nitrogen compound metabolic process; GO:0009058 biosynthetic process; GO:0043603 cellular amide metabolic process; GO:0044238 primary metabolic process; GO:1901566 organonitrogen compound biosynthetic process; GO:1901576 organic substance biosynthetic process; G…	GO:0005759 mitochondrial matrix; GO:0005840 ribosome; GO:0043229 intracellular organelle; GO:0044429 mitochondrial part; GO:0043232 intracellular non-membrane-bounded organelle; GO:0044446 intracellular organelle part; GO:0005737 cytoplasm; GO:0032991 macromolecular complex; GO:0044424 intracellular part; GO:0005761 mitochondrial ribosome; GO:0005623 cell; GO:0000313 organellar ribosome; GO:00444…	GO:0003735 structural constituent of ribosome; GO:0005198 structural molecule activity;	K17428
XP_024173578.1	"outer envelope pore protein 21B, chloroplastic [Rosa chinensis]"	Up		cytoplasm
XP_024173584.1	dCTP pyrophosphatase 1-like [Rosa chinensis]	Up		nucleus			GO:0047429 nucleoside-triphosphate diphosphatase activity; GO:0016817 hydrolase activity, acting on acid anhydrides; GO:0016787 hydrolase activity; GO:0016462 pyrophosphatase activity; GO:0016818 hydrolase activity, acting on acid anhydrides, in phosphorus-containing anhydrides; GO:0003824 catalytic activity;	K16904	DCTPP1; dCTP diphosphatase [EC:3.6.1.12]	ko01100 Metabolic pathways; ko00240 Pyrimidine metabolism;
XP_024173601.1	tetratricopeptide repeat protein 27 homolog isoform X6 [Rosa chinensis]	Up		chloroplast			GO:0005515 protein binding; GO:0005488 binding;				IPR011990; IPR013026;	Tetratricopeptide-like helical domain; Tetratricopeptide repeat-containing domain;
XP_024173684.1	shaggy-related protein kinase kappa [Rosa chinensis]	Up		mitochondria	GO:0016310 phosphorylation; GO:0044267 cellular protein metabolic process; GO:0044238 primary metabolic process; GO:0044237 cellular metabolic process; GO:0006796 phosphate-containing compound metabolic process; GO:0071704 organic substance metabolic process; GO:0008152 metabolic process; GO:0006468 protein phosphorylation; GO:0006793 phosphorus metabolic process; GO:0044260 cellular macromolecul…		GO:0005524 ATP binding; GO:1901265 nucleoside phosphate binding; GO:0016773 phosphotransferase activity, alcohol group as acceptor; GO:0001882 nucleoside binding; GO:0043167 ion binding; GO:0004672 protein kinase activity; GO:0000166 nucleotide binding; GO:0097159 organic cyclic compound binding; GO:1901363 heterocyclic compound binding; GO:0032549 ribonucleoside binding; GO:0097367 carbohydrate …	K03083	GSK3B; glycogen synthase kinase 3 beta [EC:2.7.11.26]	ko04711 Circadian rhythm - fly; ko05167 Kaposi's sarcoma-associated herpesvirus infection; ko04722 Neurotrophin signaling pathway; ko04390 Hippo signaling pathway; ko04151 PI3K-Akt signaling pathway; ko05200 Pathways in cancer; ko05217 Basal cell carcinoma; ko05226 Gastric cancer; ko05210 Colorectal cancer; ko05163 Human cytomegalovirus infection; ko04916 Melanogenesis; ko04062 Chemokine signalin…	IPR000719; IPR011009;	Protein kinase domain; Protein kinase-like domain;
XP_024173781.1	"(-)-isopiperitenol/(-)-carveol dehydrogenase, mitochondrial-like [Rosa chinensis]"	Up		cytoplasm			GO:0003824 catalytic activity; GO:0016491 oxidoreductase activity;				IPR016040;	NAD(P)-binding domain;
XP_024173817.1	"PREDICTED: UPF0426 protein At1g28150, chloroplastic [Fragaria vesca subsp. vesca]"	Up		chloroplast
XP_024173845.1	geraniol 8-hydroxylase-like [Rosa chinensis]	Up		chloroplast	GO:0044699 single-organism process; GO:0008152 metabolic process; GO:0055114 oxidation-reduction process; GO:0044710 single-organism metabolic process;		GO:0097159 organic cyclic compound binding; GO:1901363 heterocyclic compound binding; GO:0020037 heme binding; GO:0005506 iron ion binding; GO:0046914 transition metal ion binding; GO:0003824 catalytic activity; GO:0005488 binding; GO:0043167 ion binding; GO:0043169 cation binding; GO:0046872 metal ion binding; GO:0016705 oxidoreductase activity, acting on paired donors, with incorporation or red…	K20556
XP_024173876.1	"succinate dehydrogenase assembly factor 1, mitochondrial-like [Rosa chinensis]"	Up		chloroplast				K18167
XP_024173890.1	Unknown	Up		nucleus
XP_024173934.1	"alpha-(1,4)-fucosyltransferase [Rosa chinensis]"	Up		extracellular	GO:0006486 protein glycosylation; GO:0043413 macromolecule glycosylation; GO:0009101 glycoprotein biosynthetic process; GO:0044763 single-organism cellular process; GO:0044267 cellular protein metabolic process; GO:0009100 glycoprotein metabolic process; GO:0044699 single-organism process; GO:0009058 biosynthetic process; GO:0044238 primary metabolic process; GO:0044237 cellular metabolic process…	GO:0016020 membrane;	GO:0008417 fucosyltransferase activity; GO:0016757 transferase activity, transferring glycosyl groups; GO:0016758 transferase activity, transferring hexosyl groups; GO:0003824 catalytic activity; GO:0016740 transferase activity;	K14412	FUT13; alpha-1,4-fucosyltransferase [EC:2.4.1.65]	ko00513 Various types of N-glycan biosynthesis; ko01100 Metabolic pathways;
XP_024174002.1	phosphatidylinositol-glycan biosynthesis class X protein [Rosa chinensis]	Up		plasma membrane	GO:0006506 GPI anchor biosynthetic process; GO:0009247 glycolipid biosynthetic process; GO:1903509 liposaccharide metabolic process; GO:0046486 glycerolipid metabolic process; GO:0006661 phosphatidylinositol biosynthetic process; GO:0006643 membrane lipid metabolic process; GO:0008654 phospholipid biosynthetic process; GO:0044267 cellular protein metabolic process; GO:0044699 single-organism proc…	GO:0016020 membrane; GO:0043229 intracellular organelle; GO:0005783 endoplasmic reticulum; GO:0042175 nuclear outer membrane-endoplasmic reticulum membrane network; GO:0005737 cytoplasm; GO:0044446 intracellular organelle part; GO:0012505 endomembrane system; GO:0044424 intracellular part; GO:0005623 cell; GO:0044422 organelle part; GO:0043231 intracellular membrane-bounded organelle; GO:0043226 …		K07541	PIGX; phosphatidylinositol glycan, class X	ko01100 Metabolic pathways; ko00563 Glycosylphosphatidylinositol (GPI)-anchor biosynthesis;
XP_024174047.1	phosphatidylinositol transfer protein 3-like [Rosa chinensis]	Up		cytoplasm	GO:0006810 transport; GO:0051179 localization; GO:0051234 establishment of localization;	GO:0005623 cell; GO:0005622 intracellular; GO:0044464 cell part;	GO:0005215 transporter activity;				IPR001251; IPR011074;	CRAL-TRIO lipid binding domain; CRAL/TRIO, N-terminal domain;
XP_024174050.1	calcineurin B-like protein 1 [Rosa chinensis]	Up		nucleus			GO:0043169 cation binding; GO:0046872 metal ion binding; GO:0005509 calcium ion binding; GO:0005488 binding; GO:0043167 ion binding;	K06268	PPP3R; serine/threonine-protein phosphatase 2B regulatory subunit	ko05167 Kaposi's sarcoma-associated herpesvirus infection; ko04625 C-type lectin receptor signaling pathway; ko04650 Natural killer cell mediated cytotoxicity; ko04370 VEGF signaling pathway; ko04020 Calcium signaling pathway; ko04380 Osteoclast differentiation; ko04724 Glutamatergic synapse; ko04114 Oocyte meiosis; ko04360 Axon guidance; ko04921 Oxytocin signaling pathway; ko05010 Alzheimer's di…	IPR011992; IPR002048;	EF-hand domain pair; EF-hand domain;
XP_024174079.1	phospholipase D beta 1-like [Rosa chinensis]	Up		chloroplast	GO:0046470 phosphatidylcholine metabolic process; GO:0046486 glycerolipid metabolic process; GO:0044763 single-organism cellular process; GO:0097164 ammonium ion metabolic process; GO:0006807 nitrogen compound metabolic process; GO:0044699 single-organism process; GO:0044255 cellular lipid metabolic process; GO:0044238 primary metabolic process; GO:0044237 cellular metabolic process; GO:0006796 p…	GO:0016020 membrane;	GO:0003824 catalytic activity; GO:0042578 phosphoric ester hydrolase activity; GO:0005488 binding; GO:0043167 ion binding; GO:0016788 hydrolase activity, acting on ester bonds; GO:0004630 phospholipase D activity; GO:0004620 phospholipase activity; GO:0043169 cation binding; GO:0046872 metal ion binding; GO:0005515 protein binding; GO:0008081 phosphoric diester hydrolase activity; GO:0016787 hydr…	K01115	PLD1_2; phospholipase D1/2 [EC:3.1.4.4]	ko05231 Choline metabolism in cancer; ko04912 GnRH signaling pathway; ko00565 Ether lipid metabolism; ko01110 Biosynthesis of secondary metabolites; ko01100 Metabolic pathways; ko04071 Sphingolipid signaling pathway; ko04666 Fc gamma R-mediated phagocytosis; ko04144 Endocytosis; ko04724 Glutamatergic synapse; ko00564 Glycerophospholipid metabolism; ko04024 cAMP signaling pathway; ko04928 Parathyr…	IPR025202; IPR001736; IPR000008; IPR024632;	Phospholipase D-like domain; Phospholipase D/Transphosphatidylase; C2 domain; Phospholipase D, C-terminal;
XP_024174080.1	"phosphatidylserine decarboxylase proenzyme 1, mitochondrial [Rosa chinensis]"	Up		chloroplast	GO:0044711 single-organism biosynthetic process; GO:0044763 single-organism cellular process; GO:0008654 phospholipid biosynthetic process; GO:0044699 single-organism process; GO:0009058 biosynthetic process; GO:0044255 cellular lipid metabolic process; GO:0044238 primary metabolic process; GO:1901576 organic substance biosynthetic process; GO:0044237 cellular metabolic process; GO:0006796 phosph…	GO:0043226 organelle; GO:0043231 intracellular membrane-bounded organelle; GO:0043229 intracellular organelle; GO:0044464 cell part; GO:0005622 intracellular; GO:0005737 cytoplasm; GO:0044424 intracellular part; GO:0043227 membrane-bounded organelle; GO:0005623 cell; GO:0005739 mitochondrion; GO:0044444 cytoplasmic part;	GO:0016831 carboxy-lyase activity; GO:0016829 lyase activity; GO:0003824 catalytic activity; GO:0004609 phosphatidylserine decarboxylase activity; GO:0016830 carbon-carbon lyase activity;	K01613	psd; phosphatidylserine decarboxylase [EC:4.1.1.65]	ko00564 Glycerophospholipid metabolism; ko01110 Biosynthesis of secondary metabolites; ko01100 Metabolic pathways;
XP_024174082.1	Unknown	Up		chloroplast
XP_024174209.1	reticulon-like protein B9 [Rosa chinensis]	Up		plasma membrane							IPR003388;	Reticulon;
XP_024174360.1	dynamin-like protein ARC5 [Rosa chinensis]	Up		nucleus			GO:1901265 nucleoside phosphate binding; GO:0001882 nucleoside binding; GO:0043167 ion binding; GO:0016817 hydrolase activity, acting on acid anhydrides; GO:0016787 hydrolase activity; GO:0000166 nucleotide binding; GO:0017111 nucleoside-triphosphatase activity; GO:0097159 organic cyclic compound binding; GO:1901363 heterocyclic compound binding; GO:0032549 ribonucleoside binding; GO:0097367 carb…				IPR030381; IPR001401; IPR027417;	Dynamin-type guanine nucleotide-binding (G) domain; Dynamin, GTPase domain; P-loop containing nucleoside triphosphate hydrolase;
XP_024174526.1	protein NRT1/ PTR FAMILY 5.10-like [Rosa chinensis]	Up		vacuolar membrane	GO:0006810 transport; GO:0006857 oligopeptide transport; GO:0071702 organic substance transport; GO:0051179 localization; GO:0042886 amide transport; GO:0015833 peptide transport; GO:0071705 nitrogen compound transport; GO:0051234 establishment of localization;	GO:0016020 membrane;	GO:0005215 transporter activity;				IPR020846;	Major facilitator superfamily domain;
XP_024174637.1	ubiquinol-cytochrome c reductase complex 6.7 kDa protein [Rosa chinensis]	Up		chloroplast
XP_024174719.1	general transcription and DNA repair factor IIH subunit TFB1-1-like isoform X1 [Rosa chinensis]	Up		mitochondria				K03141	TFIIH1; transcription initiation factor TFIIH subunit 1	ko03022 Basal transcription factors; ko05203 Viral carcinogenesis; ko03420 Nucleotide excision repair;	IPR011993; IPR005607; IPR013876;	PH domain-like; BSD domain; TFIIH p62 subunit, N-terminal;
XP_024174767.1	plant intracellular Ras-group-related LRR protein 7 isoform X2 [Rosa chinensis]	Up		nucleus			GO:0005515 protein binding; GO:0005488 binding;				IPR032675;	Leucine-rich repeat domain, L domain-like;
XP_024174859.1	calponin homology domain-containing protein DDB_G0272472 isoform X2 [Rosa chinensis]	Up		nucleus
XP_024174868.1	"PREDICTED: dynein light chain 1, cytoplasmic [Fragaria vesca subsp. vesca]"	Up		nucleus	GO:0007017 microtubule-based process; GO:0009987 cellular process;	GO:0043229 intracellular organelle; GO:0043232 intracellular non-membrane-bounded organelle; GO:0044430 cytoskeletal part; GO:0044446 intracellular organelle part; GO:0032991 macromolecular complex; GO:0044424 intracellular part; GO:0030286 dynein complex; GO:0005875 microtubule associated complex; GO:0005623 cell; GO:0044422 organelle part; GO:0043228 non-membrane-bounded organelle; GO:0043226 o…
XP_024174885.1	"light-harvesting complex-like protein 3 isotype 1, chloroplastic [Rosa chinensis]"	Up		chloroplast
[truncated: 4,462 more rows]
