# Supplementary material for: Proteome and Ubiquitome Changes during Rose Petal Senescence
Source: Int J Mol Sci. 2019 Dec 4;20(24):6108. doi: 10.3390/ijms20246108 (PMC6940906; doi:10.3390/ijms20246108)
Supplement: Supplementary file 1 [file ijms-20-06108-s001.zip › ijms-651059-supplementary/Table S2-Proteome functional enrichment analysis.xlsx]

## Sheet: GO Proteome
GO enrichment of total significantly changed proteins
Class	GO_Name	GO_ID	GO_Level	P_value	EnrichmentScore	HitsGenesCountsInSelectedSet	HitsGenesCountsInBackground	AllGenesCountsInSelectedSet	AllGenesCountsInBackground	GenesOfSelectedSetInGOterm	corrected p-value(BH method)	-log10(p value)
Biological process	peroxisome fission	GO:0016559	6	2.70599e-06	15.3216	5	6	1231	22633	RchiOBHm_Chr5g0050751,RchiOBHm_Chr6g0300611,RchiOBHm_Chr1g0352341,RchiOBHm_Chr7g0225491,RchiOBHm_Chr2g0125041,	0.000324472	5.56767
	carbohydrate metabolic process	GO:0005975	4	1.75162e-06	1.52486	122	1471	1231	22633	RchiOBHm_Chr1g0357161,RchiOBHm_Chr5g0024561,RchiOBHm_Chr1g0369251,RchiOBHm_Chr1g0371831,RchiOBHm_Chr1g0344051,RchiOBHm_Chr6g0291581,RchiOBHm_Chr6g0283571,RchiOBHm_Chr1g0344031,RchiOBHm_Chr2g0172181,RchiOBHm_Chr4g0384801,RchiOBHm_Chr6g0310311,RchiOBHm_Chr6g0259231,RchiOBHm_Chr7g0186361,RchiOBHm_Chr7g0195291,RchiOBHm_Chr5g0043881,RchiOBHm_Chr7g0203711,RchiOBHm_Chr6g0279841,RchiOBHm_Chr7g0195621,Rch…	0.000231039	5.75656
	alpha-amino acid metabolic process	GO:1901605	8	1.6945e-06	1.529	121	1455	1231	22633	RchiOBHm_Chr5g0070221,RchiOBHm_Chr5g0007991,RchiOBHm_Chr2g0112461,RchiOBHm_Chr2g0094161,RchiOBHm_Chr1g0325801,RchiOBHm_Chr4g0402721,RchiOBHm_Chr1g0368621,RchiOBHm_Chr6g0259231,RchiOBHm_Chr1g0348021,RchiOBHm_Chr2g0170111,RchiOBHm_Chr1g0341301,RchiOBHm_Chr6g0284731,RchiOBHm_Chr3g0493481,RchiOBHm_Chr6g0290381,RchiOBHm_Chr2g0150631,RchiOBHm_Chr6g0252911,RchiOBHm_Chr1g0368541,RchiOBHm_Chr6g0248541,Rch…	0.000235268	5.77096
	peroxisome organization	GO:0007031	5	7.8715e-07	6.80958	10	27	1231	22633	RchiOBHm_Chr5g0020121,RchiOBHm_Chr7g0178801,RchiOBHm_Chr7g0207901,RchiOBHm_Chr5g0050751,RchiOBHm_Chr6g0300611,RchiOBHm_Chr1g0352341,RchiOBHm_Chr7g0225491,RchiOBHm_Chr1g0351921,RchiOBHm_Chr5g0074241,RchiOBHm_Chr2g0125041,	0.000115361	6.10394
	cellular protein localization	GO:0034613	5	7.45627e-07	1.97735	57	530	1231	22633	RchiOBHm_Chr5g0020121,RchiOBHm_Chr1g0331711,RchiOBHm_Chr5g0045181,RchiOBHm_Chr2g0096281,RchiOBHm_Chr7g0211551,RchiOBHm_Chr2g0090191,RchiOBHm_Chr5g0023031,RchiOBHm_Chr7g0207901,RchiOBHm_Chr3g0449631,RchiOBHm_Chr1g0329811,RchiOBHm_Chr2g0115401,RchiOBHm_Chr3g0476321,RchiOBHm_Chr5g0019211,RchiOBHm_Chr3g0485781,RchiOBHm_Chr1g0381991,RchiOBHm_Chr5g0074851,RchiOBHm_Chr3g0455431,RchiOBHm_Chr3g0450151,Rch…	0.000115704	6.12748
	intracellular protein transport	GO:0006886	9	5.24305e-07	2.09303	51	448	1231	22633	RchiOBHm_Chr5g0020121,RchiOBHm_Chr1g0331711,RchiOBHm_Chr5g0045181,RchiOBHm_Chr2g0096281,RchiOBHm_Chr7g0211551,RchiOBHm_Chr2g0090191,RchiOBHm_Chr5g0023031,RchiOBHm_Chr7g0207901,RchiOBHm_Chr3g0449631,RchiOBHm_Chr1g0329811,RchiOBHm_Chr2g0115401,RchiOBHm_Chr3g0476321,RchiOBHm_Chr5g0019211,RchiOBHm_Chr3g0485781,RchiOBHm_Chr1g0381991,RchiOBHm_Chr5g0074851,RchiOBHm_Chr6g0255371,RchiOBHm_Chr6g0288111,Rch…	9.22078e-05	6.28042
	peptide metabolic process	GO:0006518	6	4.33991e-07	1.60375	112	1284	1231	22633	RchiOBHm_Chr1g0317921,RchiOBHm_Chr5g0045181,RchiOBHm_Chr2g0111661,RchiOBHm_Chr7g0240701,RchiOBHm_Chr2g0139241,RchiOBHm_Chr2g0090191,RchiOBHm_Chr2g0152311,RchiOBHm_Chr1g0348021,RchiOBHm_Chr2g0174761,RchiOBHm_Chr5g0062761,RchiOBHm_Chr5g0023421,RchiOBHm_Chr3g0480371,RchiOBHm_Chr3g0493481,RchiOBHm_Chr2g0150631,RchiOBHm_Chr1g0381511,RchiOBHm_Chr2g0150141,RchiOBHm_Chr7g0190361,RchiOBHm_Chr7g0202211,Rch…	8.17763e-05	6.36252
	macromolecule localization	GO:0033036	3	4.17288e-07	1.81679	75	759	1231	22633	RchiOBHm_Chr4g0445531,RchiOBHm_Chr5g0020121,RchiOBHm_Chr1g0331711,RchiOBHm_Chr5g0045181,RchiOBHm_Chr2g0096281,RchiOBHm_Chr7g0211551,RchiOBHm_Chr2g0090191,RchiOBHm_Chr5g0023031,RchiOBHm_Chr7g0207901,RchiOBHm_Chr3g0449631,RchiOBHm_Chr1g0329811,RchiOBHm_Chr2g0115401,RchiOBHm_Chr3g0476321,RchiOBHm_Chr2g0092321,RchiOBHm_Chr5g0019211,RchiOBHm_Chr7g0182991,RchiOBHm_Chr7g0223111,RchiOBHm_Chr3g0485781,Rch…	8.46773e-05	6.37956
	cellular macromolecule localization	GO:0070727	4	3.60425e-07	1.99406	59	544	1231	22633	RchiOBHm_Chr5g0020121,RchiOBHm_Chr1g0331711,RchiOBHm_Chr5g0045181,RchiOBHm_Chr2g0096281,RchiOBHm_Chr7g0211551,RchiOBHm_Chr2g0090191,RchiOBHm_Chr5g0023031,RchiOBHm_Chr7g0207901,RchiOBHm_Chr3g0449631,RchiOBHm_Chr1g0329811,RchiOBHm_Chr2g0115401,RchiOBHm_Chr3g0476321,RchiOBHm_Chr5g0019211,RchiOBHm_Chr7g0182991,RchiOBHm_Chr3g0485781,RchiOBHm_Chr1g0381991,RchiOBHm_Chr5g0074851,RchiOBHm_Chr3g0455431,Rch…	7.92333e-05	6.44319
	organonitrogen compound metabolic process	GO:1901564	4	1.90104e-07	1.20059	500	7657	1231	22633	RchiOBHm_Chr3g0456591,RchiOBHm_Chr5g0024561,RchiOBHm_Chr5g0070221,RchiOBHm_Chr2g0173661,RchiOBHm_Chr1g0317921,RchiOBHm_Chr1g0371831,RchiOBHm_Chr5g0045181,RchiOBHm_Chr5g0007991,RchiOBHm_Chr2g0111661,RchiOBHm_Chr7g0240701,RchiOBHm_Chr5g0069981,RchiOBHm_Chr4g0447291,RchiOBHm_Chr3g0487981,RchiOBHm_Chr2g0112461,RchiOBHm_Chr2g0165861,RchiOBHm_Chr2g0113501,RchiOBHm_Chr1g0364101,RchiOBHm_Chr4g0401601,Rch…	4.55905e-05	6.72101
	carboxylic acid metabolic process	GO:0019752	6	6.64061e-08	1.43788	197	2519	1231	22633	RchiOBHm_Chr1g0344041,RchiOBHm_Chr5g0024561,RchiOBHm_Chr5g0070221,RchiOBHm_Chr2g0095651,RchiOBHm_Chr5g0020121,RchiOBHm_Chr1g0354001,RchiOBHm_Chr5g0007991,RchiOBHm_Chr3g0487981,RchiOBHm_Chr2g0112461,RchiOBHm_Chr2g0094161,RchiOBHm_Chr1g0325801,RchiOBHm_Chr4g0402721,RchiOBHm_Chr6g0293401,RchiOBHm_Chr1g0368621,RchiOBHm_Chr6g0259231,RchiOBHm_Chr1g0348021,RchiOBHm_Chr1g0368611,RchiOBHm_Chr7g0195291,Rch…	1.75179e-05	7.17779
	cellular amide metabolic process	GO:0043603	5	3.01041e-08	1.60937	132	1508	1231	22633	RchiOBHm_Chr5g0070221,RchiOBHm_Chr1g0317921,RchiOBHm_Chr5g0045181,RchiOBHm_Chr2g0111661,RchiOBHm_Chr7g0240701,RchiOBHm_Chr4g0402721,RchiOBHm_Chr2g0139241,RchiOBHm_Chr6g0293401,RchiOBHm_Chr2g0090191,RchiOBHm_Chr1g0368621,RchiOBHm_Chr2g0152311,RchiOBHm_Chr1g0348021,RchiOBHm_Chr1g0368611,RchiOBHm_Chr2g0174761,RchiOBHm_Chr5g0062761,RchiOBHm_Chr5g0023421,RchiOBHm_Chr3g0480371,RchiOBHm_Chr3g0493481,Rch…	8.82385e-06	7.52137
	cellular localization	GO:0051641	3	2.12069e-08	1.97668	73	679	1231	22633	RchiOBHm_Chr5g0020121,RchiOBHm_Chr1g0331711,RchiOBHm_Chr1g0351821,RchiOBHm_Chr5g0045181,RchiOBHm_Chr2g0096281,RchiOBHm_Chr7g0211551,RchiOBHm_Chr1g0325801,RchiOBHm_Chr7g0194111,RchiOBHm_Chr2g0090191,RchiOBHm_Chr5g0023031,RchiOBHm_Chr7g0207901,RchiOBHm_Chr3g0449631,RchiOBHm_Chr1g0329811,RchiOBHm_Chr2g0115401,RchiOBHm_Chr3g0476321,RchiOBHm_Chr5g0019211,RchiOBHm_Chr7g0182991,RchiOBHm_Chr3g0485781,Rch…	6.99298e-06	7.67352
	oxoacid metabolic process	GO:0043436	5	1.56614e-08	1.45702	202	2549	1231	22633	RchiOBHm_Chr1g0344041,RchiOBHm_Chr5g0024561,RchiOBHm_Chr5g0070221,RchiOBHm_Chr2g0095651,RchiOBHm_Chr5g0020121,RchiOBHm_Chr1g0354001,RchiOBHm_Chr5g0007991,RchiOBHm_Chr3g0487981,RchiOBHm_Chr2g0112461,RchiOBHm_Chr2g0094161,RchiOBHm_Chr1g0325801,RchiOBHm_Chr4g0402721,RchiOBHm_Chr6g0293401,RchiOBHm_Chr1g0368621,RchiOBHm_Chr6g0259231,RchiOBHm_Chr1g0348021,RchiOBHm_Chr1g0368611,RchiOBHm_Chr7g0195291,Rch…	5.90211e-06	7.80517
	intracellular transport	GO:0046907	5	1.3148e-08	2.14271	62	532	1231	22633	RchiOBHm_Chr5g0020121,RchiOBHm_Chr1g0331711,RchiOBHm_Chr1g0351821,RchiOBHm_Chr5g0045181,RchiOBHm_Chr2g0096281,RchiOBHm_Chr7g0211551,RchiOBHm_Chr1g0325801,RchiOBHm_Chr2g0090191,RchiOBHm_Chr5g0023031,RchiOBHm_Chr7g0207901,RchiOBHm_Chr3g0449631,RchiOBHm_Chr1g0329811,RchiOBHm_Chr2g0115401,RchiOBHm_Chr3g0476321,RchiOBHm_Chr5g0019211,RchiOBHm_Chr3g0485781,RchiOBHm_Chr1g0381991,RchiOBHm_Chr3g0448451,Rch…	5.78075e-06	7.88114
	cellular component organization or biogenesis	GO:0071840	2	1.24408e-08	1.42002	229	2965	1231	22633	RchiOBHm_Chr3g0467311,RchiOBHm_Chr1g0357161,RchiOBHm_Chr1g0317921,RchiOBHm_Chr5g0020121,RchiOBHm_Chr2g0101601,RchiOBHm_Chr3g0467331,RchiOBHm_Chr1g0331711,RchiOBHm_Chr5g0045181,RchiOBHm_Chr2g0111661,RchiOBHm_Chr2g0113501,RchiOBHm_Chr7g0218481,RchiOBHm_Chr5g0070661,RchiOBHm_Chr5g0051831,RchiOBHm_Chr7g0184201,RchiOBHm_Chr7g0211551,RchiOBHm_Chr7g0178801,RchiOBHm_Chr2g0164851,RchiOBHm_Chr7g0194111,Rch…	6.56379e-06	7.90515
	organic acid metabolic process	GO:0006082	4	1.09637e-08	1.46194	203	2553	1231	22633	RchiOBHm_Chr1g0344041,RchiOBHm_Chr5g0024561,RchiOBHm_Chr5g0070221,RchiOBHm_Chr2g0095651,RchiOBHm_Chr5g0020121,RchiOBHm_Chr1g0354001,RchiOBHm_Chr5g0007991,RchiOBHm_Chr3g0487981,RchiOBHm_Chr2g0112461,RchiOBHm_Chr2g0094161,RchiOBHm_Chr1g0325801,RchiOBHm_Chr4g0402721,RchiOBHm_Chr6g0293401,RchiOBHm_Chr1g0368621,RchiOBHm_Chr6g0259231,RchiOBHm_Chr1g0348021,RchiOBHm_Chr1g0368611,RchiOBHm_Chr7g0195291,Rch…	7.23055e-06	7.96004
	establishment of localization in cell	GO:0051649	4	1.46047e-09	2.2023	66	551	1231	22633	RchiOBHm_Chr5g0020121,RchiOBHm_Chr1g0331711,RchiOBHm_Chr1g0351821,RchiOBHm_Chr5g0045181,RchiOBHm_Chr2g0096281,RchiOBHm_Chr7g0211551,RchiOBHm_Chr1g0325801,RchiOBHm_Chr7g0194111,RchiOBHm_Chr2g0090191,RchiOBHm_Chr5g0023031,RchiOBHm_Chr7g0207901,RchiOBHm_Chr3g0449631,RchiOBHm_Chr1g0329811,RchiOBHm_Chr2g0115401,RchiOBHm_Chr3g0476321,RchiOBHm_Chr5g0019211,RchiOBHm_Chr3g0485781,RchiOBHm_Chr1g0381991,Rch…	1.28424e-06	8.83551
	organonitrogen compound biosynthetic process	GO:1901566	5	4.62519e-13	1.65247	198	2203	1231	22633	RchiOBHm_Chr5g0024561,RchiOBHm_Chr5g0070221,RchiOBHm_Chr1g0317921,RchiOBHm_Chr5g0045181,RchiOBHm_Chr2g0111661,RchiOBHm_Chr7g0240701,RchiOBHm_Chr4g0447291,RchiOBHm_Chr2g0094161,RchiOBHm_Chr4g0402721,RchiOBHm_Chr2g0139241,RchiOBHm_Chr6g0293401,RchiOBHm_Chr4g0388841,RchiOBHm_Chr1g0368621,RchiOBHm_Chr7g0179061,RchiOBHm_Chr1g0348021,RchiOBHm_Chr1g0368611,RchiOBHm_Chr6g0308821,RchiOBHm_Chr2g0170111,Rch…	6.10062e-10	12.3349
	small molecule metabolic process	GO:0044281	3	2.10942e-15	1.53782	294	3515	1231	22633	RchiOBHm_Chr1g0344041,RchiOBHm_Chr5g0024561,RchiOBHm_Chr5g0070221,RchiOBHm_Chr2g0095651,RchiOBHm_Chr5g0020121,RchiOBHm_Chr1g0354001,RchiOBHm_Chr1g0364561,RchiOBHm_Chr5g0007991,RchiOBHm_Chr3g0487981,RchiOBHm_Chr2g0112461,RchiOBHm_Chr1g0364101,RchiOBHm_Chr2g0094161,RchiOBHm_Chr1g0325801,RchiOBHm_Chr4g0402721,RchiOBHm_Chr6g0293401,RchiOBHm_Chr2g0172171,RchiOBHm_Chr1g0368621,RchiOBHm_Chr6g0259231,Rch…	5.56466e-12	14.6758
Molecular function	serine-type exopeptidase activity	GO:0070008	7	0.000479251	3.0704	12	77	1274	25100	RchiOBHm_Chr2g0165861,RchiOBHm_Chr4g0401601,RchiOBHm_Chr6g0252491,RchiOBHm_Chr6g0248941,RchiOBHm_Chr3g0474931,RchiOBHm_Chr6g0248991,RchiOBHm_Chr6g0248981,RchiOBHm_Chr4g0398281,RchiOBHm_Chr1g0363831,RchiOBHm_Chr5g0056341,RchiOBHm_Chr5g0057441,RchiOBHm_Chr1g0342691,	0.0244854	3.31944
	serine-type carboxypeptidase activity	GO:0004185	8	0.000252912	3.28362	12	72	1274	25100	RchiOBHm_Chr2g0165861,RchiOBHm_Chr4g0401601,RchiOBHm_Chr6g0252491,RchiOBHm_Chr6g0248941,RchiOBHm_Chr3g0474931,RchiOBHm_Chr6g0248991,RchiOBHm_Chr6g0248981,RchiOBHm_Chr4g0398281,RchiOBHm_Chr1g0363831,RchiOBHm_Chr5g0056341,RchiOBHm_Chr5g0057441,RchiOBHm_Chr1g0342691,	0.0142137	3.59703
	structural molecule activity	GO:0005198	2	0.000228557	1.62518	57	691	1274	25100	RchiOBHm_Chr1g0317921,RchiOBHm_Chr5g0045181,RchiOBHm_Chr2g0111661,RchiOBHm_Chr5g0023031,RchiOBHm_Chr5g0083281,RchiOBHm_Chr2g0174761,RchiOBHm_Chr5g0062761,RchiOBHm_Chr5g0023421,RchiOBHm_Chr3g0480371,RchiOBHm_Chr1g0381511,RchiOBHm_Chr2g0150141,RchiOBHm_Chr7g0190361,RchiOBHm_Chr3g0468471,RchiOBHm_Chr6g0290731,RchiOBHm_Chr4g0394971,RchiOBHm_Chr4g0394171,RchiOBHm_Chr1g0364061,RchiOBHm_Chr7g0197791,Rch…	0.0135209	3.64101
	transferase activity, transferring hexosyl groups	GO:0016758	5	0.00021304	1.65458	54	643	1274	25100	RchiOBHm_Chr3g0454251,RchiOBHm_Chr4g0384801,RchiOBHm_Chr7g0195291,RchiOBHm_Chr2g0106411,RchiOBHm_Chr3g0471131,RchiOBHm_Chr2g0109241,RchiOBHm_Chr5g0011441,RchiOBHm_Chr6g0275171,RchiOBHm_Chr4g0412431,RchiOBHm_Chr2g0085301,RchiOBHm_Chr2g0093161,RchiOBHm_Chr4g0393101,RchiOBHm_Chr6g0310441,RchiOBHm_Chr4g0443991,RchiOBHm_Chr7g0213141,RchiOBHm_Chr2g0171031,RchiOBHm_Chr2g0164201,RchiOBHm_Chr5g0021081,Rch…	0.0133032	3.67154
	oxidoreductase activity, acting on a sulfur group of donors, disulfide as acceptor	GO:0016671	5	0.000146976	4.02076	10	49	1274	25100	RchiOBHm_Chr1g0325731,RchiOBHm_Chr2g0093171,RchiOBHm_Chr5g0002761,RchiOBHm_Chr3g0460171,RchiOBHm_Chr6g0303681,RchiOBHm_Chr5g0027151,RchiOBHm_Chr6g0269221,RchiOBHm_Chr5g0033941,RchiOBHm_Chr6g0301861,RchiOBHm_Chr5g0014551,	0.0103251	3.83275
	phosphatase activity	GO:0016791	6	0.000106101	1.86122	41	434	1274	25100	RchiOBHm_Chr3g0456591,RchiOBHm_Chr3g0463591,RchiOBHm_Chr1g0371831,RchiOBHm_Chr5g0007991,RchiOBHm_Chr2g0172181,RchiOBHm_Chr2g0170521,RchiOBHm_Chr6g0284731,RchiOBHm_Chr7g0208111,RchiOBHm_Chr2g0097371,RchiOBHm_Chr6g0249641,RchiOBHm_Chr2g0096721,RchiOBHm_Chr3g0472961,RchiOBHm_Chr2g0086781,RchiOBHm_Chr6g0306711,RchiOBHm_Chr7g0209091,RchiOBHm_Chr2g0091381,RchiOBHm_Chr4g0417151,RchiOBHm_Chr7g0190231,Rch…	0.00795049	3.97428
	carboxypeptidase activity	GO:0004180	7	9.07813e-05	3.24499	14	85	1274	25100	RchiOBHm_Chr2g0165861,RchiOBHm_Chr4g0401601,RchiOBHm_Chr6g0252491,RchiOBHm_Chr6g0248941,RchiOBHm_Chr3g0474931,RchiOBHm_Chr2g0115391,RchiOBHm_Chr6g0248991,RchiOBHm_Chr6g0248981,RchiOBHm_Chr4g0398281,RchiOBHm_Chr2g0092051,RchiOBHm_Chr1g0363831,RchiOBHm_Chr5g0056341,RchiOBHm_Chr5g0057441,RchiOBHm_Chr1g0342691,	0.00728844	4.042
	purine ribonucleoside binding	GO:0032550	6	7.52086e-05	1.96486	37	371	1274	25100	RchiOBHm_Chr1g0327111,RchiOBHm_Chr5g0051831,RchiOBHm_Chr5g0083281,RchiOBHm_Chr2g0115401,RchiOBHm_Chr7g0208101,RchiOBHm_Chr4g0443661,RchiOBHm_Chr7g0197791,RchiOBHm_Chr1g0364011,RchiOBHm_Chr6g0305691,RchiOBHm_Chr5g0000971,RchiOBHm_Chr5g0011591,RchiOBHm_Chr2g0117121,RchiOBHm_Chr2g0089391,RchiOBHm_Chr2g0121291,RchiOBHm_Chr1g0362731,RchiOBHm_Chr4g0426591,RchiOBHm_Chr3g0491081,RchiOBHm_Chr7g0194601,Rch…	0.00704454	4.12373
	phosphoric ester hydrolase activity	GO:0042578	5	6.75296e-05	1.79788	48	526	1274	25100	RchiOBHm_Chr3g0456591,RchiOBHm_Chr3g0463591,RchiOBHm_Chr6g0244491,RchiOBHm_Chr1g0371831,RchiOBHm_Chr5g0007991,RchiOBHm_Chr2g0172181,RchiOBHm_Chr2g0170521,RchiOBHm_Chr6g0284731,RchiOBHm_Chr7g0208111,RchiOBHm_Chr2g0097371,RchiOBHm_Chr2g0117011,RchiOBHm_Chr7g0183171,RchiOBHm_Chr6g0249641,RchiOBHm_Chr2g0096721,RchiOBHm_Chr3g0472961,RchiOBHm_Chr2g0086781,RchiOBHm_Chr6g0306711,RchiOBHm_Chr7g0209091,Rch…	0.00690029	4.17051
	guanyl nucleotide binding	GO:0019001	7	5.34529e-05	1.99716	37	365	1274	25100	RchiOBHm_Chr1g0327111,RchiOBHm_Chr5g0051831,RchiOBHm_Chr5g0083281,RchiOBHm_Chr2g0115401,RchiOBHm_Chr7g0208101,RchiOBHm_Chr4g0443661,RchiOBHm_Chr7g0197791,RchiOBHm_Chr1g0364011,RchiOBHm_Chr6g0305691,RchiOBHm_Chr5g0000971,RchiOBHm_Chr5g0011591,RchiOBHm_Chr2g0117121,RchiOBHm_Chr2g0089391,RchiOBHm_Chr2g0121291,RchiOBHm_Chr1g0362731,RchiOBHm_Chr4g0426591,RchiOBHm_Chr3g0491081,RchiOBHm_Chr7g0194601,Rch…	0.00600811	4.27203
	guanyl ribonucleotide binding	GO:0032561	8	5.04424e-05	2.00265	37	364	1274	25100	RchiOBHm_Chr1g0327111,RchiOBHm_Chr5g0051831,RchiOBHm_Chr5g0083281,RchiOBHm_Chr2g0115401,RchiOBHm_Chr7g0208101,RchiOBHm_Chr4g0443661,RchiOBHm_Chr7g0197791,RchiOBHm_Chr1g0364011,RchiOBHm_Chr6g0305691,RchiOBHm_Chr5g0000971,RchiOBHm_Chr5g0011591,RchiOBHm_Chr2g0117121,RchiOBHm_Chr2g0089391,RchiOBHm_Chr2g0121291,RchiOBHm_Chr1g0362731,RchiOBHm_Chr4g0426591,RchiOBHm_Chr3g0491081,RchiOBHm_Chr7g0194601,Rch…	0.0062997	4.2972
	nucleoside binding	GO:0001882	4	4.85656e-05	1.96513	39	391	1274	25100	RchiOBHm_Chr1g0327111,RchiOBHm_Chr5g0051831,RchiOBHm_Chr5g0083281,RchiOBHm_Chr2g0115401,RchiOBHm_Chr7g0208101,RchiOBHm_Chr1g0339591,RchiOBHm_Chr4g0443661,RchiOBHm_Chr7g0197791,RchiOBHm_Chr1g0364011,RchiOBHm_Chr6g0305691,RchiOBHm_Chr5g0000971,RchiOBHm_Chr5g0008301,RchiOBHm_Chr5g0011591,RchiOBHm_Chr2g0117121,RchiOBHm_Chr2g0089391,RchiOBHm_Chr2g0121291,RchiOBHm_Chr1g0362731,RchiOBHm_Chr4g0426591,Rch…	0.00682346	4.31367
	GTP binding	GO:0005525	9	4.23123e-05	2.01929	37	361	1274	25100	RchiOBHm_Chr1g0327111,RchiOBHm_Chr5g0051831,RchiOBHm_Chr5g0083281,RchiOBHm_Chr2g0115401,RchiOBHm_Chr7g0208101,RchiOBHm_Chr4g0443661,RchiOBHm_Chr7g0197791,RchiOBHm_Chr1g0364011,RchiOBHm_Chr6g0305691,RchiOBHm_Chr5g0000971,RchiOBHm_Chr5g0011591,RchiOBHm_Chr2g0117121,RchiOBHm_Chr2g0089391,RchiOBHm_Chr2g0121291,RchiOBHm_Chr1g0362731,RchiOBHm_Chr4g0426591,RchiOBHm_Chr3g0491081,RchiOBHm_Chr7g0194601,Rch…	0.00679415	4.37353
	transferase activity, transferring glycosyl groups	GO:0016757	4	4.05757e-05	1.61932	72	876	1274	25100	RchiOBHm_Chr3g0454251,RchiOBHm_Chr4g0384801,RchiOBHm_Chr7g0195291,RchiOBHm_Chr6g0273931,RchiOBHm_Chr2g0106411,RchiOBHm_Chr3g0471131,RchiOBHm_Chr2g0109241,RchiOBHm_Chr5g0012541,RchiOBHm_Chr5g0011441,RchiOBHm_Chr6g0275171,RchiOBHm_Chr4g0412431,RchiOBHm_Chr7g0193331,RchiOBHm_Chr2g0175311,RchiOBHm_Chr2g0085301,RchiOBHm_Chr2g0093161,RchiOBHm_Chr6g0297761,RchiOBHm_Chr4g0393101,RchiOBHm_Chr6g0263151,Rch…	0.00760119	4.39173
	ribonucleoside binding	GO:0032549	5	3.87366e-05	1.98545	39	387	1274	25100	RchiOBHm_Chr1g0327111,RchiOBHm_Chr5g0051831,RchiOBHm_Chr5g0083281,RchiOBHm_Chr2g0115401,RchiOBHm_Chr7g0208101,RchiOBHm_Chr1g0339591,RchiOBHm_Chr4g0443661,RchiOBHm_Chr7g0197791,RchiOBHm_Chr1g0364011,RchiOBHm_Chr6g0305691,RchiOBHm_Chr5g0000971,RchiOBHm_Chr5g0008301,RchiOBHm_Chr5g0011591,RchiOBHm_Chr2g0117121,RchiOBHm_Chr2g0089391,RchiOBHm_Chr2g0121291,RchiOBHm_Chr1g0362731,RchiOBHm_Chr4g0426591,Rch…	0.00870799	4.41188
	hydrolase activity, acting on ester bonds	GO:0016788	4	2.56968e-05	1.49148	105	1387	1274	25100	RchiOBHm_Chr3g0456591,RchiOBHm_Chr3g0463591,RchiOBHm_Chr6g0244491,RchiOBHm_Chr1g0371831,RchiOBHm_Chr1g0344051,RchiOBHm_Chr5g0007991,RchiOBHm_Chr1g0344031,RchiOBHm_Chr2g0172181,RchiOBHm_Chr4g0416841,RchiOBHm_Chr2g0170521,RchiOBHm_Chr6g0303381,RchiOBHm_Chr1g0341301,RchiOBHm_Chr2g0171681,RchiOBHm_Chr6g0284731,RchiOBHm_Chr7g0208111,RchiOBHm_Chr2g0097371,RchiOBHm_Chr2g0117011,RchiOBHm_Chr7g0183171,Rch…	0.00722079	4.59012
	carboxylic ester hydrolase activity	GO:0052689	5	2.78014e-06	2.58529	29	221	1274	25100	RchiOBHm_Chr1g0344051,RchiOBHm_Chr1g0344031,RchiOBHm_Chr4g0416841,RchiOBHm_Chr4g0418561,RchiOBHm_Chr2g0092041,RchiOBHm_Chr7g0232301,RchiOBHm_Chr6g0302201,RchiOBHm_Chr6g0291631,RchiOBHm_Chr7g0232361,RchiOBHm_Chr2g0092871,RchiOBHm_Chr6g0291621,RchiOBHm_Chr4g0418671,RchiOBHm_Chr2g0096461,RchiOBHm_Chr7g0202881,RchiOBHm_Chr5g0003871,RchiOBHm_Chr1g0353811,RchiOBHm_Chr4g0437981,RchiOBHm_Chr7g0184851,Rch…	0.00104163	5.55593
	catalytic activity	GO:0003824	2	1.50422e-09	1.12188	905	15893	1274	25100	RchiOBHm_Chr1g0357161,RchiOBHm_Chr3g0456591,RchiOBHm_Chr4g0428811,RchiOBHm_Chr5g0024561,RchiOBHm_Chr5g0070221,RchiOBHm_Chr3g0463591,RchiOBHm_Chr2g0173661,RchiOBHm_Chr1g0369251,RchiOBHm_Chr2g0095651,RchiOBHm_Chr5g0020121,RchiOBHm_Chr6g0244491,RchiOBHm_Chr1g0371831,RchiOBHm_Chr1g0344051,RchiOBHm_Chr6g0291581,RchiOBHm_Chr1g0384561,RchiOBHm_Chr1g0354001,RchiOBHm_Chr4g0406961,RchiOBHm_Chr1g0327111,Rch…	8.45369e-07	8.82269
	hydrolase activity	GO:0016787	3	1.1964e-09	1.32922	354	5247	1274	25100	RchiOBHm_Chr1g0357161,RchiOBHm_Chr3g0456591,RchiOBHm_Chr3g0463591,RchiOBHm_Chr2g0173661,RchiOBHm_Chr1g0369251,RchiOBHm_Chr5g0020121,RchiOBHm_Chr6g0244491,RchiOBHm_Chr1g0371831,RchiOBHm_Chr1g0344051,RchiOBHm_Chr6g0291581,RchiOBHm_Chr1g0327111,RchiOBHm_Chr6g0283571,RchiOBHm_Chr5g0007991,RchiOBHm_Chr7g0212381,RchiOBHm_Chr1g0344031,RchiOBHm_Chr3g0487981,RchiOBHm_Chr2g0165861,RchiOBHm_Chr1g0364101,Rch…	1.34476e-06	8.92212

## Sheet: up-regulated GO Proteome
GO enrichment of up-regulated proteins
Class	GO_Name	GO_ID	GO_Level	P_value	EnrichmentScore	HitsGenesCountsInSelectedSet	HitsGenesCountsInBackground	AllGenesCountsInSelectedSet	AllGenesCountsInBackground	GenesOfSelectedSetInGOterm	corrected p-value(BH method)	-log10(p value)
Biological process	small molecule metabolic process	GO:0044281	3	1.55971e-11	1.58295	192	3515	781	22633	RchiOBHm_Chr5g0061451,RchiOBHm_Chr5g0024561,RchiOBHm_Chr1g0337841,RchiOBHm_Chr5g0083091,RchiOBHm_Chr5g0020121,RchiOBHm_Chr6g0283441,RchiOBHm_Chr5g0007991,RchiOBHm_Chr5g0033581,RchiOBHm_Chr5g0040581,RchiOBHm_Chr2g0112461,RchiOBHm_Chr2g0094161,RchiOBHm_Chr1g0384211,RchiOBHm_Chr1g0325801,RchiOBHm_Chr6g0293401,RchiOBHm_Chr4g0396651,RchiOBHm_Chr2g0172171,RchiOBHm_Chr3g0461101,RchiOBHm_Chr2g0104801,Rch…	3.47347e-08	10.807
	organonitrogen compound biosynthetic process	GO:1901566	5	4.42866e-09	1.67063	127	2203	781	22633	RchiOBHm_Chr5g0061451,RchiOBHm_Chr5g0024561,RchiOBHm_Chr5g0083091,RchiOBHm_Chr7g0237101,RchiOBHm_Chr5g0034621,RchiOBHm_Chr2g0111661,RchiOBHm_Chr4g0447291,RchiOBHm_Chr5g0033581,RchiOBHm_Chr2g0094161,RchiOBHm_Chr2g0139241,RchiOBHm_Chr6g0293401,RchiOBHm_Chr4g0388841,RchiOBHm_Chr5g0018321,RchiOBHm_Chr4g0396651,RchiOBHm_Chr3g0461101,RchiOBHm_Chr2g0104801,RchiOBHm_Chr1g0353811,RchiOBHm_Chr1g0348931,Rch…	4.93131e-06	8.35373
	oxoacid metabolic process	GO:0043436	5	3.79826e-07	1.52344	134	2549	781	22633	RchiOBHm_Chr5g0061451,RchiOBHm_Chr5g0024561,RchiOBHm_Chr1g0337841,RchiOBHm_Chr5g0083091,RchiOBHm_Chr5g0020121,RchiOBHm_Chr5g0007991,RchiOBHm_Chr5g0033581,RchiOBHm_Chr5g0040581,RchiOBHm_Chr2g0112461,RchiOBHm_Chr2g0094161,RchiOBHm_Chr1g0325801,RchiOBHm_Chr6g0293401,RchiOBHm_Chr4g0396651,RchiOBHm_Chr3g0461101,RchiOBHm_Chr2g0104801,RchiOBHm_Chr1g0353811,RchiOBHm_Chr1g0348931,RchiOBHm_Chr6g0259231,Rch…	0.000281958	6.42042
	organic acid metabolic process	GO:0006082	4	4.14511e-07	1.52106	134	2553	781	22633	RchiOBHm_Chr5g0061451,RchiOBHm_Chr5g0024561,RchiOBHm_Chr1g0337841,RchiOBHm_Chr5g0083091,RchiOBHm_Chr5g0020121,RchiOBHm_Chr5g0007991,RchiOBHm_Chr5g0033581,RchiOBHm_Chr5g0040581,RchiOBHm_Chr2g0112461,RchiOBHm_Chr2g0094161,RchiOBHm_Chr1g0325801,RchiOBHm_Chr6g0293401,RchiOBHm_Chr4g0396651,RchiOBHm_Chr3g0461101,RchiOBHm_Chr2g0104801,RchiOBHm_Chr1g0353811,RchiOBHm_Chr1g0348931,RchiOBHm_Chr6g0259231,Rch…	0.000230779	6.38246
	cellular component organization or biogenesis	GO:0071840	2	6.60996e-07	1.46608	150	2965	781	22633	RchiOBHm_Chr3g0467311,RchiOBHm_Chr5g0020121,RchiOBHm_Chr2g0101601,RchiOBHm_Chr3g0467331,RchiOBHm_Chr7g0237101,RchiOBHm_Chr2g0111661,RchiOBHm_Chr5g0003871,RchiOBHm_Chr2g0092941,RchiOBHm_Chr6g0271041,RchiOBHm_Chr2g0113501,RchiOBHm_Chr7g0218481,RchiOBHm_Chr5g0070661,RchiOBHm_Chr5g0051831,RchiOBHm_Chr7g0184201,RchiOBHm_Chr7g0211551,RchiOBHm_Chr7g0178801,RchiOBHm_Chr5g0018321,RchiOBHm_Chr7g0194111,Rch…	0.000294408	6.1798
	cellular component biogenesis	GO:0044085	3	8.92491e-07	1.67225	91	1577	781	22633	RchiOBHm_Chr2g0101601,RchiOBHm_Chr3g0467331,RchiOBHm_Chr7g0237101,RchiOBHm_Chr2g0111661,RchiOBHm_Chr6g0271041,RchiOBHm_Chr2g0113501,RchiOBHm_Chr5g0070661,RchiOBHm_Chr5g0051831,RchiOBHm_Chr5g0018321,RchiOBHm_Chr7g0194111,RchiOBHm_Chr2g0090191,RchiOBHm_Chr2g0141751,RchiOBHm_Chr3g0461101,RchiOBHm_Chr2g0104801,RchiOBHm_Chr2g0161411,RchiOBHm_Chr2g0092591,RchiOBHm_Chr6g0294511,RchiOBHm_Chr5g0062761,Rch…	0.000331263	6.0494
	intracellular signal transduction	GO:0035556	6	9.51102e-07	2.33513	39	484	781	22633	RchiOBHm_Chr5g0061451,RchiOBHm_Chr4g0426591,RchiOBHm_Chr2g0135431,RchiOBHm_Chr2g0112461,RchiOBHm_Chr1g0383941,RchiOBHm_Chr6g0259231,RchiOBHm_Chr2g0093221,RchiOBHm_Chr2g0115401,RchiOBHm_Chr5g0061751,RchiOBHm_Chr7g0182721,RchiOBHm_Chr4g0403561,RchiOBHm_Chr4g0443661,RchiOBHm_Chr2g0100581,RchiOBHm_Chr4g0407071,RchiOBHm_Chr5g0032781,RchiOBHm_Chr4g0425301,RchiOBHm_Chr3g0461291,RchiOBHm_Chr5g0009681,Rch…	0.000302586	6.02177
	alpha-amino acid metabolic process	GO:1901605	8	2.39688e-06	1.67304	84	1455	781	22633	RchiOBHm_Chr5g0061451,RchiOBHm_Chr1g0337841,RchiOBHm_Chr5g0007991,RchiOBHm_Chr5g0040581,RchiOBHm_Chr2g0112461,RchiOBHm_Chr2g0094161,RchiOBHm_Chr1g0325801,RchiOBHm_Chr3g0461101,RchiOBHm_Chr1g0353811,RchiOBHm_Chr6g0259231,RchiOBHm_Chr2g0129771,RchiOBHm_Chr6g0257701,RchiOBHm_Chr2g0170111,RchiOBHm_Chr1g0341301,RchiOBHm_Chr1g0331571,RchiOBHm_Chr3g0493481,RchiOBHm_Chr5g0036571,RchiOBHm_Chr6g0290381,Rch…	0.000667232	5.62035
	carboxylic acid metabolic process	GO:0019752	6	2.59002e-06	1.48406	129	2519	781	22633	RchiOBHm_Chr5g0061451,RchiOBHm_Chr5g0024561,RchiOBHm_Chr1g0337841,RchiOBHm_Chr5g0083091,RchiOBHm_Chr5g0020121,RchiOBHm_Chr5g0007991,RchiOBHm_Chr5g0040581,RchiOBHm_Chr2g0112461,RchiOBHm_Chr2g0094161,RchiOBHm_Chr1g0325801,RchiOBHm_Chr6g0293401,RchiOBHm_Chr3g0461101,RchiOBHm_Chr2g0104801,RchiOBHm_Chr1g0353811,RchiOBHm_Chr1g0348931,RchiOBHm_Chr6g0259231,RchiOBHm_Chr1g0368611,RchiOBHm_Chr2g0129771,Rch…	0.000640885	5.5867
	cellular amino acid metabolic process	GO:0006520	7	5.52444e-06	1.60997	89	1602	781	22633	RchiOBHm_Chr5g0061451,RchiOBHm_Chr1g0337841,RchiOBHm_Chr5g0007991,RchiOBHm_Chr5g0040581,RchiOBHm_Chr2g0112461,RchiOBHm_Chr2g0094161,RchiOBHm_Chr1g0325801,RchiOBHm_Chr3g0461101,RchiOBHm_Chr2g0104801,RchiOBHm_Chr1g0353811,RchiOBHm_Chr6g0259231,RchiOBHm_Chr2g0129771,RchiOBHm_Chr6g0257701,RchiOBHm_Chr7g0218251,RchiOBHm_Chr2g0170111,RchiOBHm_Chr1g0341301,RchiOBHm_Chr1g0331571,RchiOBHm_Chr3g0493481,Rch…	0.00123029	5.25771
	sulfur compound metabolic process	GO:0006790	4	7.79762e-06	2.24896	35	451	781	22633	RchiOBHm_Chr5g0061451,RchiOBHm_Chr2g0101601,RchiOBHm_Chr6g0283441,RchiOBHm_Chr5g0033581,RchiOBHm_Chr4g0396651,RchiOBHm_Chr1g0348931,RchiOBHm_Chr7g0218251,RchiOBHm_Chr6g0290381,RchiOBHm_Chr2g0106411,RchiOBHm_Chr6g0248211,RchiOBHm_Chr3g0460171,RchiOBHm_Chr1g0332221,RchiOBHm_Chr6g0302601,RchiOBHm_Chr6g0303681,RchiOBHm_Chr6g0299301,RchiOBHm_Chr1g0317081,RchiOBHm_Chr2g0093171,RchiOBHm_Chr2g0163261,Rch…	0.00157866	5.10804
	obsolete acyl-carrier-protein biosynthetic process	GO:0042967	0	2.5236e-05	2.70148	22	236	781	22633	RchiOBHm_Chr5g0040581,RchiOBHm_Chr6g0269021,RchiOBHm_Chr1g0323831,RchiOBHm_Chr6g0274491,RchiOBHm_Chr5g0010101,RchiOBHm_Chr2g0132521,RchiOBHm_Chr3g0466281,RchiOBHm_Chr6g0298801,RchiOBHm_Chr4g0415651,RchiOBHm_Chr1g0384171,RchiOBHm_Chr6g0302201,RchiOBHm_Chr5g0000751,RchiOBHm_Chr2g0143191,RchiOBHm_Chr1g0350251,RchiOBHm_Chr5g0066541,RchiOBHm_Chr2g0093021,RchiOBHm_Chr2g0176141,RchiOBHm_Chr3g0461751,Rch…	0.00432312	4.59798
	organonitrogen compound metabolic process	GO:1901564	4	2.58192e-05	1.20354	318	7657	781	22633	RchiOBHm_Chr5g0061451,RchiOBHm_Chr5g0024561,RchiOBHm_Chr1g0337841,RchiOBHm_Chr5g0083091,RchiOBHm_Chr6g0283441,RchiOBHm_Chr7g0237101,RchiOBHm_Chr5g0034621,RchiOBHm_Chr5g0007991,RchiOBHm_Chr2g0111661,RchiOBHm_Chr4g0447291,RchiOBHm_Chr5g0033581,RchiOBHm_Chr5g0040581,RchiOBHm_Chr2g0092941,RchiOBHm_Chr2g0112461,RchiOBHm_Chr2g0165861,RchiOBHm_Chr2g0113501,RchiOBHm_Chr4g0401601,RchiOBHm_Chr2g0094161,Rch…	0.0041071	4.58806
	drug metabolic process	GO:0017144	4	8.36503e-05	1.64687	62	1091	781	22633	RchiOBHm_Chr5g0024561,RchiOBHm_Chr5g0083091,RchiOBHm_Chr5g0007991,RchiOBHm_Chr5g0040581,RchiOBHm_Chr5g0003871,RchiOBHm_Chr2g0094161,RchiOBHm_Chr1g0384211,RchiOBHm_Chr1g0348931,RchiOBHm_Chr7g0179061,RchiOBHm_Chr2g0149161,RchiOBHm_Chr5g0013041,RchiOBHm_Chr5g0073771,RchiOBHm_Chr2g0170111,RchiOBHm_Chr1g0343231,RchiOBHm_Chr6g0294511,RchiOBHm_Chr4g0429151,RchiOBHm_Chr6g0279841,RchiOBHm_Chr3g0454411,Rch…	0.00931446	4.07753
	establishment of localization in cell	GO:0051649	4	9.83982e-05	1.94599	37	551	781	22633	RchiOBHm_Chr5g0020121,RchiOBHm_Chr6g0299151,RchiOBHm_Chr2g0096281,RchiOBHm_Chr7g0211551,RchiOBHm_Chr1g0325801,RchiOBHm_Chr7g0194111,RchiOBHm_Chr2g0090191,RchiOBHm_Chr5g0023031,RchiOBHm_Chr1g0329811,RchiOBHm_Chr2g0093221,RchiOBHm_Chr1g0331571,RchiOBHm_Chr2g0115401,RchiOBHm_Chr3g0476321,RchiOBHm_Chr2g0157781,RchiOBHm_Chr5g0019211,RchiOBHm_Chr5g0026941,RchiOBHm_Chr1g0381991,RchiOBHm_Chr2g0085561,Rch…	0.0104349	4.00701
	peptide metabolic process	GO:0006518	6	0.000104261	1.57988	70	1284	781	22633	RchiOBHm_Chr7g0237101,RchiOBHm_Chr2g0111661,RchiOBHm_Chr2g0139241,RchiOBHm_Chr1g0377661,RchiOBHm_Chr5g0018321,RchiOBHm_Chr2g0090191,RchiOBHm_Chr2g0104801,RchiOBHm_Chr1g0353811,RchiOBHm_Chr4g0406241,RchiOBHm_Chr7g0218251,RchiOBHm_Chr2g0092591,RchiOBHm_Chr5g0062761,RchiOBHm_Chr5g0023421,RchiOBHm_Chr6g0305761,RchiOBHm_Chr3g0493481,RchiOBHm_Chr3g0483261,RchiOBHm_Chr7g0184851,RchiOBHm_Chr5g0066881,Rch…	0.010554	3.98188
	transmembrane receptor protein serine/threonine kinase signaling pathway	GO:0007178	8	0.000144218	3.79494	11	84	781	22633	RchiOBHm_Chr5g0061451,RchiOBHm_Chr5g0061751,RchiOBHm_Chr2g0100581,RchiOBHm_Chr4g0438031,RchiOBHm_Chr5g0032781,RchiOBHm_Chr6g0308231,RchiOBHm_Chr2g0150341,RchiOBHm_Chr4g0441371,RchiOBHm_Chr5g0012421,RchiOBHm_Chr5g0008571,RchiOBHm_Chr3g0452451,	0.0139641	3.84098
	organic substance transport	GO:0071702	5	0.000151976	1.59094	65	1184	781	22633	RchiOBHm_Chr7g0200301,RchiOBHm_Chr5g0020121,RchiOBHm_Chr6g0299151,RchiOBHm_Chr2g0096281,RchiOBHm_Chr7g0227801,RchiOBHm_Chr2g0113501,RchiOBHm_Chr4g0407851,RchiOBHm_Chr7g0201801,RchiOBHm_Chr7g0211551,RchiOBHm_Chr3g0463551,RchiOBHm_Chr2g0090191,RchiOBHm_Chr7g0224911,RchiOBHm_Chr5g0023031,RchiOBHm_Chr2g0143981,RchiOBHm_Chr1g0329811,RchiOBHm_Chr2g0093221,RchiOBHm_Chr1g0331571,RchiOBHm_Chr5g0006171,Rch…	0.0141021	3.81823
	cellular component organization	GO:0016043	3	0.000172826	1.40538	108	2227	781	22633	RchiOBHm_Chr3g0467311,RchiOBHm_Chr5g0020121,RchiOBHm_Chr2g0101601,RchiOBHm_Chr3g0467331,RchiOBHm_Chr5g0003871,RchiOBHm_Chr2g0092941,RchiOBHm_Chr2g0113501,RchiOBHm_Chr7g0218481,RchiOBHm_Chr5g0070661,RchiOBHm_Chr7g0184201,RchiOBHm_Chr7g0211551,RchiOBHm_Chr7g0178801,RchiOBHm_Chr7g0194111,RchiOBHm_Chr2g0090191,RchiOBHm_Chr2g0141751,RchiOBHm_Chr7g0224911,RchiOBHm_Chr5g0023031,RchiOBHm_Chr2g0161411,Rch…	0.0153953	3.76239
	branched-chain amino acid metabolic process	GO:0009081	8	0.00018752	3.44311	12	101	781	22633	RchiOBHm_Chr1g0353811,RchiOBHm_Chr6g0257701,RchiOBHm_Chr1g0341301,RchiOBHm_Chr2g0091031,RchiOBHm_Chr4g0422271,RchiOBHm_Chr5g0032991,RchiOBHm_Chr7g0232301,RchiOBHm_Chr6g0310241,RchiOBHm_Chr2g0123141,RchiOBHm_Chr5g0011751,RchiOBHm_Chr6g0299431,RchiOBHm_Chr3g0458081,	0.0160618	3.72695
Molecular function	catalytic activity	GO:0003824	2	1.349e-06	1.12276	573	15893	806	25100	RchiOBHm_Chr5g0061451,RchiOBHm_Chr4g0433251,RchiOBHm_Chr4g0428811,RchiOBHm_Chr5g0024561,RchiOBHm_Chr1g0337841,RchiOBHm_Chr3g0483281,RchiOBHm_Chr1g0369251,RchiOBHm_Chr5g0083091,RchiOBHm_Chr5g0020121,RchiOBHm_Chr2g0171461,RchiOBHm_Chr6g0244491,RchiOBHm_Chr6g0299151,RchiOBHm_Chr1g0344051,RchiOBHm_Chr6g0283441,RchiOBHm_Chr1g0384561,RchiOBHm_Chr1g0331511,RchiOBHm_Chr2g0145061,RchiOBHm_Chr4g0406961,Rch…	0.00116824	5.86999
	carboxylic ester hydrolase activity	GO:0052689	5	2.92401e-06	3.10005	22	221	806	25100	RchiOBHm_Chr1g0344051,RchiOBHm_Chr1g0344031,RchiOBHm_Chr5g0003871,RchiOBHm_Chr1g0353811,RchiOBHm_Chr4g0437981,RchiOBHm_Chr4g0416841,RchiOBHm_Chr7g0184851,RchiOBHm_Chr4g0403551,RchiOBHm_Chr4g0422271,RchiOBHm_Chr6g0290141,RchiOBHm_Chr7g0241131,RchiOBHm_Chr4g0418561,RchiOBHm_Chr7g0232301,RchiOBHm_Chr6g0302201,RchiOBHm_Chr6g0291631,RchiOBHm_Chr6g0258291,RchiOBHm_Chr1g0365331,RchiOBHm_Chr7g0232361,Rch…	0.00126609	5.53402
	hydrolase activity	GO:0016787	3	2.83681e-05	1.28198	216	5247	806	25100	RchiOBHm_Chr1g0337841,RchiOBHm_Chr1g0369251,RchiOBHm_Chr5g0020121,RchiOBHm_Chr6g0244491,RchiOBHm_Chr1g0344051,RchiOBHm_Chr6g0283441,RchiOBHm_Chr2g0145061,RchiOBHm_Chr6g0283571,RchiOBHm_Chr7g0194601,RchiOBHm_Chr5g0007991,RchiOBHm_Chr5g0073901,RchiOBHm_Chr1g0344031,RchiOBHm_Chr5g0003871,RchiOBHm_Chr2g0165861,RchiOBHm_Chr5g0020701,RchiOBHm_Chr4g0401601,RchiOBHm_Chr7g0201801,RchiOBHm_Chr2g0139241,Rch…	0.00818894	4.54717
	S-acyltransferase activity	GO:0016417	6	5.72245e-05	6.81219	7	32	806	25100	RchiOBHm_Chr5g0040581,RchiOBHm_Chr6g0269021,RchiOBHm_Chr6g0274491,RchiOBHm_Chr3g0466281,RchiOBHm_Chr1g0350251,RchiOBHm_Chr2g0176141,RchiOBHm_Chr1g0360851,	0.0123891	4.24242
	transferase activity, transferring hexosyl groups	GO:0016758	5	5.92654e-05	1.93726	40	643	806	25100	RchiOBHm_Chr3g0483281,RchiOBHm_Chr5g0033581,RchiOBHm_Chr3g0454251,RchiOBHm_Chr5g0080681,RchiOBHm_Chr4g0396651,RchiOBHm_Chr4g0384801,RchiOBHm_Chr5g0029381,RchiOBHm_Chr7g0195291,RchiOBHm_Chr2g0106411,RchiOBHm_Chr2g0109241,RchiOBHm_Chr7g0243821,RchiOBHm_Chr5g0011441,RchiOBHm_Chr6g0275171,RchiOBHm_Chr4g0412651,RchiOBHm_Chr2g0110741,RchiOBHm_Chr1g0344321,RchiOBHm_Chr6g0310931,RchiOBHm_Chr7g0217741,Rch…	0.0102648	4.2272
	protein-cysteine S-palmitoyltransferase activity	GO:0019706	8	8.8233e-05	7.78536	6	24	806	25100	RchiOBHm_Chr6g0269021,RchiOBHm_Chr6g0274491,RchiOBHm_Chr3g0466281,RchiOBHm_Chr1g0350251,RchiOBHm_Chr2g0176141,RchiOBHm_Chr1g0360851,	0.012735	4.05437
	protein-cysteine S-acyltransferase activity	GO:0019707	7	8.8233e-05	7.78536	6	24	806	25100	RchiOBHm_Chr6g0269021,RchiOBHm_Chr6g0274491,RchiOBHm_Chr3g0466281,RchiOBHm_Chr1g0350251,RchiOBHm_Chr2g0176141,RchiOBHm_Chr1g0360851,	0.012735	4.05437
	transferase activity, transferring glycosyl groups	GO:0016757	4	0.000130427	1.74193	49	876	806	25100	RchiOBHm_Chr3g0483281,RchiOBHm_Chr5g0033581,RchiOBHm_Chr3g0454251,RchiOBHm_Chr5g0080681,RchiOBHm_Chr4g0396651,RchiOBHm_Chr4g0384801,RchiOBHm_Chr2g0094811,RchiOBHm_Chr5g0029381,RchiOBHm_Chr7g0204071,RchiOBHm_Chr7g0195291,RchiOBHm_Chr2g0106411,RchiOBHm_Chr2g0109241,RchiOBHm_Chr5g0012541,RchiOBHm_Chr7g0243821,RchiOBHm_Chr5g0011441,RchiOBHm_Chr6g0275171,RchiOBHm_Chr4g0412651,RchiOBHm_Chr2g0110741,Rch…	0.0141187	3.88463
	palmitoyltransferase activity	GO:0016409	6	0.000221341	6.67317	6	28	806	25100	RchiOBHm_Chr6g0269021,RchiOBHm_Chr6g0274491,RchiOBHm_Chr3g0466281,RchiOBHm_Chr1g0350251,RchiOBHm_Chr2g0176141,RchiOBHm_Chr1g0360851,	0.021298	3.65494
	structural molecule activity	GO:0005198	2	0.000268108	1.80269	40	691	806	25100	RchiOBHm_Chr7g0237101,RchiOBHm_Chr2g0111661,RchiOBHm_Chr5g0018321,RchiOBHm_Chr2g0104801,RchiOBHm_Chr5g0023031,RchiOBHm_Chr5g0083281,RchiOBHm_Chr2g0092591,RchiOBHm_Chr5g0062761,RchiOBHm_Chr5g0023421,RchiOBHm_Chr6g0248211,RchiOBHm_Chr6g0294241,RchiOBHm_Chr7g0190361,RchiOBHm_Chr1g0383541,RchiOBHm_Chr2g0109481,RchiOBHm_Chr6g0290731,RchiOBHm_Chr4g0394171,RchiOBHm_Chr7g0228161,RchiOBHm_Chr1g0364061,Rch…	0.0232181	3.57169
	GTP binding	GO:0005525	9	0.000292714	2.15661	25	361	806	25100	RchiOBHm_Chr4g0426591,RchiOBHm_Chr7g0194601,RchiOBHm_Chr5g0051831,RchiOBHm_Chr1g0383941,RchiOBHm_Chr6g0293691,RchiOBHm_Chr5g0083281,RchiOBHm_Chr2g0115401,RchiOBHm_Chr2g0109481,RchiOBHm_Chr4g0443661,RchiOBHm_Chr2g0085561,RchiOBHm_Chr1g0352781,RchiOBHm_Chr7g0197791,RchiOBHm_Chr6g0291011,RchiOBHm_Chr7g0225491,RchiOBHm_Chr6g0305691,RchiOBHm_Chr5g0009681,RchiOBHm_Chr5g0000971,RchiOBHm_Chr4g0430601,Rch…	0.0230446	3.53356
	guanyl ribonucleotide binding	GO:0032561	8	0.000331324	2.13884	25	364	806	25100	RchiOBHm_Chr4g0426591,RchiOBHm_Chr7g0194601,RchiOBHm_Chr5g0051831,RchiOBHm_Chr1g0383941,RchiOBHm_Chr6g0293691,RchiOBHm_Chr5g0083281,RchiOBHm_Chr2g0115401,RchiOBHm_Chr2g0109481,RchiOBHm_Chr4g0443661,RchiOBHm_Chr2g0085561,RchiOBHm_Chr1g0352781,RchiOBHm_Chr7g0197791,RchiOBHm_Chr6g0291011,RchiOBHm_Chr7g0225491,RchiOBHm_Chr6g0305691,RchiOBHm_Chr5g0009681,RchiOBHm_Chr5g0000971,RchiOBHm_Chr4g0430601,Rch…	0.0239106	3.47975
	guanyl nucleotide binding	GO:0019001	7	0.000345156	2.13298	25	365	806	25100	RchiOBHm_Chr4g0426591,RchiOBHm_Chr7g0194601,RchiOBHm_Chr5g0051831,RchiOBHm_Chr1g0383941,RchiOBHm_Chr6g0293691,RchiOBHm_Chr5g0083281,RchiOBHm_Chr2g0115401,RchiOBHm_Chr2g0109481,RchiOBHm_Chr4g0443661,RchiOBHm_Chr2g0085561,RchiOBHm_Chr1g0352781,RchiOBHm_Chr7g0197791,RchiOBHm_Chr6g0291011,RchiOBHm_Chr7g0225491,RchiOBHm_Chr6g0305691,RchiOBHm_Chr5g0009681,RchiOBHm_Chr5g0000971,RchiOBHm_Chr4g0430601,Rch…	0.0229927	3.46198
	purine ribonucleoside binding	GO:0032550	6	0.000439334	2.09848	25	371	806	25100	RchiOBHm_Chr4g0426591,RchiOBHm_Chr7g0194601,RchiOBHm_Chr5g0051831,RchiOBHm_Chr1g0383941,RchiOBHm_Chr6g0293691,RchiOBHm_Chr5g0083281,RchiOBHm_Chr2g0115401,RchiOBHm_Chr2g0109481,RchiOBHm_Chr4g0443661,RchiOBHm_Chr2g0085561,RchiOBHm_Chr1g0352781,RchiOBHm_Chr7g0197791,RchiOBHm_Chr6g0291011,RchiOBHm_Chr7g0225491,RchiOBHm_Chr6g0305691,RchiOBHm_Chr5g0009681,RchiOBHm_Chr5g0000971,RchiOBHm_Chr4g0430601,Rch…	0.027176	3.3572
	purine nucleoside binding	GO:0001883	5	0.000439334	2.09848	25	371	806	25100	RchiOBHm_Chr4g0426591,RchiOBHm_Chr7g0194601,RchiOBHm_Chr5g0051831,RchiOBHm_Chr1g0383941,RchiOBHm_Chr6g0293691,RchiOBHm_Chr5g0083281,RchiOBHm_Chr2g0115401,RchiOBHm_Chr2g0109481,RchiOBHm_Chr4g0443661,RchiOBHm_Chr2g0085561,RchiOBHm_Chr1g0352781,RchiOBHm_Chr7g0197791,RchiOBHm_Chr6g0291011,RchiOBHm_Chr7g0225491,RchiOBHm_Chr6g0305691,RchiOBHm_Chr5g0009681,RchiOBHm_Chr5g0000971,RchiOBHm_Chr4g0430601,Rch…	0.027176	3.3572
	glucosyltransferase activity	GO:0046527	6	0.000496326	2.20293	22	311	806	25100	RchiOBHm_Chr5g0080681,RchiOBHm_Chr4g0384801,RchiOBHm_Chr5g0029381,RchiOBHm_Chr7g0195291,RchiOBHm_Chr2g0109241,RchiOBHm_Chr5g0011441,RchiOBHm_Chr6g0275171,RchiOBHm_Chr4g0412651,RchiOBHm_Chr2g0110741,RchiOBHm_Chr1g0344321,RchiOBHm_Chr7g0217741,RchiOBHm_Chr5g0071471,RchiOBHm_Chr2g0160611,RchiOBHm_Chr2g0085301,RchiOBHm_Chr2g0093161,RchiOBHm_Chr1g0339341,RchiOBHm_Chr7g0187571,RchiOBHm_Chr1g0368971,Rch…	0.0268636	3.30423
	nucleobase-containing compound kinase activity	GO:0019205	6	0.000714323	4.08412	8	61	806	25100	RchiOBHm_Chr4g0441441,RchiOBHm_Chr3g0481461,RchiOBHm_Chr2g0175311,RchiOBHm_Chr2g0174641,RchiOBHm_Chr7g0223211,RchiOBHm_Chr1g0374821,RchiOBHm_Chr4g0418951,RchiOBHm_Chr7g0228851,	0.0363884	3.14611
	ribonucleoside binding	GO:0032549	5	0.000808738	2.01172	25	387	806	25100	RchiOBHm_Chr4g0426591,RchiOBHm_Chr7g0194601,RchiOBHm_Chr5g0051831,RchiOBHm_Chr1g0383941,RchiOBHm_Chr6g0293691,RchiOBHm_Chr5g0083281,RchiOBHm_Chr2g0115401,RchiOBHm_Chr2g0109481,RchiOBHm_Chr4g0443661,RchiOBHm_Chr2g0085561,RchiOBHm_Chr1g0352781,RchiOBHm_Chr7g0197791,RchiOBHm_Chr6g0291011,RchiOBHm_Chr7g0225491,RchiOBHm_Chr6g0305691,RchiOBHm_Chr5g0009681,RchiOBHm_Chr5g0000971,RchiOBHm_Chr4g0430601,Rch…	0.0389093	3.09219
	nucleoside binding	GO:0001882	4	0.000935283	1.99114	25	391	806	25100	RchiOBHm_Chr4g0426591,RchiOBHm_Chr7g0194601,RchiOBHm_Chr5g0051831,RchiOBHm_Chr1g0383941,RchiOBHm_Chr6g0293691,RchiOBHm_Chr5g0083281,RchiOBHm_Chr2g0115401,RchiOBHm_Chr2g0109481,RchiOBHm_Chr4g0443661,RchiOBHm_Chr2g0085561,RchiOBHm_Chr1g0352781,RchiOBHm_Chr7g0197791,RchiOBHm_Chr6g0291011,RchiOBHm_Chr7g0225491,RchiOBHm_Chr6g0305691,RchiOBHm_Chr5g0009681,RchiOBHm_Chr5g0000971,RchiOBHm_Chr4g0430601,Rch…	0.0404978	3.02906
	transferase activity, transferring acyl groups other than amino-acyl groups	GO:0016747	5	0.00200489	1.78832	29	505	806	25100	RchiOBHm_Chr5g0040581,RchiOBHm_Chr4g0401601,RchiOBHm_Chr6g0269021,RchiOBHm_Chr1g0316461,RchiOBHm_Chr1g0348931,RchiOBHm_Chr1g0323831,RchiOBHm_Chr6g0274491,RchiOBHm_Chr6g0252491,RchiOBHm_Chr5g0010101,RchiOBHm_Chr2g0132521,RchiOBHm_Chr3g0466281,RchiOBHm_Chr6g0248941,RchiOBHm_Chr6g0298801,RchiOBHm_Chr4g0415651,RchiOBHm_Chr1g0384171,RchiOBHm_Chr6g0302201,RchiOBHm_Chr5g0000751,RchiOBHm_Chr2g0143191,Rch…	0.0723429	2.69791

## Sheet: down-regulated GO Proteome
GO enrichment of down-regulated proteins
Class	GO_Name	GO_ID	GO_Level	P_value	EnrichmentScore	HitsGenesCountsInSelectedSet	HitsGenesCountsInBackground	AllGenesCountsInSelectedSet	AllGenesCountsInBackground	GenesOfSelectedSetInGOterm	corrected p-value(BH method)	-log10(p value)
Biological process	establishment of localization in cell	GO:0051649	4	8.88395e-07	2.71429	30	551	454	22633	RchiOBHm_Chr1g0331711,RchiOBHm_Chr1g0351821,RchiOBHm_Chr5g0045181,RchiOBHm_Chr4g0447121,RchiOBHm_Chr6g0255371,RchiOBHm_Chr7g0207901,RchiOBHm_Chr6g0275831,RchiOBHm_Chr3g0449631,RchiOBHm_Chr6g0288111,RchiOBHm_Chr1g0332241,RchiOBHm_Chr4g0439151,RchiOBHm_Chr2g0152001,RchiOBHm_Chr1g0369851,RchiOBHm_Chr7g0203431,RchiOBHm_Chr5g0038151,RchiOBHm_Chr5g0076481,RchiOBHm_Chr5g0011371,RchiOBHm_Chr1g0378911,Rch…	0.00164264	6.05139
	cellular localization	GO:0051641	3	3.03961e-06	2.42287	33	679	454	22633	RchiOBHm_Chr1g0331711,RchiOBHm_Chr1g0351821,RchiOBHm_Chr5g0045181,RchiOBHm_Chr4g0447121,RchiOBHm_Chr6g0255371,RchiOBHm_Chr7g0207901,RchiOBHm_Chr6g0275831,RchiOBHm_Chr3g0482841,RchiOBHm_Chr3g0449631,RchiOBHm_Chr6g0288111,RchiOBHm_Chr1g0332241,RchiOBHm_Chr4g0439151,RchiOBHm_Chr2g0152001,RchiOBHm_Chr1g0369851,RchiOBHm_Chr7g0179611,RchiOBHm_Chr7g0203431,RchiOBHm_Chr5g0038151,RchiOBHm_Chr5g0076481,Rch…	0.00281012	5.51718
	intracellular transport	GO:0046907	5	3.94373e-06	2.62381	28	532	454	22633	RchiOBHm_Chr1g0331711,RchiOBHm_Chr1g0351821,RchiOBHm_Chr5g0045181,RchiOBHm_Chr4g0447121,RchiOBHm_Chr6g0255371,RchiOBHm_Chr7g0207901,RchiOBHm_Chr6g0275831,RchiOBHm_Chr3g0449631,RchiOBHm_Chr6g0288111,RchiOBHm_Chr1g0332241,RchiOBHm_Chr4g0439151,RchiOBHm_Chr2g0152001,RchiOBHm_Chr1g0369851,RchiOBHm_Chr7g0203431,RchiOBHm_Chr5g0038151,RchiOBHm_Chr5g0011371,RchiOBHm_Chr1g0378911,RchiOBHm_Chr2g0123581,Rch…	0.00243065	5.40409
	cellular amide metabolic process	GO:0043603	5	1.28757e-05	1.81822	55	1508	454	22633	RchiOBHm_Chr5g0070221,RchiOBHm_Chr2g0088691,RchiOBHm_Chr4g0408131,RchiOBHm_Chr1g0317921,RchiOBHm_Chr1g0372341,RchiOBHm_Chr5g0066351,RchiOBHm_Chr5g0045181,RchiOBHm_Chr7g0240701,RchiOBHm_Chr7g0202881,RchiOBHm_Chr1g0364011,RchiOBHm_Chr5g0001611,RchiOBHm_Chr4g0402721,RchiOBHm_Chr1g0368621,RchiOBHm_Chr7g0198001,RchiOBHm_Chr2g0152311,RchiOBHm_Chr1g0348021,RchiOBHm_Chr4g0416971,RchiOBHm_Chr1g0341081,Rch…	0.00595177	4.89023
	cellular macromolecule localization	GO:0070727	4	1.6818e-05	2.47429	27	544	454	22633	RchiOBHm_Chr1g0331711,RchiOBHm_Chr5g0045181,RchiOBHm_Chr4g0447121,RchiOBHm_Chr6g0255371,RchiOBHm_Chr7g0207901,RchiOBHm_Chr6g0275831,RchiOBHm_Chr3g0482841,RchiOBHm_Chr3g0449631,RchiOBHm_Chr6g0288111,RchiOBHm_Chr1g0332241,RchiOBHm_Chr4g0439151,RchiOBHm_Chr2g0152001,RchiOBHm_Chr1g0369851,RchiOBHm_Chr7g0179611,RchiOBHm_Chr5g0038151,RchiOBHm_Chr5g0011371,RchiOBHm_Chr2g0123581,RchiOBHm_Chr3g0457481,Rch…	0.0062193	4.77423
	organonitrogen compound biosynthetic process	GO:1901566	5	2.32401e-05	1.62931	72	2203	454	22633	RchiOBHm_Chr6g0297761,RchiOBHm_Chr5g0070221,RchiOBHm_Chr4g0408131,RchiOBHm_Chr1g0317921,RchiOBHm_Chr1g0372341,RchiOBHm_Chr5g0066351,RchiOBHm_Chr5g0045181,RchiOBHm_Chr6g0296081,RchiOBHm_Chr7g0240701,RchiOBHm_Chr7g0202881,RchiOBHm_Chr1g0375091,RchiOBHm_Chr6g0289561,RchiOBHm_Chr2g0084421,RchiOBHm_Chr1g0364011,RchiOBHm_Chr5g0040671,RchiOBHm_Chr6g0278291,RchiOBHm_Chr4g0402721,RchiOBHm_Chr1g0368291,Rch…	0.00716182	4.63376
	small molecule metabolic process	GO:0044281	3	3.30971e-05	1.46082	103	3515	454	22633	RchiOBHm_Chr6g0303631,RchiOBHm_Chr6g0297761,RchiOBHm_Chr1g0344041,RchiOBHm_Chr5g0070221,RchiOBHm_Chr2g0095651,RchiOBHm_Chr4g0408131,RchiOBHm_Chr1g0372341,RchiOBHm_Chr3g0472961,RchiOBHm_Chr2g0147841,RchiOBHm_Chr1g0354001,RchiOBHm_Chr1g0376551,RchiOBHm_Chr6g0310891,RchiOBHm_Chr1g0364561,RchiOBHm_Chr7g0202881,RchiOBHm_Chr1g0375091,RchiOBHm_Chr6g0289561,RchiOBHm_Chr1g0351921,RchiOBHm_Chr2g0084421,Rch…	0.00874236	4.48021
	intracellular protein transport	GO:0006886	9	4.22154e-05	2.55939	23	448	454	22633	RchiOBHm_Chr1g0331711,RchiOBHm_Chr5g0045181,RchiOBHm_Chr6g0255371,RchiOBHm_Chr7g0207901,RchiOBHm_Chr6g0275831,RchiOBHm_Chr3g0449631,RchiOBHm_Chr6g0288111,RchiOBHm_Chr1g0332241,RchiOBHm_Chr4g0439151,RchiOBHm_Chr2g0152001,RchiOBHm_Chr1g0369851,RchiOBHm_Chr5g0038151,RchiOBHm_Chr5g0011371,RchiOBHm_Chr2g0123581,RchiOBHm_Chr3g0457481,RchiOBHm_Chr2g0173241,RchiOBHm_Chr5g0074241,RchiOBHm_Chr3g0491401,Rch…	0.00975705	4.37453
	response to biotic stimulus	GO:0009607	3	5.69991e-05	2.81067	19	337	454	22633	RchiOBHm_Chr1g0358401,RchiOBHm_Chr3g0491081,RchiOBHm_Chr7g0201401,RchiOBHm_Chr2g0113351,RchiOBHm_Chr3g0450871,RchiOBHm_Chr7g0179611,RchiOBHm_Chr4g0410291,RchiOBHm_Chr4g0423991,RchiOBHm_Chr4g0412141,RchiOBHm_Chr6g0281731,RchiOBHm_Chr7g0183731,RchiOBHm_Chr4g0424021,RchiOBHm_Chr4g0423971,RchiOBHm_Chr4g0410281,RchiOBHm_Chr4g0410091,RchiOBHm_Chr4g0435671,RchiOBHm_Chr4g0423901,RchiOBHm_Chr5g0084021,Rch…	0.0117101	4.24413
	macromolecule localization	GO:0033036	3	7.0321e-05	2.10181	32	759	454	22633	RchiOBHm_Chr4g0445531,RchiOBHm_Chr3g0456491,RchiOBHm_Chr1g0331711,RchiOBHm_Chr5g0045181,RchiOBHm_Chr4g0447121,RchiOBHm_Chr6g0255371,RchiOBHm_Chr7g0207901,RchiOBHm_Chr6g0275831,RchiOBHm_Chr3g0482841,RchiOBHm_Chr3g0449631,RchiOBHm_Chr6g0288111,RchiOBHm_Chr1g0332241,RchiOBHm_Chr4g0439151,RchiOBHm_Chr2g0152001,RchiOBHm_Chr1g0369851,RchiOBHm_Chr7g0179611,RchiOBHm_Chr7g0215501,RchiOBHm_Chr5g0038151,Rch…	0.0130024	4.15291
	cellular protein localization	GO:0034613	5	7.81029e-05	2.35153	25	530	454	22633	RchiOBHm_Chr1g0331711,RchiOBHm_Chr5g0045181,RchiOBHm_Chr4g0447121,RchiOBHm_Chr6g0255371,RchiOBHm_Chr7g0207901,RchiOBHm_Chr6g0275831,RchiOBHm_Chr3g0482841,RchiOBHm_Chr3g0449631,RchiOBHm_Chr6g0288111,RchiOBHm_Chr1g0332241,RchiOBHm_Chr4g0439151,RchiOBHm_Chr2g0152001,RchiOBHm_Chr1g0369851,RchiOBHm_Chr5g0038151,RchiOBHm_Chr5g0011371,RchiOBHm_Chr2g0123581,RchiOBHm_Chr3g0457481,RchiOBHm_Chr2g0173241,Rch…	0.0131284	4.10733
	dicarboxylic acid metabolic process	GO:0043648	7	9.16458e-05	3.76245	12	159	454	22633	RchiOBHm_Chr5g0070221,RchiOBHm_Chr2g0147841,RchiOBHm_Chr2g0084421,RchiOBHm_Chr4g0402721,RchiOBHm_Chr1g0368621,RchiOBHm_Chr2g0150631,RchiOBHm_Chr7g0203561,RchiOBHm_Chr1g0368541,RchiOBHm_Chr4g0417861,RchiOBHm_Chr3g0459001,RchiOBHm_Chr3g0490221,RchiOBHm_Chr6g0265641,	0.0141211	4.03789
	amide biosynthetic process	GO:0043604	6	0.000100428	1.80334	45	1244	454	22633	RchiOBHm_Chr5g0070221,RchiOBHm_Chr4g0408131,RchiOBHm_Chr1g0317921,RchiOBHm_Chr1g0372341,RchiOBHm_Chr5g0066351,RchiOBHm_Chr5g0045181,RchiOBHm_Chr7g0240701,RchiOBHm_Chr7g0202881,RchiOBHm_Chr1g0364011,RchiOBHm_Chr4g0402721,RchiOBHm_Chr1g0368621,RchiOBHm_Chr1g0348021,RchiOBHm_Chr4g0416971,RchiOBHm_Chr1g0341081,RchiOBHm_Chr2g0174761,RchiOBHm_Chr3g0449231,RchiOBHm_Chr3g0480371,RchiOBHm_Chr7g0223531,Rch…	0.014284	3.99814
	dephosphorylation	GO:0016311	6	0.000171116	2.38425	22	460	454	22633	RchiOBHm_Chr3g0456591,RchiOBHm_Chr3g0463591,RchiOBHm_Chr1g0371831,RchiOBHm_Chr3g0472961,RchiOBHm_Chr4g0442641,RchiOBHm_Chr4g0434331,RchiOBHm_Chr2g0172181,RchiOBHm_Chr7g0196941,RchiOBHm_Chr4g0410301,RchiOBHm_Chr3g0454061,RchiOBHm_Chr6g0306711,RchiOBHm_Chr6g0284731,RchiOBHm_Chr3g0470511,RchiOBHm_Chr2g0091381,RchiOBHm_Chr1g0380451,RchiOBHm_Chr2g0097371,RchiOBHm_Chr7g0190231,RchiOBHm_Chr2g0157611,Rch…	0.0225995	3.76671
	response to light intensity	GO:0009642	6	0.000178096	9.23193	5	27	454	22633	RchiOBHm_Chr5g0070221,RchiOBHm_Chr7g0203181,RchiOBHm_Chr6g0312021,RchiOBHm_Chr5g0056701,RchiOBHm_Chr6g0311991,	0.0219533	3.74935
	organic substance catabolic process	GO:1901575	4	0.000189233	1.65358	54	1628	454	22633	RchiOBHm_Chr2g0121221,RchiOBHm_Chr1g0358401,RchiOBHm_Chr1g0371831,RchiOBHm_Chr2g0147841,RchiOBHm_Chr2g0092041,RchiOBHm_Chr1g0375091,RchiOBHm_Chr4g0439991,RchiOBHm_Chr3g0487981,RchiOBHm_Chr4g0434331,RchiOBHm_Chr2g0172181,RchiOBHm_Chr2g0132281,RchiOBHm_Chr1g0384031,RchiOBHm_Chr2g0161401,RchiOBHm_Chr7g0207901,RchiOBHm_Chr7g0204661,RchiOBHm_Chr7g0224691,RchiOBHm_Chr6g0251951,RchiOBHm_Chr6g0301951,Rch…	0.0218683	3.723
	cellular catabolic process	GO:0044248	4	0.000329966	1.63451	52	1586	454	22633	RchiOBHm_Chr2g0121221,RchiOBHm_Chr1g0358401,RchiOBHm_Chr1g0371831,RchiOBHm_Chr2g0147841,RchiOBHm_Chr2g0092041,RchiOBHm_Chr1g0375091,RchiOBHm_Chr4g0439991,RchiOBHm_Chr3g0487981,RchiOBHm_Chr4g0434331,RchiOBHm_Chr2g0172181,RchiOBHm_Chr1g0384031,RchiOBHm_Chr2g0161401,RchiOBHm_Chr7g0207901,RchiOBHm_Chr7g0204661,RchiOBHm_Chr7g0179651,RchiOBHm_Chr7g0224691,RchiOBHm_Chr6g0251951,RchiOBHm_Chr6g0301951,Rch…	0.0338949	3.48153
	macromolecule catabolic process	GO:0009057	5	0.000364061	1.81728	37	1015	454	22633	RchiOBHm_Chr2g0121221,RchiOBHm_Chr1g0358401,RchiOBHm_Chr1g0371831,RchiOBHm_Chr2g0092041,RchiOBHm_Chr4g0439991,RchiOBHm_Chr2g0172181,RchiOBHm_Chr2g0132281,RchiOBHm_Chr7g0207901,RchiOBHm_Chr7g0204661,RchiOBHm_Chr7g0224691,RchiOBHm_Chr6g0251951,RchiOBHm_Chr6g0301951,RchiOBHm_Chr7g0195591,RchiOBHm_Chr6g0255151,RchiOBHm_Chr6g0266691,RchiOBHm_Chr7g0219281,RchiOBHm_Chr2g0131831,RchiOBHm_Chr2g0101881,Rch…	0.0354288	3.43883
	small molecule biosynthetic process	GO:0044283	4	0.000378734	1.78044	39	1092	454	22633	RchiOBHm_Chr1g0344041,RchiOBHm_Chr5g0070221,RchiOBHm_Chr2g0095651,RchiOBHm_Chr4g0408131,RchiOBHm_Chr1g0354001,RchiOBHm_Chr1g0375091,RchiOBHm_Chr6g0289561,RchiOBHm_Chr1g0351921,RchiOBHm_Chr2g0084421,RchiOBHm_Chr3g0487981,RchiOBHm_Chr5g0040671,RchiOBHm_Chr2g0126531,RchiOBHm_Chr6g0278291,RchiOBHm_Chr2g0145961,RchiOBHm_Chr1g0343301,RchiOBHm_Chr1g0368621,RchiOBHm_Chr5g0068641,RchiOBHm_Chr1g0384091,Rch…	0.035014	3.42167
	intracellular protein transmembrane transport	GO:0065002	10	0.000424652	6.10438	6	49	454	22633	RchiOBHm_Chr6g0255371,RchiOBHm_Chr7g0207901,RchiOBHm_Chr6g0288111,RchiOBHm_Chr5g0074241,RchiOBHm_Chr3g0491401,RchiOBHm_Chr2g0144461,	0.0356901	3.37197
Molecular function	hydrolase activity	GO:0016787	3	4.72795e-06	1.4129	140	5247	474	25100	RchiOBHm_Chr7g0228391,RchiOBHm_Chr5g0015441,RchiOBHm_Chr1g0357161,RchiOBHm_Chr1g0358401,RchiOBHm_Chr3g0456591,RchiOBHm_Chr3g0456491,RchiOBHm_Chr2g0088691,RchiOBHm_Chr3g0463591,RchiOBHm_Chr2g0173661,RchiOBHm_Chr1g0371831,RchiOBHm_Chr3g0472961,RchiOBHm_Chr6g0291581,RchiOBHm_Chr1g0327111,RchiOBHm_Chr4g0428041,RchiOBHm_Chr6g0253671,RchiOBHm_Chr2g0092041,RchiOBHm_Chr7g0212381,RchiOBHm_Chr7g0202881,Rch…	0.00349395	5.32533
	phosphoric ester hydrolase activity	GO:0042578	5	7.3005e-05	2.41613	24	526	474	25100	RchiOBHm_Chr3g0456591,RchiOBHm_Chr3g0463591,RchiOBHm_Chr1g0371831,RchiOBHm_Chr3g0472961,RchiOBHm_Chr4g0442641,RchiOBHm_Chr4g0434331,RchiOBHm_Chr2g0172181,RchiOBHm_Chr7g0196941,RchiOBHm_Chr4g0410301,RchiOBHm_Chr3g0454061,RchiOBHm_Chr6g0306711,RchiOBHm_Chr6g0284731,RchiOBHm_Chr3g0470511,RchiOBHm_Chr2g0091381,RchiOBHm_Chr2g0097371,RchiOBHm_Chr6g0273691,RchiOBHm_Chr2g0117011,RchiOBHm_Chr7g0190231,Rch…	0.0269754	4.13665
	phosphatase activity	GO:0016791	6	9.06951e-05	2.56227	21	434	474	25100	RchiOBHm_Chr3g0456591,RchiOBHm_Chr3g0463591,RchiOBHm_Chr1g0371831,RchiOBHm_Chr3g0472961,RchiOBHm_Chr4g0442641,RchiOBHm_Chr4g0434331,RchiOBHm_Chr2g0172181,RchiOBHm_Chr7g0196941,RchiOBHm_Chr4g0410301,RchiOBHm_Chr3g0454061,RchiOBHm_Chr6g0306711,RchiOBHm_Chr6g0284731,RchiOBHm_Chr3g0470511,RchiOBHm_Chr2g0091381,RchiOBHm_Chr2g0097371,RchiOBHm_Chr7g0190231,RchiOBHm_Chr2g0157611,RchiOBHm_Chr7g0180071,Rch…	0.0223412	4.04242
	carboxypeptidase activity	GO:0004180	7	0.000205729	4.98387	8	85	474	25100	RchiOBHm_Chr5g0056341,RchiOBHm_Chr3g0474931,RchiOBHm_Chr2g0115391,RchiOBHm_Chr5g0057441,RchiOBHm_Chr6g0248991,RchiOBHm_Chr1g0363831,RchiOBHm_Chr6g0248981,RchiOBHm_Chr4g0398281,	0.0304068	3.6867
	catalytic activity	GO:0003824	2	0.00039602	1.11618	335	15893	474	25100	RchiOBHm_Chr2g0146471,RchiOBHm_Chr7g0228391,RchiOBHm_Chr5g0015441,RchiOBHm_Chr7g0178141,RchiOBHm_Chr6g0303631,RchiOBHm_Chr1g0357161,RchiOBHm_Chr2g0166761,RchiOBHm_Chr1g0358401,RchiOBHm_Chr3g0456591,RchiOBHm_Chr2g0086681,RchiOBHm_Chr6g0297761,RchiOBHm_Chr5g0070221,RchiOBHm_Chr3g0456491,RchiOBHm_Chr2g0088691,RchiOBHm_Chr4g0413361,RchiOBHm_Chr3g0463591,RchiOBHm_Chr2g0173661,RchiOBHm_Chr2g0095651,Rch…	0.0418084	3.40228
	serine-type carboxypeptidase activity	GO:0004185	8	0.000418971	5.14827	7	72	474	25100	RchiOBHm_Chr5g0056341,RchiOBHm_Chr3g0474931,RchiOBHm_Chr5g0057441,RchiOBHm_Chr6g0248991,RchiOBHm_Chr1g0363831,RchiOBHm_Chr6g0248981,RchiOBHm_Chr4g0398281,	0.0387024	3.37782
	serine-type exopeptidase activity	GO:0070008	7	0.000630945	4.81396	7	77	474	25100	RchiOBHm_Chr5g0056341,RchiOBHm_Chr3g0474931,RchiOBHm_Chr5g0057441,RchiOBHm_Chr6g0248991,RchiOBHm_Chr1g0363831,RchiOBHm_Chr6g0248981,RchiOBHm_Chr4g0398281,	0.0518076	3.20001
	exopeptidase activity	GO:0008238	6	0.00170401	3.3096	9	144	474	25100	RchiOBHm_Chr4g0441871,RchiOBHm_Chr5g0056341,RchiOBHm_Chr3g0474931,RchiOBHm_Chr2g0115391,RchiOBHm_Chr5g0057441,RchiOBHm_Chr6g0248991,RchiOBHm_Chr1g0363831,RchiOBHm_Chr6g0248981,RchiOBHm_Chr4g0398281,	0.114479	2.76853
	RNA binding	GO:0003723	5	0.0023865	1.6505	36	1155	474	25100	RchiOBHm_Chr2g0121221,RchiOBHm_Chr1g0368031,RchiOBHm_Chr2g0127331,RchiOBHm_Chr1g0317921,RchiOBHm_Chr1g0372341,RchiOBHm_Chr5g0066351,RchiOBHm_Chr4g0440511,RchiOBHm_Chr7g0240701,RchiOBHm_Chr1g0364011,RchiOBHm_Chr2g0146411,RchiOBHm_Chr7g0224161,RchiOBHm_Chr5g0015891,RchiOBHm_Chr6g0305541,RchiOBHm_Chr2g0174761,RchiOBHm_Chr5g0066091,RchiOBHm_Chr2g0150141,RchiOBHm_Chr5g0002131,RchiOBHm_Chr1g0369751,Rch…	0.135663	2.62224
	SNARE binding	GO:0000149	4	0.00629222	4.27045	5	62	474	25100	RchiOBHm_Chr1g0331711,RchiOBHm_Chr5g0045181,RchiOBHm_Chr3g0482841,RchiOBHm_Chr4g0439151,RchiOBHm_Chr3g0448451,	0.211361	2.2012
	lyase activity	GO:0016829	3	0.0077997	1.7907	21	621	474	25100	RchiOBHm_Chr6g0296081,RchiOBHm_Chr2g0092041,RchiOBHm_Chr1g0375091,RchiOBHm_Chr3g0487981,RchiOBHm_Chr6g0288871,RchiOBHm_Chr5g0040671,RchiOBHm_Chr6g0278291,RchiOBHm_Chr2g0126111,RchiOBHm_Chr4g0426531,RchiOBHm_Chr1g0339551,RchiOBHm_Chr5g0038101,RchiOBHm_Chr2g0109721,RchiOBHm_Chr3g0459001,RchiOBHm_Chr3g0490221,RchiOBHm_Chr6g0311211,RchiOBHm_Chr1g0363831,RchiOBHm_Chr1g0348451,RchiOBHm_Chr3g0491661,Rch…	0.221691	2.10792
	ligase activity	GO:0016874	3	0.00877996	1.67575	25	790	474	25100	RchiOBHm_Chr5g0070221,RchiOBHm_Chr1g0372341,RchiOBHm_Chr1g0354001,RchiOBHm_Chr7g0202881,RchiOBHm_Chr4g0447121,RchiOBHm_Chr5g0010061,RchiOBHm_Chr1g0368621,RchiOBHm_Chr1g0348021,RchiOBHm_Chr7g0224691,RchiOBHm_Chr6g0251951,RchiOBHm_Chr7g0195591,RchiOBHm_Chr7g0192081,RchiOBHm_Chr3g0470291,RchiOBHm_Chr2g0150631,RchiOBHm_Chr6g0268031,RchiOBHm_Chr7g0180751,RchiOBHm_Chr7g0203561,RchiOBHm_Chr4g0417861,Rch…	0.240311	2.05651
	phosphoprotein phosphatase activity	GO:0004721	7	0.00878633	2.31147	11	252	474	25100	RchiOBHm_Chr3g0456591,RchiOBHm_Chr1g0371831,RchiOBHm_Chr2g0172181,RchiOBHm_Chr4g0410301,RchiOBHm_Chr6g0284731,RchiOBHm_Chr3g0470511,RchiOBHm_Chr2g0091381,RchiOBHm_Chr2g0157611,RchiOBHm_Chr7g0180071,RchiOBHm_Chr6g0249641,RchiOBHm_Chr2g0102131,	0.231896	2.05619
	translation factor activity, RNA binding	GO:0008135	6	0.0095175	2.19118	12	290	474	25100	RchiOBHm_Chr5g0066351,RchiOBHm_Chr7g0240701,RchiOBHm_Chr1g0364011,RchiOBHm_Chr3g0460491,RchiOBHm_Chr6g0299541,RchiOBHm_Chr6g0274771,RchiOBHm_Chr5g0012781,RchiOBHm_Chr6g0302021,RchiOBHm_Chr2g0173371,RchiOBHm_Chr4g0445591,RchiOBHm_Chr5g0004681,RchiOBHm_Chr7g0198651,	0.226885	2.02148
	oxidoreductase activity, acting on a sulfur group of donors	GO:0016667	4	0.0109698	2.8959	7	128	474	25100	RchiOBHm_Chr6g0250421,RchiOBHm_Chr3g0448191,RchiOBHm_Chr5g0002761,RchiOBHm_Chr5g0014551,RchiOBHm_Chr4g0440821,RchiOBHm_Chr1g0325731,RchiOBHm_Chr6g0269221,	0.253333	1.9598
	antioxidant activity	GO:0016209	2	0.011051	2.4822	9	192	474	25100	RchiOBHm_Chr2g0108761,RchiOBHm_Chr7g0198001,RchiOBHm_Chr7g0179651,RchiOBHm_Chr4g0417491,RchiOBHm_Chr2g0099111,RchiOBHm_Chr5g0056701,RchiOBHm_Chr3g0459001,RchiOBHm_Chr3g0461001,RchiOBHm_Chr1g0325731,	0.247476	1.9566
	protein homodimerization activity	GO:0042803	5	0.0141172	3.05501	6	104	474	25100	RchiOBHm_Chr5g0070221,RchiOBHm_Chr3g0456491,RchiOBHm_Chr6g0255371,RchiOBHm_Chr4g0406691,RchiOBHm_Chr7g0240521,RchiOBHm_Chr4g0417861,	0.281962	1.85025
	serine hydrolase activity	GO:0017171	4	0.0148768	2.14151	11	272	474	25100	RchiOBHm_Chr2g0155491,RchiOBHm_Chr7g0201061,RchiOBHm_Chr7g0207901,RchiOBHm_Chr5g0056341,RchiOBHm_Chr3g0474931,RchiOBHm_Chr5g0057441,RchiOBHm_Chr6g0248991,RchiOBHm_Chr1g0363831,RchiOBHm_Chr6g0248981,RchiOBHm_Chr4g0398281,RchiOBHm_Chr2g0147671,	0.281895	1.82749
	ribonucleoside binding	GO:0032549	5	0.0160515	1.91563	14	387	474	25100	RchiOBHm_Chr3g0491081,RchiOBHm_Chr1g0327111,RchiOBHm_Chr1g0364011,RchiOBHm_Chr2g0098991,RchiOBHm_Chr1g0358791,RchiOBHm_Chr2g0116591,RchiOBHm_Chr5g0008301,RchiOBHm_Chr5g0011591,RchiOBHm_Chr7g0208101,RchiOBHm_Chr6g0273691,RchiOBHm_Chr1g0339591,RchiOBHm_Chr6g0274771,RchiOBHm_Chr6g0311991,RchiOBHm_Chr2g0173371,	0.289319	1.79448
	ubiquitin protein ligase binding	GO:0031625	6	0.0160914	3.39446	5	78	474	25100	RchiOBHm_Chr4g0439991,RchiOBHm_Chr7g0195591,RchiOBHm_Chr7g0180751,RchiOBHm_Chr4g0424811,RchiOBHm_Chr5g0047211,	0.283132	1.79341

## Sheet: KEGG Proteome
KEGG enrichment of total significantly changed proteins
KEGG Term	GeneHitsInSelectedSet	AllGenesInSelectedSet	GeneHitsInBackground	AllGenesInBackground	p-value	enrichFactor	GeneListInSelectedSets	corrected p-value(BH method)	-log10(p value)
Messenger RNA biogenesis	68	801	633	12432	1.88612e-05	1.6673	[RchiOBHm_Chr6g0273401, RchiOBHm_Chr2g0155691, RchiOBHm_Chr2g0112711, RchiOBHm_Chr1g0373171, RchiOBHm_Chr3g0472161, RchiOBHm_Chr2g0121221, RchiOBHm_Chr2g0163281, RchiOBHm_Chr5g0074851, RchiOBHm_Chr7g0177431, RchiOBHm_Chr5g0023031, RchiOBHm_Chr1g0370081, RchiOBHm_Chr1g0377681, RchiOBHm_Chr1g0329281, RchiOBHm_Chr6g0284661, RchiOBHm_Chr2g0162871, RchiOBHm_Chr3g0492251, RchiOBHm_Chr2g0105721, RchiOBH…	0.00347046	4.72443
Glycosyltransferases	42	801	399	12432	0.00111941	1.63375	[RchiOBHm_Chr2g0164201, RchiOBHm_Chr1g0344321, RchiOBHm_Chr7g0183671, RchiOBHm_Chr3g0484511, RchiOBHm_Chr6g0263151, RchiOBHm_Chr6g0308821, RchiOBHm_Chr7g0178141, RchiOBHm_Chr7g0217741, RchiOBHm_Chr2g0154301, RchiOBHm_Chr7g0195291, RchiOBHm_Chr3g0454251, RchiOBHm_Chr4g0428811, RchiOBHm_Chr5g0080681, RchiOBHm_Chr2g0156011, RchiOBHm_Chr5g0029381, RchiOBHm_Chr5g0011441, RchiOBHm_Chr7g0187571, RchiOBH…	0.068657	2.95101
Biotin metabolism	5	801	20	12432	0.00754469	3.88015	[RchiOBHm_Chr6g0294871, RchiOBHm_Chr7g0226301, RchiOBHm_Chr1g0348931, RchiOBHm_Chr2g0095651, RchiOBHm_Chr4g0408131]	0.277645	2.12236
GTP-binding proteins	16	801	129	12432	0.00867109	1.92504	[RchiOBHm_Chr2g0137961, RchiOBHm_Chr2g0121291, RchiOBHm_Chr1g0362731, RchiOBHm_Chr2g0089391, RchiOBHm_Chr1g0383941, RchiOBHm_Chr3g0491081, RchiOBHm_Chr5g0009681, RchiOBHm_Chr6g0273691, RchiOBHm_Chr2g0098991, RchiOBHm_Chr5g0011591, RchiOBHm_Chr6g0311991, RchiOBHm_Chr4g0443661, RchiOBHm_Chr2g0115401, RchiOBHm_Chr4g0426591, RchiOBHm_Chr5g0000971, RchiOBHm_Chr2g0172341]	0.265913	2.06193
mRNA surveillance pathway	21	801	194	12432	0.0134861	1.68006	[RchiOBHm_Chr6g0273401, RchiOBHm_Chr7g0218051, RchiOBHm_Chr2g0172941, RchiOBHm_Chr2g0112711, RchiOBHm_Chr1g0373171, RchiOBHm_Chr1g0323831, RchiOBHm_Chr3g0472161, RchiOBHm_Chr2g0127331, RchiOBHm_Chr1g0375181, RchiOBHm_Chr7g0220981, RchiOBHm_Chr1g0377681, RchiOBHm_Chr4g0432361, RchiOBHm_Chr2g0158441, RchiOBHm_Chr7g0224271, RchiOBHm_Chr5g0042461, RchiOBHm_Chr7g0180071, RchiOBHm_Chr2g0156821, RchiOBH…	0.354491	1.87011
RNA transport	25	801	257	12432	0.0257372	1.50979	[RchiOBHm_Chr6g0275831, RchiOBHm_Chr2g0103771, RchiOBHm_Chr4g0405491, RchiOBHm_Chr2g0089391, RchiOBHm_Chr2g0127331, RchiOBHm_Chr5g0074851, RchiOBHm_Chr5g0023031, RchiOBHm_Chr2g0163261, RchiOBHm_Chr3g0483381, RchiOBHm_Chr1g0370081, RchiOBHm_Chr4g0445591, RchiOBHm_Chr6g0291031, RchiOBHm_Chr1g0329281, RchiOBHm_Chr6g0308041, RchiOBHm_Chr7g0240701, RchiOBHm_Chr5g0012781, RchiOBHm_Chr3g0452661, RchiOBH…	0.591955	1.58944
Phosphatidylinositol signaling system	11	801	89	12432	0.0273923	1.91828	[RchiOBHm_Chr2g0161401, RchiOBHm_Chr2g0097371, RchiOBHm_Chr5g0001601, RchiOBHm_Chr1g0384451, RchiOBHm_Chr6g0301531, RchiOBHm_Chr7g0188281, RchiOBHm_Chr1g0364931, RchiOBHm_Chr1g0349131, RchiOBHm_Chr7g0182721, RchiOBHm_Chr5g0069841, RchiOBHm_Chr7g0210271]	0.560019	1.56237
Monobactam biosynthesis	3	801	11	12432	0.029775	4.23289	[RchiOBHm_Chr6g0302601, RchiOBHm_Chr2g0084421, RchiOBHm_Chr2g0176441]	0.54786	1.52615
Valine, leucine and isoleucine degradation	10	801	80	12432	0.0322009	1.94007	[RchiOBHm_Chr2g0123141, RchiOBHm_Chr6g0299431, RchiOBHm_Chr1g0348451, RchiOBHm_Chr5g0083951, RchiOBHm_Chr6g0310241, RchiOBHm_Chr6g0257701, RchiOBHm_Chr3g0458081, RchiOBHm_Chr6g0298301, RchiOBHm_Chr2g0091031, RchiOBHm_Chr1g0341301]	0.493748	1.49213
Autophagy - other	7	801	51	12432	0.043843	2.13028	[RchiOBHm_Chr7g0220631, RchiOBHm_Chr6g0288391, RchiOBHm_Chr1g0346321, RchiOBHm_Chr7g0180071, RchiOBHm_Chr3g0461291, RchiOBHm_Chr1g0331571, RchiOBHm_Chr1g0380451]	0.620547	1.3581
Histidine metabolism	6	801	41	12432	0.0459114	2.27131	[RchiOBHm_Chr2g0123141, RchiOBHm_Chr5g0040671, RchiOBHm_Chr7g0241131, RchiOBHm_Chr5g0060441, RchiOBHm_Chr2g0153881, RchiOBHm_Chr1g0321271]	0.603407	1.33808
Glucosinolate biosynthesis	4	801	22	12432	0.049453	2.82193	[RchiOBHm_Chr6g0310241, RchiOBHm_Chr7g0179611, RchiOBHm_Chr3g0458081, RchiOBHm_Chr6g0278291]	0.535256	1.30581
Membrane trafficking	87	801	1149	12432	0.060244	1.17519	[RchiOBHm_Chr2g0157781, RchiOBHm_Chr1g0362731, RchiOBHm_Chr1g0336731, RchiOBHm_Chr1g0381991, RchiOBHm_Chr7g0203431, RchiOBHm_Chr5g0059381, RchiOBHm_Chr2g0160601, RchiOBHm_Chr2g0098991, RchiOBHm_Chr4g0406031, RchiOBHm_Chr5g0022461, RchiOBHm_Chr1g0346321, RchiOBHm_Chr2g0143981, RchiOBHm_Chr4g0426591, RchiOBHm_Chr5g0024561, RchiOBHm_Chr1g0378911, RchiOBHm_Chr1g0331571, RchiOBHm_Chr7g0220631, RchiOBH…	0.615828	1.22009
Tryptophan metabolism	8	801	66	12432	0.060625	1.88128	[RchiOBHm_Chr2g0123141, RchiOBHm_Chr7g0192941, RchiOBHm_Chr6g0244751, RchiOBHm_Chr6g0286451, RchiOBHm_Chr7g0179611, RchiOBHm_Chr6g0244621, RchiOBHm_Chr6g0271581, RchiOBHm_Chr3g0454411]	0.587105	1.21735
Arginine and proline metabolism	10	801	90	12432	0.0634994	1.72451	[RchiOBHm_Chr6g0305831, RchiOBHm_Chr2g0123141, RchiOBHm_Chr4g0409351, RchiOBHm_Chr1g0368541, RchiOBHm_Chr6g0244751, RchiOBHm_Chr6g0252911, RchiOBHm_Chr6g0303631, RchiOBHm_Chr6g0244621, RchiOBHm_Chr3g0454411, RchiOBHm_Chr2g0152531]	0.584194	1.19723
Basal transcription factors	9	801	80	12432	0.0712478	1.74607	[RchiOBHm_Chr5g0066351, RchiOBHm_Chr7g0198651, RchiOBHm_Chr5g0060301, RchiOBHm_Chr7g0221221, RchiOBHm_Chr6g0299541, RchiOBHm_Chr6g0302021, RchiOBHm_Chr7g0179111, RchiOBHm_Chr2g0085191, RchiOBHm_Chr3g0483261]	0.624267	1.14723
beta-Alanine metabolism	8	801	71	12432	0.0853032	1.7488	[RchiOBHm_Chr2g0123141, RchiOBHm_Chr6g0299431, RchiOBHm_Chr1g0348451, RchiOBHm_Chr3g0490221, RchiOBHm_Chr4g0416501, RchiOBHm_Chr2g0091031, RchiOBHm_Chr1g0341301, RchiOBHm_Chr2g0152531]	0.682426	1.06903
Cytoskeleton proteins	13	801	133	12432	0.0869279	1.51705	[RchiOBHm_Chr6g0285891, RchiOBHm_Chr2g0150441, RchiOBHm_Chr6g0282801, RchiOBHm_Chr7g0198251, RchiOBHm_Chr2g0109481, RchiOBHm_Chr5g0022461, RchiOBHm_Chr1g0354101, RchiOBHm_Chr5g0014221, RchiOBHm_Chr3g0479271, RchiOBHm_Chr5g0083281, RchiOBHm_Chr1g0341631, RchiOBHm_Chr6g0273541, RchiOBHm_Chr7g0197791]	0.666448	1.06084
Peptidases	46	801	594	12432	0.109778	1.20193	[RchiOBHm_Chr4g0398281, RchiOBHm_Chr2g0144571, RchiOBHm_Chr2g0113231, RchiOBHm_Chr6g0252491, RchiOBHm_Chr2g0092051, RchiOBHm_Chr1g0378231, RchiOBHm_Chr4g0409391, RchiOBHm_Chr3g0482171, RchiOBHm_Chr2g0165861, RchiOBHm_Chr3g0458541, RchiOBHm_Chr7g0201061, RchiOBHm_Chr1g0319451, RchiOBHm_Chr5g0039431, RchiOBHm_Chr7g0207901, RchiOBHm_Chr6g0248991, RchiOBHm_Chr5g0031361, RchiOBHm_Chr2g0090191, RchiOBH…	0.748115	0.959486
Ribosome	39	801	496	12432	0.112963	1.22037	[RchiOBHm_Chr3g0471681, RchiOBHm_Chr5g0018321, RchiOBHm_Chr4g0423611, RchiOBHm_Chr2g0104801, RchiOBHm_Chr5g0062761, RchiOBHm_Chr1g0350031, RchiOBHm_Chr5g0012801, RchiOBHm_Chr4g0392961, RchiOBHm_Chr4g0412181, RchiOBHm_Chr4g0394171, RchiOBHm_Chr7g0228161, RchiOBHm_Chr7g0190361, RchiOBHm_Chr5g0023421, RchiOBHm_Chr1g0369751, RchiOBHm_Chr5g0031171, RchiOBHm_Chr2g0174761, RchiOBHm_Chr1g0370941, RchiOBH…	0.74233	0.947063

## Sheet: up-regulated KEGG Proteome
KEGG enrichment of up-regulated proteins
Term Name	GeneHitsInSelectedSet	AllGenesInSelectedSet	GeneHitsInBackground	AllGenesInBackground	p-value	enrichFactor	GeneListInSelectedSets	corrected p-value(BH method)	-log10(p value)
ko01003 Glycosyltransferases	28	499	399	12432	0.00294603	1.74834	[RchiOBHm_Chr2g0164201, RchiOBHm_Chr1g0344321, RchiOBHm_Chr3g0484511, RchiOBHm_Chr6g0308821, RchiOBHm_Chr7g0217741, RchiOBHm_Chr2g0154301, RchiOBHm_Chr7g0195291, RchiOBHm_Chr3g0454251, RchiOBHm_Chr4g0428811, RchiOBHm_Chr5g0080681, RchiOBHm_Chr2g0156011, RchiOBHm_Chr5g0029381, RchiOBHm_Chr5g0011441, RchiOBHm_Chr7g0187571, RchiOBHm_Chr7g0240811, RchiOBHm_Chr2g0106411, RchiOBHm_Chr2g0085301, RchiOBH…	0.509663	2.53076
ko00510 N-Glycan biosynthesis	6	499	41	12432	0.00552449	3.64593	[RchiOBHm_Chr3g0454251, RchiOBHm_Chr5g0013201, RchiOBHm_Chr1g0344321, RchiOBHm_Chr3g0484511, RchiOBHm_Chr2g0156011, RchiOBHm_Chr3g0468971]	0.477868	2.25771
ko03019 Messenger RNA biogenesis	38	499	633	12432	0.00846201	1.49562	[RchiOBHm_Chr6g0273401, RchiOBHm_Chr7g0218051, RchiOBHm_Chr2g0089391, RchiOBHm_Chr1g0373171, RchiOBHm_Chr1g0323831, RchiOBHm_Chr3g0472161, RchiOBHm_Chr5g0074851, RchiOBHm_Chr7g0177431, RchiOBHm_Chr1g0381621, RchiOBHm_Chr5g0023031, RchiOBHm_Chr5g0083281, RchiOBHm_Chr1g0370081, RchiOBHm_Chr3g0483381, RchiOBHm_Chr7g0232321, RchiOBHm_Chr1g0377681, RchiOBHm_Chr1g0329281, RchiOBHm_Chr6g0308041, RchiOBH…	0.487976	2.07253
ko04031 GTP-binding proteins	11	499	129	12432	0.0146623	2.12443	[RchiOBHm_Chr2g0137961, RchiOBHm_Chr2g0121291, RchiOBHm_Chr2g0089391, RchiOBHm_Chr1g0362731, RchiOBHm_Chr4g0443661, RchiOBHm_Chr1g0383941, RchiOBHm_Chr4g0426591, RchiOBHm_Chr2g0115401, RchiOBHm_Chr5g0009681, RchiOBHm_Chr2g0172341, RchiOBHm_Chr5g0000971]	0.422764	1.8338
ko00280 Valine, leucine and isoleucine degradation	8	499	80	12432	0.0147024	2.49138	[RchiOBHm_Chr2g0123141, RchiOBHm_Chr6g0299431, RchiOBHm_Chr6g0310241, RchiOBHm_Chr6g0257701, RchiOBHm_Chr3g0458081, RchiOBHm_Chr6g0298301, RchiOBHm_Chr2g0091031, RchiOBHm_Chr1g0341301]	0.363359	1.83261
ko00380 Tryptophan metabolism	7	499	66	12432	0.0162375	2.64238	[RchiOBHm_Chr2g0123141, RchiOBHm_Chr7g0192941, RchiOBHm_Chr6g0244751, RchiOBHm_Chr6g0286451, RchiOBHm_Chr6g0244621, RchiOBHm_Chr6g0271581, RchiOBHm_Chr3g0454411]	0.351136	1.78948
ko00350 Tyrosine metabolism	7	499	75	12432	0.0305181	2.32529	[RchiOBHm_Chr6g0305831, RchiOBHm_Chr6g0277321, RchiOBHm_Chr6g0286451, RchiOBHm_Chr1g0384561, RchiOBHm_Chr4g0416501, RchiOBHm_Chr7g0218251, RchiOBHm_Chr5g0007621]	0.586625	1.51544
ko00360 Phenylalanine metabolism	8	499	93	12432	0.0330663	2.14312	[RchiOBHm_Chr6g0305831, RchiOBHm_Chr6g0244751, RchiOBHm_Chr6g0286451, RchiOBHm_Chr4g0416501, RchiOBHm_Chr5g0032991, RchiOBHm_Chr6g0244621, RchiOBHm_Chr3g0454411, RchiOBHm_Chr2g0092641]	0.572047	1.48061
ko04812 Cytoskeleton proteins	10	499	133	12432	0.0414808	1.87322	[RchiOBHm_Chr6g0282801, RchiOBHm_Chr7g0198251, RchiOBHm_Chr2g0109481, RchiOBHm_Chr5g0022461, RchiOBHm_Chr5g0014221, RchiOBHm_Chr3g0479271, RchiOBHm_Chr5g0083281, RchiOBHm_Chr1g0341631, RchiOBHm_Chr6g0273541, RchiOBHm_Chr7g0197791]	0.65238	1.38215
ko00780 Biotin metabolism	3	499	20	12432	0.0441051	3.73707	[RchiOBHm_Chr6g0294871, RchiOBHm_Chr7g0226301, RchiOBHm_Chr1g0348931]	0.635848	1.35551
ko04136 Autophagy - other	5	499	51	12432	0.0528444	2.44253	[RchiOBHm_Chr7g0220631, RchiOBHm_Chr6g0288391, RchiOBHm_Chr1g0346321, RchiOBHm_Chr3g0461291, RchiOBHm_Chr1g0331571]	0.703236	1.277
ko04131 Membrane trafficking	57	499	1149	12432	0.0538768	1.23593	[RchiOBHm_Chr2g0157781, RchiOBHm_Chr1g0362731, RchiOBHm_Chr1g0336731, RchiOBHm_Chr1g0381991, RchiOBHm_Chr5g0059381, RchiOBHm_Chr2g0160601, RchiOBHm_Chr4g0406031, RchiOBHm_Chr5g0022461, RchiOBHm_Chr2g0143981, RchiOBHm_Chr4g0426591, RchiOBHm_Chr1g0346321, RchiOBHm_Chr5g0024561, RchiOBHm_Chr1g0331571, RchiOBHm_Chr7g0220631, RchiOBHm_Chr2g0137961, RchiOBHm_Chr7g0237701, RchiOBHm_Chr3g0466281, RchiOBH…	0.665763	1.2686
ko03013 RNA transport	16	499	257	12432	0.0548214	1.55106	[RchiOBHm_Chr2g0103771, RchiOBHm_Chr2g0089391, RchiOBHm_Chr5g0074851, RchiOBHm_Chr5g0023031, RchiOBHm_Chr2g0163261, RchiOBHm_Chr3g0483381, RchiOBHm_Chr1g0370081, RchiOBHm_Chr1g0329281, RchiOBHm_Chr6g0308041, RchiOBHm_Chr3g0452661, RchiOBHm_Chr5g0012781, RchiOBHm_Chr2g0126921, RchiOBHm_Chr3g0496901, RchiOBHm_Chr5g0015011, RchiOBHm_Chr2g0123421, RchiOBHm_Chr2g0163841]	0.632274	1.26105
ko00960 Tropane, piperidine and pyridine alkaloid biosynthesis	5	499	52	12432	0.0566256	2.39556	[RchiOBHm_Chr6g0305831, RchiOBHm_Chr2g0131701, RchiOBHm_Chr4g0408611, RchiOBHm_Chr4g0416501, RchiOBHm_Chr5g0068421]	0.612264	1.24699
ko00410 beta-Alanine metabolism	6	499	71	12432	0.0649918	2.10539	[RchiOBHm_Chr2g0123141, RchiOBHm_Chr6g0299431, RchiOBHm_Chr4g0416501, RchiOBHm_Chr2g0091031, RchiOBHm_Chr1g0341301, RchiOBHm_Chr2g0152531]	0.562179	1.18714
ko00330 Arginine and proline metabolism	7	499	90	12432	0.0695147	1.93774	[RchiOBHm_Chr6g0305831, RchiOBHm_Chr2g0123141, RchiOBHm_Chr6g0244751, RchiOBHm_Chr6g0252911, RchiOBHm_Chr6g0244621, RchiOBHm_Chr3g0454411, RchiOBHm_Chr2g0152531]	0.572669	1.15792
ko01007 Amino acid related enzymes	13	499	208	12432	0.0761128	1.55711	[RchiOBHm_Chr6g0305831, RchiOBHm_Chr1g0353811, RchiOBHm_Chr1g0348931, RchiOBHm_Chr7g0232301, RchiOBHm_Chr6g0310241, RchiOBHm_Chr4g0422271, RchiOBHm_Chr5g0020641, RchiOBHm_Chr2g0133691, RchiOBHm_Chr6g0279751, RchiOBHm_Chr3g0493481, RchiOBHm_Chr3g0458081, RchiOBHm_Chr6g0298301, RchiOBHm_Chr1g0332221]	0.598523	1.11854
ko00500 Starch and sucrose metabolism	13	499	244	12432	0.183132	1.32738	[RchiOBHm_Chr6g0249341, RchiOBHm_Chr1g0374511, RchiOBHm_Chr6g0272701, RchiOBHm_Chr7g0194531, RchiOBHm_Chr2g0093161, RchiOBHm_Chr5g0018571, RchiOBHm_Chr4g0384801, RchiOBHm_Chr5g0078011, RchiOBHm_Chr5g0029381, RchiOBHm_Chr5g0002751, RchiOBHm_Chr7g0187571, RchiOBHm_Chr7g0186361, RchiOBHm_Chr5g0018631]	0.880049	0.737237
ko04075 Plant hormone signal transduction	7	499	132	12432	0.279724	1.32119	[RchiOBHm_Chr7g0209751, RchiOBHm_Chr2g0150341, RchiOBHm_Chr2g0125681, RchiOBHm_Chr6g0259231, RchiOBHm_Chr6g0304131, RchiOBHm_Chr2g0112461, RchiOBHm_Chr5g0011371]	0.848987	0.55327
ko03040 Spliceosome	19	499	413	12432	0.302285	1.14616	[RchiOBHm_Chr7g0183131, RchiOBHm_Chr3g0484331, RchiOBHm_Chr6g0299281, RchiOBHm_Chr4g0400041, RchiOBHm_Chr3g0454141, RchiOBHm_Chr5g0074851, RchiOBHm_Chr1g0360501, RchiOBHm_Chr1g0326651, RchiOBHm_Chr1g0352321, RchiOBHm_Chr5g0001511, RchiOBHm_Chr5g0083131, RchiOBHm_Chr1g0366731, RchiOBHm_Chr4g0430661, RchiOBHm_Chr1g0344521, RchiOBHm_Chr3g0494671, RchiOBHm_Chr2g0108041, RchiOBHm_Chr5g0050851, RchiOBH…	0.843474	0.519583

## Sheet: down-regulated KEGG Proteome
KEGG enrichment of up-regulated proteins
Term Name	GeneHitsInSelectedSet	AllGenesInSelectedSet	GeneHitsInBackground	AllGenesInBackground	p-value	enrichFactor	GeneListInSelectedSets	corrected p-value(BH method)	-log10(p value)
ko03019 Messenger RNA biogenesis	31	304	633	12432	0.000178323	2.00274	[RchiOBHm_Chr2g0172941, RchiOBHm_Chr2g0155691, RchiOBHm_Chr2g0112711, RchiOBHm_Chr2g0153871, RchiOBHm_Chr2g0121221, RchiOBHm_Chr2g0163281, RchiOBHm_Chr5g0042461, RchiOBHm_Chr2g0137091, RchiOBHm_Chr2g0156821, RchiOBHm_Chr3g0471421, RchiOBHm_Chr2g0105721, RchiOBHm_Chr6g0285891, RchiOBHm_Chr6g0275831, RchiOBHm_Chr4g0405491, RchiOBHm_Chr7g0183031, RchiOBHm_Chr2g0127331, RchiOBHm_Chr4g0399461, RchiOBH…	0.0276401	3.74879
ko00630 Glyoxylate and dicarboxylate metabolism	7	304	74	12432	0.00216324	3.86842	[RchiOBHm_Chr5g0000341, RchiOBHm_Chr2g0146471, RchiOBHm_Chr2g0107581, RchiOBHm_Chr2g0143571, RchiOBHm_Chr2g0126111, RchiOBHm_Chr7g0240491, RchiOBHm_Chr7g0203621]	0.0838257	2.66489
ko03015 mRNA surveillance pathway	12	304	194	12432	0.00294278	2.52957	[RchiOBHm_Chr2g0172941, RchiOBHm_Chr2g0158441, RchiOBHm_Chr2g0112711, RchiOBHm_Chr7g0224271, RchiOBHm_Chr5g0042461, RchiOBHm_Chr2g0127331, RchiOBHm_Chr2g0156821, RchiOBHm_Chr7g0180071, RchiOBHm_Chr2g0105721, RchiOBHm_Chr3g0471421, RchiOBHm_Chr1g0375181, RchiOBHm_Chr7g0220981]	0.0912262	2.53124
ko03018 RNA degradation	10	304	171	12432	0.0093553	2.39151	[RchiOBHm_Chr2g0096961, RchiOBHm_Chr1g0375091, RchiOBHm_Chr3g0482341, RchiOBHm_Chr2g0137091, RchiOBHm_Chr1g0373651, RchiOBHm_Chr2g0153871, RchiOBHm_Chr2g0121221, RchiOBHm_Chr3g0476281, RchiOBHm_Chr3g0471421, RchiOBHm_Chr6g0287691]	0.207153	2.02894
ko00670 One carbon pool by folate	3	304	26	12432	0.0248391	4.71862	[RchiOBHm_Chr7g0240491, RchiOBHm_Chr7g0203621, RchiOBHm_Chr6g0265641]	0.481258	1.60486
ko00261 Monobactam biosynthesis	2	304	11	12432	0.0283349	7.43541	[RchiOBHm_Chr2g0084421, RchiOBHm_Chr2g0176441]	0.487991	1.54768
ko00520 Amino sugar and nucleotide sugar metabolism	9	304	180	12432	0.0328907	2.04474	[RchiOBHm_Chr6g0255151, RchiOBHm_Chr1g0341081, RchiOBHm_Chr1g0364561, RchiOBHm_Chr3g0497171, RchiOBHm_Chr7g0183671, RchiOBHm_Chr6g0253671, RchiOBHm_Chr5g0068991, RchiOBHm_Chr7g0219281, RchiOBHm_Chr1g0358401]	0.509806	1.48293
ko00561 Glycerolipid metabolism	6	304	99	12432	0.0343704	2.47847	[RchiOBHm_Chr3g0465241, RchiOBHm_Chr3g0463591, RchiOBHm_Chr2g0161401, RchiOBHm_Chr3g0463701, RchiOBHm_Chr4g0434331, RchiOBHm_Chr3g0465141]	0.484311	1.46381
ko00564 Glycerophospholipid metabolism	7	304	132	12432	0.0433002	2.16866	[RchiOBHm_Chr3g0463591, RchiOBHm_Chr2g0161401, RchiOBHm_Chr5g0001601, RchiOBHm_Chr1g0364641, RchiOBHm_Chr7g0183171, RchiOBHm_Chr4g0434061, RchiOBHm_Chr4g0434331]	0.559295	1.36351
ko00300 Lysine biosynthesis	2	304	14	12432	0.0446849	5.84211	[RchiOBHm_Chr2g0084421, RchiOBHm_Chr2g0176441]	0.532781	1.34984
ko00430 Taurine and hypotaurine metabolism	2	304	15	12432	0.0507447	5.45263	[RchiOBHm_Chr3g0490221, RchiOBHm_Chr2g0129981]	0.561817	1.29461
ko00514 Other types of O-glycan biosynthesis	2	304	17	12432	0.0636723	4.81115	[RchiOBHm_Chr6g0263151, RchiOBHm_Chr7g0215361]	0.657947	1.19605
ko00790 Folate biosynthesis	3	304	38	12432	0.0651915	3.22853	[RchiOBHm_Chr1g0368621, RchiOBHm_Chr7g0188491, RchiOBHm_Chr6g0265641]	0.631542	1.18581
ko04070 Phosphatidylinositol signaling system	5	304	89	12432	0.0668678	2.29746	[RchiOBHm_Chr2g0161401, RchiOBHm_Chr2g0097371, RchiOBHm_Chr5g0001601, RchiOBHm_Chr1g0384451, RchiOBHm_Chr6g0301531]	0.609677	1.17478
ko00780 Biotin metabolism	2	304	20	12432	0.0848385	4.08947	[RchiOBHm_Chr2g0095651, RchiOBHm_Chr4g0408131]	0.692104	1.07141
ko04130 SNARE interactions in vesicular transport	3	304	44	12432	0.0921725	2.78828	[RchiOBHm_Chr1g0351821, RchiOBHm_Chr4g0439151, RchiOBHm_Chr5g0045181]	0.714337	1.0354
ko00590 Arachidonic acid metabolism	2	304	21	12432	0.0923063	3.89474	[RchiOBHm_Chr7g0188491, RchiOBHm_Chr7g0198001]	0.681309	1.03477
ko00030 Pentose phosphate pathway	4	304	71	12432	0.095688	2.30393	[RchiOBHm_Chr1g0383841, RchiOBHm_Chr7g0202331, RchiOBHm_Chr2g0156161, RchiOBHm_Chr1g0373651]	0.674165	1.01914
ko00966 Glucosinolate biosynthesis	2	304	22	12432	0.0999567	3.7177	[RchiOBHm_Chr7g0179611, RchiOBHm_Chr6g0278291]	0.673621	1.00019
ko03013 RNA transport	10	304	257	12432	0.100012	1.59123	[RchiOBHm_Chr6g0275831, RchiOBHm_Chr7g0240701, RchiOBHm_Chr5g0012781, RchiOBHm_Chr4g0405491, RchiOBHm_Chr7g0224271, RchiOBHm_Chr2g0127331, RchiOBHm_Chr3g0471421, RchiOBHm_Chr1g0364011, RchiOBHm_Chr4g0445591, RchiOBHm_Chr6g0291031]	0.64591	0.999948
