# Supplementary material for: Proteome and Ubiquitome Changes during Rose Petal Senescence
Source: Int J Mol Sci. 2019 Dec 4;20(24):6108. doi: 10.3390/ijms20246108 (PMC6940906; doi:10.3390/ijms20246108)
Supplement: Supplementary file 1 [file ijms-20-06108-s001.zip › ijms-651059-supplementary/Table S3-Protein annotation of the ubiquitome during petal senescence.xlsx]

## Sheet: Ubiquitome Annotation Combine
Proteins annotations of ubiquitome
Protein accession	Position	Regulation	Amino acid	Protein description	Modified sequence	S2/S1 Ratio	Subcellular localization	Biological Process	Cellular Component	Molecular Function	KEGG KO No.	KEGG Gene	KEGG pathway	IPR ID	Domain description
XP_024155750.1	197	Up	K	berberine bridge enzyme-like 13 [Rosa chinensis]	K(1)YGLGADNVIDAR	2.13995	chloroplast	GO:0044699 single-organism process; GO:0008152 metabolic process; GO:0055114 oxidation-reduction process; GO:0044710 single-organism metabolic process;		GO:0097159 organic cyclic compound binding; GO:1901363 heterocyclic compound binding; GO:0016614 oxidoreductase activity, acting on CH-OH group of donors; GO:1901265 nucleoside phosphate binding; GO:0050660 flavin adenine dinucleotide binding; GO:0003824 catalytic activity; GO:0005488 binding; GO:0043167 ion binding; GO:0043168 anion binding; GO:0000166 nucleotide binding; GO:0048037 cofactor bin…	K22395	cinnamyl-alcohol dehydrogenase [EC:1.1.1.195]	ko01110 Biosynthesis of secondary metabolites; ko01100 Metabolic pathways; ko00940 Phenylpropanoid biosynthesis;	IPR016166; IPR016169; IPR012951; IPR016167; IPR006094;	FAD-binding, type 2; CO dehydrogenase flavoprotein-like, FAD-binding, subdomain 2; Berberine/berberine-like; FAD-binding, type 2, subdomain 1; FAD linked oxidase, N-terminal;
XP_024156913.1	302	Up	K	BTB/POZ domain-containing protein At1g30440 [Rosa chinensis]	LLPLQK(1)R	1.63274	nucleus			GO:0005515 protein binding; GO:0005488 binding;				IPR011333; IPR027356; IPR000210;	SKP1/BTB/POZ domain; NPH3 domain; BTB/POZ domain;
XP_024157011.1	700	Up	K	nuclear cap-binding protein subunit 1 [Rosa chinensis]	LK(1)SYAEK	7.18904	cytoplasm	GO:0016070 RNA metabolic process; GO:0008152 metabolic process; GO:0046483 heterocycle metabolic process; GO:0090304 nucleic acid metabolic process; GO:0006725 cellular aromatic compound metabolic process; GO:0006139 nucleobase-containing compound metabolic process; GO:0044260 cellular macromolecule metabolic process; GO:1901360 organic cyclic compound metabolic process; GO:0006807 nitrogen compo…		GO:0097159 organic cyclic compound binding; GO:1901363 heterocyclic compound binding; GO:0003723 RNA binding; GO:0005515 protein binding; GO:0005488 binding; GO:0003676 nucleic acid binding;	K12882	NCBP1; nuclear cap-binding protein subunit 1	ko03040 Spliceosome; ko03015 mRNA surveillance pathway; ko03013 RNA transport;	IPR015174; IPR003890; IPR016024; IPR015172; IPR016021;	MIF4G-like, type 2; MIF4G-like, type 3; Armadillo-type fold; MIF4G-like, type 1; MIF4G-like domain;
XP_024157209.1	517	Up	K	sugar carrier protein C-like [Rosa chinensis]	FVTDEDYPNDGYEMSK(1)PTTVK(1)TV	36.4242	plasma membrane	GO:0006810 transport; GO:0055085 transmembrane transport; GO:0051179 localization; GO:0051234 establishment of localization;	GO:0031224 intrinsic component of membrane; GO:0016020 membrane; GO:0016021 integral component of membrane; GO:0044425 membrane part;	GO:0022892 substrate-specific transporter activity; GO:0022891 substrate-specific transmembrane transporter activity; GO:0022857 transmembrane transporter activity; GO:0005215 transporter activity;				IPR020846;	Major facilitator superfamily domain;
XP_024157260.1	326	Up	K	proton pump-interactor 1 [Rosa chinensis]	NILNK(1)AR	1.87741	cytoplasm
XP_024157293.1	364	Up	K	"4-hydroxy-3-methylbut-2-en-1-yl diphosphate synthase (ferredoxin), chloroplastic isoform X2 [Rosa chinensis]"	LANLGK(1)R	1.51558	chloroplast	GO:0006720 isoprenoid metabolic process; GO:0044711 single-organism biosynthetic process; GO:0055114 oxidation-reduction process; GO:0044763 single-organism cellular process; GO:0044699 single-organism process; GO:0009058 biosynthetic process; GO:0044255 cellular lipid metabolic process; GO:0044238 primary metabolic process; GO:1901576 organic substance biosynthetic process; GO:0044237 cellular m…		GO:0016725 oxidoreductase activity, acting on CH or CH2 groups; GO:0052592 oxidoreductase activity, acting on CH or CH2 groups, with an iron-sulfur protein as acceptor; GO:0005506 iron ion binding; GO:0046914 transition metal ion binding; GO:0003824 catalytic activity; GO:0005488 binding; GO:0043167 ion binding; GO:0046872 metal ion binding; GO:0043169 cation binding; GO:0046429 4-hydroxy-3-methy…	K03526	gcpE; (E)-4-hydroxy-3-methylbut-2-enyl-diphosphate synthase [EC:1.17.7.1 1.17.7.3]	ko01130 Biosynthesis of antibiotics; ko01110 Biosynthesis of secondary metabolites; ko01100 Metabolic pathways; ko00900 Terpenoid backbone biosynthesis;
XP_024157532.1	252	Up	K	"asparagine--tRNA ligase, cytoplasmic 1-like [Rosa chinensis]"	EKGDAVSQLK(1)SAK	1.78504	chloroplast	GO:0006518 peptide metabolic process; GO:0006725 cellular aromatic compound metabolic process; GO:0044267 cellular protein metabolic process; GO:0044699 single-organism process; GO:0009058 biosynthetic process; GO:0006421 asparaginyl-tRNA aminoacylation; GO:1901566 organonitrogen compound biosynthetic process; GO:0043039 tRNA aminoacylation; GO:0044237 cellular metabolic process; GO:0071704 organ…	GO:0044424 intracellular part; GO:0005623 cell; GO:0044464 cell part; GO:0005622 intracellular; GO:0005737 cytoplasm;	GO:0016876 ligase activity, forming aminoacyl-tRNA and related compounds; GO:0005524 ATP binding; GO:1901265 nucleoside phosphate binding; GO:0016875 ligase activity, forming carbon-oxygen bonds; GO:0016874 ligase activity; GO:0001882 nucleoside binding; GO:0043167 ion binding; GO:0000166 nucleotide binding; GO:0097159 organic cyclic compound binding; GO:1901363 heterocyclic compound binding; GO:…	K01893	NARS; asparaginyl-tRNA synthetase [EC:6.1.1.22]	ko00970 Aminoacyl-tRNA biosynthesis;	IPR004364; IPR012340; IPR004365; IPR009068; IPR000738; IPR006195;	Aminoacyl-tRNA synthetase, class II (D/K/N); Nucleic acid-binding, OB-fold; OB-fold nucleic acid binding domain, AA-tRNA synthetase-type; S15/NS1, RNA-binding; WHEP-TRS domain; Aminoacyl-tRNA synthetase, class II;
XP_024157568.1	127	Up	K	prefoldin subunit 6 [Rosa chinensis]	IQSLQAGK(1)AK	3.66589	cytoplasm,nucleus	GO:0006457 protein folding; GO:0009987 cellular process;	GO:0016272 prefoldin complex; GO:0032991 macromolecular complex; GO:0043234 protein complex;	GO:0005515 protein binding; GO:0051082 unfolded protein binding; GO:0005488 binding;	K04798
XP_024157743.1	252	Up	K	UDP-D-apiose/UDP-D-xylose synthase 2 [Rosa chinensis]	REPLK(1)LVDGGESQR	2.22313	nucleus			GO:0048037 cofactor binding; GO:0003824 catalytic activity; GO:0005488 binding; GO:0050662 coenzyme binding;	K12449	AXS; UDP-apiose/xylose synthase	ko01100 Metabolic pathways; ko00520 Amino sugar and nucleotide sugar metabolism;	IPR001509; IPR016040;	NAD-dependent epimerase/dehydratase; NAD(P)-binding domain;
XP_024157743.1	382	Up	K	UDP-D-apiose/UDP-D-xylose synthase 2 [Rosa chinensis]	TYAEAIK(1)K(1)AISQPASTN	2.11916	nucleus			GO:0048037 cofactor binding; GO:0003824 catalytic activity; GO:0005488 binding; GO:0050662 coenzyme binding;	K12449	AXS; UDP-apiose/xylose synthase	ko01100 Metabolic pathways; ko00520 Amino sugar and nucleotide sugar metabolism;	IPR001509; IPR016040;	NAD-dependent epimerase/dehydratase; NAD(P)-binding domain;
XP_024157886.1	389	Up	K	sodium/calcium exchanger NCL-like [Rosa chinensis]	TEK(1)ILDDFHEQTK	2.04481	plasma membrane	GO:0006810 transport; GO:0055085 transmembrane transport; GO:0051179 localization; GO:0051234 establishment of localization;	GO:0031224 intrinsic component of membrane; GO:0016020 membrane; GO:0016021 integral component of membrane; GO:0044425 membrane part;	GO:0043169 cation binding; GO:0046872 metal ion binding; GO:0005509 calcium ion binding; GO:0005488 binding; GO:0043167 ion binding;				IPR004837; IPR011992; IPR002048;	Sodium/calcium exchanger membrane region; EF-hand domain pair; EF-hand domain;
XP_024157887.1	398	Up	K	sodium/calcium exchanger NCL-like [Rosa chinensis]	FLDDFHEQTK(1)K	1.57173	plasma membrane	GO:0006810 transport; GO:0055085 transmembrane transport; GO:0051179 localization; GO:0051234 establishment of localization;	GO:0031224 intrinsic component of membrane; GO:0016020 membrane; GO:0016021 integral component of membrane; GO:0044425 membrane part;	GO:0043169 cation binding; GO:0046872 metal ion binding; GO:0005509 calcium ion binding; GO:0005488 binding; GO:0043167 ion binding;				IPR004837; IPR002048; IPR011992;	Sodium/calcium exchanger membrane region; EF-hand domain; EF-hand domain pair;
XP_024158132.1	164	Up	K	proliferating cell nuclear antigen [Rosa chinensis]	DLSGIGDTVVISVTK(1)EGVK	1.71603	nucleus	GO:0050794 regulation of cellular process; GO:0006275 regulation of DNA replication; GO:0031326 regulation of cellular biosynthetic process; GO:0080090 regulation of primary metabolic process; GO:0060255 regulation of macromolecule metabolic process; GO:0019219 regulation of nucleobase-containing compound metabolic process; GO:0010556 regulation of macromolecule biosynthetic process; GO:0031323 r…		GO:0097159 organic cyclic compound binding; GO:1901363 heterocyclic compound binding; GO:0003677 DNA binding; GO:0030234 enzyme regulator activity; GO:0005488 binding; GO:0030337 DNA polymerase processivity factor activity; GO:0003676 nucleic acid binding; GO:0098772 molecular function regulator;	K04802	PCNA; proliferating cell nuclear antigen	ko03410 Base excision repair; ko03430 Mismatch repair; ko03030 DNA replication; ko04110 Cell cycle; ko04530 Tight junction; ko05161 Hepatitis B; ko05166 HTLV-I infection; ko03420 Nucleotide excision repair;	IPR022649; IPR022648;	Proliferating cell nuclear antigen, PCNA, C-terminal; Proliferating cell nuclear antigen, PCNA, N-terminal;
XP_024158728.1	27	Up	K	ubiquitin-NEDD8-like protein RUB2 [Rosa chinensis]	TLTGK(1)TITLEVESSDTIDNVK(1)AK	3.51329	cytoplasm			GO:0005515 protein binding; GO:0005488 binding;	K12158			IPR029071; IPR000626;	Ubiquitin-related domain; Ubiquitin domain;
XP_024158728.1	6	Up	K	ubiquitin-NEDD8-like protein RUB2 [Rosa chinensis]	QIFVK(1)TLTGK	1.62238	cytoplasm			GO:0005515 protein binding; GO:0005488 binding;	K12158			IPR029071; IPR000626;	Ubiquitin-related domain; Ubiquitin domain;
XP_024158728.1	11	Up	K	ubiquitin-NEDD8-like protein RUB2 [Rosa chinensis]	TLTGK(1)TITLEVESSDTIDNVK(1)AK	2.45594	cytoplasm			GO:0005515 protein binding; GO:0005488 binding;	K12158			IPR029071; IPR000626;	Ubiquitin-related domain; Ubiquitin domain;
XP_024158728.1	48	Up	K	ubiquitin-NEDD8-like protein RUB2 [Rosa chinensis]	LIFAGK(1)QLEDGRTLADYNIQK	1.57622	cytoplasm			GO:0005515 protein binding; GO:0005488 binding;	K12158			IPR029071; IPR000626;	Ubiquitin-related domain; Ubiquitin domain;
XP_024158728.1	82	Up	K	ubiquitin-NEDD8-like protein RUB2 [Rosa chinensis]	VK(1)TLTGK	3.25175	cytoplasm			GO:0005515 protein binding; GO:0005488 binding;	K12158			IPR029071; IPR000626;	Ubiquitin-related domain; Ubiquitin domain;
XP_024158774.1	1314	Up	K	ABC transporter C family member 2-like [Rosa chinensis]	ILIDGCDIGK(1)FGLEDLRK	2.64405	plasma membrane	GO:0006810 transport; GO:0055085 transmembrane transport; GO:0051179 localization; GO:0051234 establishment of localization;	GO:0031224 intrinsic component of membrane; GO:0016020 membrane; GO:0016021 integral component of membrane; GO:0044425 membrane part;	GO:1901265 nucleoside phosphate binding; GO:0015399 primary active transmembrane transporter activity; GO:0016817 hydrolase activity, acting on acid anhydrides; GO:0016787 hydrolase activity; GO:0016887 ATPase activity; GO:0097159 organic cyclic compound binding; GO:1901363 heterocyclic compound binding; GO:0016462 pyrophosphatase activity; GO:0003824 catalytic activity; GO:0032553 ribonucleotide…				IPR003593; IPR003439; IPR027417; IPR011527;	AAA+ ATPase domain; ABC transporter-like; P-loop containing nucleoside triphosphate hydrolase; ABC transporter type 1, transmembrane domain;
XP_024158796.1	404	Up	K	vesicle-fusing ATPase [Rosa chinensis]	MK(1)ESSFLAPDVNLQELAAR	1.50466	chloroplast			GO:0005524 ATP binding; GO:1901265 nucleoside phosphate binding; GO:0001882 nucleoside binding; GO:0043167 ion binding; GO:0000166 nucleotide binding; GO:0097159 organic cyclic compound binding; GO:1901363 heterocyclic compound binding; GO:0032549 ribonucleoside binding; GO:0097367 carbohydrate derivative binding; GO:0032553 ribonucleotide binding; GO:0005488 binding; GO:0032550 purine ribonucleo…	K06027	NSF; vesicle-fusing ATPase [EC:3.6.4.6]	ko04721 Synaptic vesicle cycle; ko04727 GABAergic synapse; ko04138 Autophagy - yeast; ko04962 Vasopressin-regulated water reabsorption;	IPR029067; IPR003959; IPR003593; IPR009010; IPR004201; IPR027417; IPR003338;	CDC48 domain 2-like; ATPase, AAA-type, core; AAA+ ATPase domain; Aspartate decarboxylase-like domain; CDC48, domain 2; P-loop containing nucleoside triphosphate hydrolase; CDC48, N-terminal subdomain;
XP_024159002.1	279	Up	K	coatomer subunit alpha-1-like [Rosa chinensis]	VWDATK(1)R	5.08525	chloroplast	GO:0045184 establishment of protein localization; GO:0006810 transport; GO:0046907 intracellular transport; GO:0070727 cellular macromolecule localization; GO:0051649 establishment of localization in cell; GO:0016192 vesicle-mediated transport; GO:0006886 intracellular protein transport; GO:0071702 organic substance transport; GO:0008104 protein localization; GO:0033036 macromolecule localization…	GO:0016020 membrane; GO:0031410 cytoplasmic vesicle; GO:0031090 organelle membrane; GO:0098796 membrane protein complex; GO:0030137 COPI-coated vesicle; GO:0031982 vesicle; GO:0030660 Golgi-associated vesicle membrane; GO:0005737 cytoplasm; GO:0044433 cytoplasmic vesicle part; GO:0032991 macromolecular complex; GO:0044424 intracellular part; GO:0030120 vesicle coat; GO:0030663 COPI-coated vesicle…	GO:0005515 protein binding; GO:0005198 structural molecule activity; GO:0005488 binding;	K05236			IPR006692; IPR011048; IPR017986; IPR015943; IPR010714;	Coatomer, WD associated region; Cytochrome cd1-nitrite reductase-like, haem d1 domain; WD40-repeat-containing domain; WD40/YVTN repeat-like-containing domain; Coatomer, alpha subunit, C-terminal;
XP_024159611.1	324	Up	K	beta-amyrin 28-oxidase-like [Rosa chinensis]	K(1)PGQLLEWDDLNK	1.88925	endoplasmic reticulum	GO:0044699 single-organism process; GO:0008152 metabolic process; GO:0055114 oxidation-reduction process; GO:0044710 single-organism metabolic process;		GO:0097159 organic cyclic compound binding; GO:1901363 heterocyclic compound binding; GO:0020037 heme binding; GO:0005506 iron ion binding; GO:0046914 transition metal ion binding; GO:0003824 catalytic activity; GO:0005488 binding; GO:0043167 ion binding; GO:0043169 cation binding; GO:0046872 metal ion binding; GO:0016705 oxidoreductase activity, acting on paired donors, with incorporation or red…	K20667
XP_024159710.1	521	Up	K	pyrophosphate--fructose 6-phosphate 1-phosphotransferase subunit beta [Rosa chinensis]	AMVELEAAPFK(1)K	1.84833	chloroplast	GO:0006757 ATP generation from ADP; GO:0009116 nucleoside metabolic process; GO:0042278 purine nucleoside metabolic process; GO:0006165 nucleoside diphosphate phosphorylation; GO:0046031 ADP metabolic process; GO:0019362 pyridine nucleotide metabolic process; GO:0006096 glycolytic process; GO:0009167 purine ribonucleoside monophosphate metabolic process; GO:0009117 nucleotide metabolic process; G…		GO:0003872 6-phosphofructokinase activity; GO:0005524 ATP binding; GO:1901265 nucleoside phosphate binding; GO:0016773 phosphotransferase activity, alcohol group as acceptor; GO:0047334 diphosphate-fructose-6-phosphate 1-phosphotransferase activity; GO:0001882 nucleoside binding; GO:0043167 ion binding; GO:0000166 nucleotide binding; GO:0097159 organic cyclic compound binding; GO:1901363 heterocy…	K00895	pfp; diphosphate-dependent phosphofructokinase [EC:2.7.1.90]	ko00030 Pentose phosphate pathway; ko00051 Fructose and mannose metabolism; ko01120 Microbial metabolism in diverse environments; ko01130 Biosynthesis of antibiotics; ko00010 Glycolysis / Gluconeogenesis; ko01110 Biosynthesis of secondary metabolites; ko01100 Metabolic pathways;	IPR013981; IPR000023;	Pyrophosphate-dependent phosphofructokinase, alpha-helical domain; Phosphofructokinase domain;
XP_024160076.1	316	Up	K	farnesyl pyrophosphate synthase 1-like [Rosa chinensis]	LTK(1)SIEAHPSK	3.57714	cytoplasm	GO:0006720 isoprenoid metabolic process; GO:0044711 single-organism biosynthetic process; GO:0044763 single-organism cellular process; GO:0044699 single-organism process; GO:0009058 biosynthetic process; GO:0044255 cellular lipid metabolic process; GO:0044238 primary metabolic process; GO:1901576 organic substance biosynthetic process; GO:0044237 cellular metabolic process; GO:0044249 cellular bi…			K00787	FDPS; farnesyl diphosphate synthase [EC:2.5.1.1 2.5.1.10]	ko01130 Biosynthesis of antibiotics; ko01110 Biosynthesis of secondary metabolites; ko01100 Metabolic pathways; ko05164 Influenza A; ko05166 HTLV-I infection; ko00900 Terpenoid backbone biosynthesis;	IPR008949;	Isoprenoid synthase domain;
XP_024160260.1	196	Up	K	ubiquitin thioesterase OTU1 [Rosa chinensis]	EAVEHAK(1)ATGHVNFQEYR	1.62818	chloroplast				K13719	OTU1; ubiquitin thioesterase OTU1 [EC:3.1.2.-]	ko04141 Protein processing in endoplasmic reticulum;	IPR003323;	OTU domain;
XP_024160330.1	237	Up	K	DNA damage-inducible protein 1 isoform X2 [Rosa chinensis]	YK(1)GIAHGVGQSEILGR	1.58421	cytoplasm	GO:0006508 proteolysis; GO:0008152 metabolic process; GO:0043170 macromolecule metabolic process; GO:0019538 protein metabolic process; GO:0044238 primary metabolic process; GO:0071704 organic substance metabolic process;		GO:0004175 endopeptidase activity; GO:0008233 peptidase activity; GO:0003824 catalytic activity; GO:0005488 binding; GO:0004190 aspartic-type endopeptidase activity; GO:0070011 peptidase activity, acting on L-amino acid peptides; GO:0070001 aspartic-type peptidase activity; GO:0005515 protein binding; GO:0016787 hydrolase activity;	K11885			IPR019103; IPR015940; IPR021109; IPR029071; IPR000626; IPR009060;	Aspartic peptidase, DDI1-type; Ubiquitin-associated domain; Aspartic peptidase domain; Ubiquitin-related domain; Ubiquitin domain; UBA-like;
XP_024160580.1	243	Up	K	elongation factor 1-alpha-like [Rosa chinensis]	LPLQDVYK(1)IGGIGTVPVGR	1.51701	cytoplasm	GO:0006518 peptide metabolic process; GO:0006414 translational elongation; GO:0043043 peptide biosynthetic process; GO:0044267 cellular protein metabolic process; GO:0006807 nitrogen compound metabolic process; GO:0009058 biosynthetic process; GO:0043603 cellular amide metabolic process; GO:0044238 primary metabolic process; GO:1901566 organonitrogen compound biosynthetic process; GO:1901576 orga…	GO:0044424 intracellular part; GO:0005623 cell; GO:0044464 cell part; GO:0005622 intracellular; GO:0005737 cytoplasm;	GO:0003723 RNA binding; GO:1901265 nucleoside phosphate binding; GO:0003746 translation elongation factor activity; GO:0001882 nucleoside binding; GO:0043167 ion binding; GO:0016817 hydrolase activity, acting on acid anhydrides; GO:0016787 hydrolase activity; GO:0000166 nucleotide binding; GO:0017111 nucleoside-triphosphatase activity; GO:1901363 heterocyclic compound binding; GO:0097159 organic …	K03231	EEF1A; elongation factor 1-alpha	ko05134 Legionellosis; ko03013 RNA transport;	IPR004160; IPR004161; IPR009001; IPR027417; IPR000795; IPR009000;	Translation elongation factor EFTu/EF1A, C-terminal; Translation elongation factor EFTu-like, domain 2; Translation elongation factor EF1A/initiation factor IF2gamma, C-terminal; P-loop containing nucleoside triphosphate hydrolase; Transcription factor, GTP-binding domain; Translation protein, beta-barrel domain;
XP_024162486.1	53	Up	K	17.9 kDa class II heat shock protein-like [Rosa chinensis]	AMAATPADVK(1)ELPNSYVFVIDMPGLK	2.20784	cytoplasm				K13993	HSP20; HSP20 family protein	ko04141 Protein processing in endoplasmic reticulum;	IPR002068; IPR008978;	Alpha crystallin/Hsp20 domain; HSP20-like chaperone;
XP_024162674.1	829	Up	K	Unknown	LASFQHAPSVPPFLTLSK(1)QSR	1.80628	chloroplast			GO:0005515 protein binding; GO:0005488 binding;				IPR017986; IPR015943;	WD40-repeat-containing domain; WD40/YVTN repeat-like-containing domain;
XP_024163142.1	75	Up	K	26S proteasome regulatory subunit 4 homolog A [Rosa chinensis]	IK(1)DYLLMEEEFVTNQER	2.09296	cytoplasm	GO:1901575 organic substance catabolic process; GO:0008152 metabolic process; GO:0030163 protein catabolic process; GO:0009057 macromolecule catabolic process; GO:0043170 macromolecule metabolic process; GO:0019538 protein metabolic process; GO:0044238 primary metabolic process; GO:0009056 catabolic process; GO:0071704 organic substance metabolic process;	GO:0044424 intracellular part; GO:0005623 cell; GO:0044464 cell part; GO:0005622 intracellular; GO:0005737 cytoplasm;	GO:0005524 ATP binding; GO:1901265 nucleoside phosphate binding; GO:0001882 nucleoside binding; GO:0043167 ion binding; GO:0016787 hydrolase activity; GO:0000166 nucleotide binding; GO:0097159 organic cyclic compound binding; GO:1901363 heterocyclic compound binding; GO:0032549 ribonucleoside binding; GO:0097367 carbohydrate derivative binding; GO:0003824 catalytic activity; GO:0032553 ribonucleo…	K03062	PSMC1; 26S proteasome regulatory subunit T2	ko05169 Epstein-Barr virus infection; ko05165 Human papillomavirus infection; ko03050 Proteasome; ko05203 Viral carcinogenesis;	IPR003593; IPR003959; IPR027417;	AAA+ ATPase domain; ATPase, AAA-type, core; P-loop containing nucleoside triphosphate hydrolase;
XP_024163295.1	87	Up	K	V-type proton ATPase subunit a3-like [Rosa chinensis]	AGLPPTK(1)SR	1.97228	cytoplasm	GO:0098655 cation transmembrane transport; GO:0034220 ion transmembrane transport; GO:0098660 inorganic ion transmembrane transport; GO:0090662 ATP hydrolysis coupled transmembrane transport; GO:0015988 energy coupled proton transmembrane transport, against electrochemical gradient; GO:0044699 single-organism process; GO:0006818 hydrogen transport; GO:0015992 proton transport; GO:0051234 establis…	GO:0043229 intracellular organelle; GO:0033179 proton-transporting V-type ATPase, V0 domain; GO:0016020 membrane; GO:0000220 vacuolar proton-transporting V-type ATPase, V0 domain; GO:0098588 bounding membrane of organelle; GO:0031090 organelle membrane; GO:0098796 membrane protein complex; GO:0005737 cytoplasm; GO:0044446 intracellular organelle part; GO:0032991 macromolecular complex; GO:0044424…	GO:0015075 ion transmembrane transporter activity; GO:0022892 substrate-specific transporter activity; GO:0015077 monovalent inorganic cation transmembrane transporter activity; GO:0022890 inorganic cation transmembrane transporter activity; GO:0015078 hydrogen ion transmembrane transporter activity; GO:0008324 cation transmembrane transporter activity; GO:0022891 substrate-specific transmembrane…	K02154	ATPeV0A; V-type H+-transporting ATPase subunit a	ko04721 Synaptic vesicle cycle; ko04145 Phagosome; ko05165 Human papillomavirus infection; ko01100 Metabolic pathways; ko05120 Epithelial cell signaling in Helicobacter pylori infection; ko05323 Rheumatoid arthritis; ko04966 Collecting duct acid secretion; ko00190 Oxidative phosphorylation; ko04142 Lysosome; ko05152 Tuberculosis; ko05110 Vibrio cholerae infection;
XP_024163367.1	603	Up	K	sulfate transporter 3.1-like isoform X3 [Rosa chinensis]	FMLHTTK(0.997)SDPVK(0.003)EEPGTWNNV	1.75702	plasma membrane	GO:0006810 transport; GO:0006820 anion transport; GO:0072348 sulfur compound transport; GO:0008272 sulfate transport; GO:1902578 single-organism localization; GO:0006811 ion transport; GO:0044699 single-organism process; GO:0051179 localization; GO:0015698 inorganic anion transport; GO:0051234 establishment of localization; GO:0044765 single-organism transport;	GO:0031224 intrinsic component of membrane; GO:0016020 membrane; GO:0016021 integral component of membrane; GO:0044425 membrane part;	GO:0022804 active transmembrane transporter activity; GO:0015291 secondary active transmembrane transporter activity; GO:1901682 sulfur compound transmembrane transporter activity; GO:0015075 ion transmembrane transporter activity; GO:0022892 substrate-specific transporter activity; GO:0015116 sulfate transmembrane transporter activity; GO:0008271 secondary active sulfate transmembrane transporte…	K17471			IPR011547; IPR002645;	SLC26A/SulP transporter domain; STAS domain;
XP_024163424.1	719	Up	K	transcriptional corepressor LEUNIG isoform X6 [Rosa chinensis]	VFK(1)GGTTQVR	2.0045	nucleus			GO:0005515 protein binding; GO:0005488 binding;				IPR017986; IPR015943; IPR006594;	WD40-repeat-containing domain; WD40/YVTN repeat-like-containing domain; LIS1 homology motif;
XP_024163485.1	169	Up	K	proteasome subunit alpha type-1-A-like [Rosa chinensis]	SQAAK(1)TYLER	1.93437	cytoplasm	GO:0043632 modification-dependent macromolecule catabolic process; GO:0044265 cellular macromolecule catabolic process; GO:0051603 proteolysis involved in cellular protein catabolic process; GO:0044257 cellular protein catabolic process; GO:0019941 modification-dependent protein catabolic process; GO:0044267 cellular protein metabolic process; GO:0006511 ubiquitin-dependent protein catabolic proc…	GO:0019773 proteasome core complex, alpha-subunit complex; GO:1902494 catalytic complex; GO:0000502 proteasome complex; GO:0044464 cell part; GO:0005622 intracellular; GO:0005839 proteasome core complex; GO:0032991 macromolecular complex; GO:0044424 intracellular part; GO:1905368 peptidase complex; GO:0005623 cell; GO:0043234 protein complex; GO:1905369 endopeptidase complex;	GO:0004175 endopeptidase activity; GO:0004298 threonine-type endopeptidase activity; GO:0008233 peptidase activity; GO:0070003 threonine-type peptidase activity; GO:0003824 catalytic activity; GO:0070011 peptidase activity, acting on L-amino acid peptides; GO:0016787 hydrolase activity;	K02725	PSMA1; 20S proteasome subunit alpha 6 [EC:3.4.25.1]	ko03050 Proteasome;	IPR029055; IPR000426;	Nucleophile aminohydrolases, N-terminal; Proteasome alpha-subunit, N-terminal domain;
XP_024163518.1	252	Up	K	dehydrin ERD14-like [Rosa chinensis]	GLLEK(1)IK	1.53513	nucleus	GO:0001101 response to acid chemical; GO:0042221 response to chemical; GO:0009415 response to water; GO:0006950 response to stress; GO:0009628 response to abiotic stimulus; GO:1901700 response to oxygen-containing compound; GO:0010035 response to inorganic substance; GO:0050896 response to stimulus;
XP_024163518.1	211	Up	K	dehydrin ERD14-like [Rosa chinensis]	IK(0.001)DK(0.999)LPGHK	3.66585	nucleus	GO:0001101 response to acid chemical; GO:0042221 response to chemical; GO:0009415 response to water; GO:0006950 response to stress; GO:0009628 response to abiotic stimulus; GO:1901700 response to oxygen-containing compound; GO:0010035 response to inorganic substance; GO:0050896 response to stimulus;
XP_024163547.1	69	Up	K	ubiquitin domain-containing protein DSK2a-like [Rosa chinensis]	ILK(1)DDQTLTSYGLQADHTVHMVR	1.51318	cytoplasm			GO:0005515 protein binding; GO:0005488 binding;	K04523	UBQLN; ubiquilin	ko04141 Protein processing in endoplasmic reticulum;	IPR006636; IPR015940; IPR029071; IPR000626; IPR009060;	Heat shock chaperonin-binding; Ubiquitin-associated domain; Ubiquitin-related domain; Ubiquitin domain; UBA-like;
XP_024163652.1	198	Up	K	Unknown	GSGYTEVHGADYGQHVVK(1)GSA	2.11179	plasma membrane
XP_024164724.1	604	Up	K	coatomer subunit gamma [Rosa chinensis]	K(1)PTGLGAPPSGPASTVDAYEK	1.56073	chloroplast	GO:0045184 establishment of protein localization; GO:0006810 transport; GO:0046907 intracellular transport; GO:0070727 cellular macromolecule localization; GO:0051649 establishment of localization in cell; GO:0016192 vesicle-mediated transport; GO:0006886 intracellular protein transport; GO:0071702 organic substance transport; GO:0008104 protein localization; GO:0033036 macromolecule localization…	GO:0016020 membrane; GO:0031410 cytoplasmic vesicle; GO:0031090 organelle membrane; GO:0098796 membrane protein complex; GO:0030137 COPI-coated vesicle; GO:0031982 vesicle; GO:0030660 Golgi-associated vesicle membrane; GO:0005737 cytoplasm; GO:0044433 cytoplasmic vesicle part; GO:0032991 macromolecular complex; GO:0044424 intracellular part; GO:0030120 vesicle coat; GO:0030663 COPI-coated vesicle…	GO:0005198 structural molecule activity; GO:0005488 binding;	K17267			IPR013040; IPR011989; IPR002553; IPR016024; IPR032154; IPR015873; IPR009028; IPR013041;	Coatomer, gamma subunit, appendage, Ig-like subdomain; Armadillo-like helical; Clathrin/coatomer adaptor, adaptin-like, N-terminal; Armadillo-type fold; Coatomer subunit gamma, C-terminal; Clathrin alpha-adaptin/coatomer adaptor, appendage, C-terminal subdomain; Coatomer/calthrin adaptor appendage, C-terminal subdomain; Coatomer/clathrin adaptor appendage, Ig-like subdomain;
XP_024164755.1	198	Up	K	3-ketoacyl-CoA synthase 10 [Rosa chinensis]	SVITSTENTATMK(1)EGR	1.89139	plasma membrane	GO:0044711 single-organism biosynthetic process; GO:0016053 organic acid biosynthetic process; GO:0044281 small molecule metabolic process; GO:0044763 single-organism cellular process; GO:0044699 single-organism process; GO:0044255 cellular lipid metabolic process; GO:0009058 biosynthetic process; GO:0006631 fatty acid metabolic process; GO:0044238 primary metabolic process; GO:0044237 cellular m…	GO:0016020 membrane;	GO:0016746 transferase activity, transferring acyl groups; GO:0016747 transferase activity, transferring acyl groups other than amino-acyl groups; GO:0016740 transferase activity; GO:0003824 catalytic activity;	K15397	KCS; 3-ketoacyl-CoA synthase [EC:2.3.1.199]	ko01110 Biosynthesis of secondary metabolites; ko00062 Fatty acid elongation;	IPR016039; IPR013747; IPR013601;	Thiolase-like; 3-Oxoacyl-[acyl-carrier-protein (ACP)] synthase III, C-terminal; FAE1/Type III polyketide synthase-like protein;
XP_024164844.1	204	Up	K	polypyrimidine tract-binding protein homolog 3 [Rosa chinensis]	GK(1)SPQPGYGDSGGMYGLQATGAR	2.16077	cytoplasm	GO:0006396 RNA processing; GO:0006725 cellular aromatic compound metabolic process; GO:1901360 organic cyclic compound metabolic process; GO:0006807 nitrogen compound metabolic process; GO:0044238 primary metabolic process; GO:0044237 cellular metabolic process; GO:0071704 organic substance metabolic process; GO:0006397 mRNA processing; GO:0016070 RNA metabolic process; GO:0008152 metabolic proce…	GO:0043226 organelle; GO:0043231 intracellular membrane-bounded organelle; GO:0043229 intracellular organelle; GO:0005634 nucleus; GO:0044464 cell part; GO:0005622 intracellular; GO:0044424 intracellular part; GO:0043227 membrane-bounded organelle; GO:0005623 cell;	GO:0097159 organic cyclic compound binding; GO:1901363 heterocyclic compound binding; GO:0003723 RNA binding; GO:1901265 nucleoside phosphate binding; GO:0005488 binding; GO:0003676 nucleic acid binding; GO:0000166 nucleotide binding; GO:0036094 small molecule binding;	K14948			IPR000504; IPR012677;	RNA recognition motif domain; Nucleotide-binding alpha-beta plait domain;
XP_024164846.1	147	Up	K	vesicle-associated membrane protein 713 [Rosa chinensis]	NVMIENIDK(1)VLDR	1.83319	chloroplast	GO:0006810 transport; GO:0051179 localization; GO:0016192 vesicle-mediated transport; GO:0051234 establishment of localization;	GO:0031224 intrinsic component of membrane; GO:0016020 membrane; GO:0016021 integral component of membrane; GO:0044425 membrane part;		K08515	VAMP7; vesicle-associated membrane protein 7	ko04130 SNARE interactions in vesicular transport;	IPR010908; IPR011012; IPR001388;	Longin domain; Longin-like domain; Synaptobrevin;
XP_024164883.1	56	Up	K	thioredoxin H-type-like [Rosa chinensis]	K(1)TPEVTFLK	1.70419	cytoplasm	GO:0050794 regulation of cellular process; GO:0042592 homeostatic process; GO:0065008 regulation of biological quality; GO:0050789 regulation of biological process; GO:0045454 cell redox homeostasis; GO:0044763 single-organism cellular process; GO:0019725 cellular homeostasis; GO:0044699 single-organism process; GO:0009987 cellular process; GO:0065007 biological regulation;			K03671	trxA; thioredoxin 1	ko04621 NOD-like receptor signaling pathway; ko05418 Fluid shear stress and atherosclerosis;	IPR013766; IPR012336;	Thioredoxin domain; Thioredoxin-like fold;
XP_024165082.1	147	Up	K	PREDICTED: oleosin-B4-like [Fragaria vesca subsp. vesca]	HK(1)IEEEIAAVAAVGSGGFAFHEHHEK	1.646	nucleus	GO:0006950 response to stress; GO:0050896 response to stimulus;
XP_024165639.1	78	Up	K	serine/threonine-protein kinase BSK1 [Rosa chinensis]	TATNNFSSDYIVSESGEK(1)APNVVYK	1.79885	nucleus	GO:0016310 phosphorylation; GO:0044267 cellular protein metabolic process; GO:0044238 primary metabolic process; GO:0044237 cellular metabolic process; GO:0006796 phosphate-containing compound metabolic process; GO:0071704 organic substance metabolic process; GO:0008152 metabolic process; GO:0006468 protein phosphorylation; GO:0006793 phosphorus metabolic process; GO:0044260 cellular macromolecul…		GO:0005524 ATP binding; GO:1901265 nucleoside phosphate binding; GO:0016773 phosphotransferase activity, alcohol group as acceptor; GO:0001882 nucleoside binding; GO:0043167 ion binding; GO:0005515 protein binding; GO:0004672 protein kinase activity; GO:0000166 nucleotide binding; GO:0097159 organic cyclic compound binding; GO:1901363 heterocyclic compound binding; GO:0032549 ribonucleoside bindi…	K14500	BSK; BR-signaling kinase [EC:2.7.11.1]	ko04075 Plant hormone signal transduction;	IPR011990; IPR000719; IPR001245; IPR011009;	Tetratricopeptide-like helical domain; Protein kinase domain; Serine-threonine/tyrosine-protein kinase catalytic domain; Protein kinase-like domain;
XP_024165992.1	201	Up	K	ankyrin repeat domain-containing protein 2B-like [Rosa chinensis]	YWNDK(1)DVLQK	1.83404	mitochondria			GO:0005515 protein binding; GO:0005488 binding;				IPR020683;	Ankyrin repeat-containing domain;
XP_024166095.1	48	Up	K	40S ribosomal protein S29 [Rosa chinensis]	SNAK(1)EIGFIK	1.54015	nucleus	GO:0006518 peptide metabolic process; GO:0043043 peptide biosynthetic process; GO:0044267 cellular protein metabolic process; GO:0006807 nitrogen compound metabolic process; GO:0009058 biosynthetic process; GO:0043603 cellular amide metabolic process; GO:0044238 primary metabolic process; GO:1901566 organonitrogen compound biosynthetic process; GO:1901576 organic substance biosynthetic process; G…	GO:0005840 ribosome; GO:0043226 organelle; GO:0043229 intracellular organelle; GO:0043232 intracellular non-membrane-bounded organelle; GO:0044464 cell part; GO:0005622 intracellular; GO:0005737 cytoplasm; GO:0032991 macromolecular complex; GO:0044424 intracellular part; GO:1990904 ribonucleoprotein complex; GO:0005623 cell; GO:0030529 intracellular ribonucleoprotein complex; GO:0044444 cytoplasm…	GO:0003735 structural constituent of ribosome; GO:0005198 structural molecule activity;	K02980	RP-S29e; small subunit ribosomal protein S29e	ko03010 Ribosome;
XP_024166523.1	1271	Up	K	ABC transporter C family member 14-like [Rosa chinensis]	APPTNWPTHGNVELK(1)DLQVR	5.8508	plasma membrane	GO:0006810 transport; GO:0055085 transmembrane transport; GO:0051179 localization; GO:0051234 establishment of localization;	GO:0031224 intrinsic component of membrane; GO:0016020 membrane; GO:0016021 integral component of membrane; GO:0044425 membrane part;	GO:1901265 nucleoside phosphate binding; GO:0015399 primary active transmembrane transporter activity; GO:0016817 hydrolase activity, acting on acid anhydrides; GO:0016787 hydrolase activity; GO:0016887 ATPase activity; GO:0097159 organic cyclic compound binding; GO:1901363 heterocyclic compound binding; GO:0016462 pyrophosphatase activity; GO:0003824 catalytic activity; GO:0032553 ribonucleotide…	K05666	ABCC2; ATP-binding cassette, subfamily C (CFTR/MRP), member 2	ko04976 Bile secretion; ko02010 ABC transporters; ko01523 Antifolate resistance; ko01524 Platinum drug resistance;	IPR003593; IPR003439; IPR027417; IPR011527;	AAA+ ATPase domain; ABC transporter-like; P-loop containing nucleoside triphosphate hydrolase; ABC transporter type 1, transmembrane domain;
XP_024167208.1	102	Up	K	selenoprotein K [Rosa chinensis]	K(1)WDGGGPGGPGGGPYGGGPR	2.38481	cytoplasm
XP_024167300.1	301	Up	K	E3 ubiquitin-protein ligase AIP2 [Rosa chinensis]	K(1)GAANAVR	8.72374	cytoplasm			GO:0043169 cation binding; GO:0046872 metal ion binding; GO:0005515 protein binding; GO:0008270 zinc ion binding; GO:0046914 transition metal ion binding; GO:0005488 binding; GO:0043167 ion binding;	K16274			IPR001841; IPR013083;	Zinc finger, RING-type; Zinc finger, RING/FYVE/PHD-type;
XP_024167390.1	215	Up	K	sugar transporter ERD6-like 7 [Rosa chinensis]	HK(1)EFEVALQK	5.05365	plasma membrane	GO:0006810 transport; GO:0055085 transmembrane transport; GO:0051179 localization; GO:0051234 establishment of localization;	GO:0031224 intrinsic component of membrane; GO:0016020 membrane; GO:0016021 integral component of membrane; GO:0044425 membrane part;	GO:0022892 substrate-specific transporter activity; GO:0022891 substrate-specific transmembrane transporter activity; GO:0005215 transporter activity; GO:0022857 transmembrane transporter activity;	K08145			IPR020846;	Major facilitator superfamily domain;
XP_024167435.1	69	Up	K	DUF21 domain-containing protein At4g14240 [Rosa chinensis]	K(1)QAAAILPVVK	2.17603	plasma membrane				K16302			IPR002550; IPR000644;	Domain of unknown function DUF21; CBS domain;
XP_024167435.1	182	Up	K	DUF21 domain-containing protein At4g14240 [Rosa chinensis]	AQLK(1)ALVSIHGLEAGK	4.17978	plasma membrane				K16302			IPR002550; IPR000644;	Domain of unknown function DUF21; CBS domain;
XP_024168063.1	23	Up	K	heavy metal-associated isoprenylated plant protein 26-like [Rosa chinensis]	K(1)NFQTVEIK	1.66798	chloroplast	GO:0006810 transport; GO:0051179 localization; GO:0006812 cation transport; GO:0030001 metal ion transport; GO:0006811 ion transport; GO:0051234 establishment of localization;		GO:0046872 metal ion binding; GO:0043169 cation binding; GO:0005488 binding; GO:0043167 ion binding;				IPR006121;	Heavy metal-associated domain, HMA;
XP_024168127.1	321	Up	K	26S proteasome regulatory subunit 10B homolog A [Rosa chinensis]	MEILK(1)IHAAGIAK	1.81018	cytoplasm	GO:1901575 organic substance catabolic process; GO:0008152 metabolic process; GO:0030163 protein catabolic process; GO:0009057 macromolecule catabolic process; GO:0043170 macromolecule metabolic process; GO:0019538 protein metabolic process; GO:0044238 primary metabolic process; GO:0009056 catabolic process; GO:0071704 organic substance metabolic process;	GO:0044424 intracellular part; GO:0005623 cell; GO:0044464 cell part; GO:0005622 intracellular; GO:0005737 cytoplasm;	GO:0005524 ATP binding; GO:1901265 nucleoside phosphate binding; GO:0001882 nucleoside binding; GO:0043167 ion binding; GO:0016787 hydrolase activity; GO:0000166 nucleotide binding; GO:0097159 organic cyclic compound binding; GO:1901363 heterocyclic compound binding; GO:0032549 ribonucleoside binding; GO:0097367 carbohydrate derivative binding; GO:0003824 catalytic activity; GO:0032553 ribonucleo…	K03064	PSMC6; 26S proteasome regulatory subunit T4	ko05169 Epstein-Barr virus infection; ko03050 Proteasome;	IPR003593; IPR003959; IPR027417;	AAA+ ATPase domain; ATPase, AAA-type, core; P-loop containing nucleoside triphosphate hydrolase;
XP_024169152.1	254	Up	K	hypersensitive-induced response protein 1 [Rosa chinensis]	EIGASSK(1)SSAVFIPHGPGAVR	1.78559	cytoplasm							IPR001107;	Band 7 domain;
XP_024169602.1	550	Up	K	hsp70-Hsp90 organizing protein 3-like [Rosa chinensis]	QVLVDFQENPK(1)AAQEHSK	1.51629	cytoplasm			GO:0005515 protein binding; GO:0005488 binding;	K09553	STIP1; stress-induced-phosphoprotein 1	ko05020 Prion diseases;	IPR006636; IPR011990; IPR013026;	Heat shock chaperonin-binding; Tetratricopeptide-like helical domain; Tetratricopeptide repeat-containing domain;
XP_024169887.1	563	Up	K	heat shock cognate 70 kDa protein 2-like [Rosa chinensis]	NTIKDEK(1)IASK	2.30825	cytoplasm				K03283	HSPA1s; heat shock 70kDa protein 1/2/6/8	ko04612 Antigen processing and presentation; ko04915 Estrogen signaling pathway; ko05164 Influenza A; ko04144 Endocytosis; ko05145 Toxoplasmosis; ko04141 Protein processing in endoplasmic reticulum; ko03040 Spliceosome; ko05169 Epstein-Barr virus infection; ko05162 Measles; ko05134 Legionellosis; ko04213 Longevity regulating pathway - multiple species; ko04010 MAPK signaling pathway;	IPR029048; IPR029047;	Heat shock protein 70kD, C-terminal domain; Heat shock protein 70kD, peptide-binding domain;
XP_024170154.1	378	Up	K	patellin-3 [Rosa chinensis]	K(1)FDFNPTGISTIVQVNDLK	2.59808	cytoplasm	GO:0006810 transport; GO:0051179 localization; GO:0051234 establishment of localization;	GO:0016020 membrane; GO:0005622 intracellular; GO:0044464 cell part; GO:0044425 membrane part; GO:0031224 intrinsic component of membrane; GO:0005623 cell; GO:0016021 integral component of membrane;	GO:0005215 transporter activity;				IPR001251; IPR009038; IPR011074;	CRAL-TRIO lipid binding domain; GOLD domain; CRAL/TRIO, N-terminal domain;
XP_024170219.1	119	Up	K	patellin-3 [Rosa chinensis]	K(1)ALQELK	1.95838	cytoplasm	GO:0006810 transport; GO:0051179 localization; GO:0051234 establishment of localization;	GO:0016020 membrane; GO:0044425 membrane part; GO:0005622 intracellular; GO:0044464 cell part; GO:0031224 intrinsic component of membrane; GO:0005623 cell; GO:0016021 integral component of membrane;	GO:0005215 transporter activity;				IPR001251; IPR009038; IPR011074;	CRAL-TRIO lipid binding domain; GOLD domain; CRAL/TRIO, N-terminal domain;
XP_024170428.1	187	Up	K	structural maintenance of chromosomes protein 3-like [Rosa chinensis]	K(1)QIIQVVQYLDER	1.6019	cytoplasm	GO:0016043 cellular component organization; GO:0051276 chromosome organization; GO:0009987 cellular process; GO:0006996 organelle organization; GO:0071840 cellular component organization or biogenesis;	GO:0043226 organelle; GO:0043229 intracellular organelle; GO:0043232 intracellular non-membrane-bounded organelle; GO:0044464 cell part; GO:0005622 intracellular; GO:0005694 chromosome; GO:0044424 intracellular part; GO:0005623 cell; GO:0043228 non-membrane-bounded organelle;	GO:0005524 ATP binding; GO:1901265 nucleoside phosphate binding; GO:0001882 nucleoside binding; GO:0043167 ion binding; GO:0005515 protein binding; GO:0000166 nucleotide binding; GO:0097159 organic cyclic compound binding; GO:1901363 heterocyclic compound binding; GO:0032549 ribonucleoside binding; GO:0097367 carbohydrate derivative binding; GO:0032553 ribonucleotide binding; GO:0005488 binding; …	K06669	SMC3; structural maintenance of chromosome 3 (chondroitin sulfate proteoglycan 6)	ko04114 Oocyte meiosis; ko04113 Meiosis - yeast; ko04110 Cell cycle; ko04111 Cell cycle - yeast;	IPR010935; IPR027417; IPR003395;	SMCs flexible hinge; P-loop containing nucleoside triphosphate hydrolase; RecF/RecN/SMC, N-terminal;
XP_024170578.1	172	Up	K	dynamin-related protein 5A [Rosa chinensis]	SYIEK(1)PNSIILAISPANQDLATSDAIK	1.69103	cytoplasm			GO:1901265 nucleoside phosphate binding; GO:0001882 nucleoside binding; GO:0043167 ion binding; GO:0016817 hydrolase activity, acting on acid anhydrides; GO:0016787 hydrolase activity; GO:0000166 nucleotide binding; GO:0017111 nucleoside-triphosphatase activity; GO:0097159 organic cyclic compound binding; GO:1901363 heterocyclic compound binding; GO:0032549 ribonucleoside binding; GO:0097367 carb…				IPR030381; IPR003130; IPR020850; IPR027417; IPR001401; IPR000375;	Dynamin-type guanine nucleotide-binding (G) domain; Dynamin GTPase effector; GTPase effector domain; P-loop containing nucleoside triphosphate hydrolase; Dynamin, GTPase domain; Dynamin central domain;
XP_024170578.1	373	Up	K	dynamin-related protein 5A [Rosa chinensis]	IYNVFDNQLPAALK(1)R	1.5515	cytoplasm			GO:1901265 nucleoside phosphate binding; GO:0001882 nucleoside binding; GO:0043167 ion binding; GO:0016817 hydrolase activity, acting on acid anhydrides; GO:0016787 hydrolase activity; GO:0000166 nucleotide binding; GO:0017111 nucleoside-triphosphatase activity; GO:0097159 organic cyclic compound binding; GO:1901363 heterocyclic compound binding; GO:0032549 ribonucleoside binding; GO:0097367 carb…				IPR030381; IPR003130; IPR020850; IPR027417; IPR001401; IPR000375;	Dynamin-type guanine nucleotide-binding (G) domain; Dynamin GTPase effector; GTPase effector domain; P-loop containing nucleoside triphosphate hydrolase; Dynamin, GTPase domain; Dynamin central domain;
XP_024170578.1	570	Up	K	dynamin-related protein 5A [Rosa chinensis]	LETK(1)QLSSLLNEDPAVMER	1.51052	cytoplasm			GO:1901265 nucleoside phosphate binding; GO:0001882 nucleoside binding; GO:0043167 ion binding; GO:0016817 hydrolase activity, acting on acid anhydrides; GO:0016787 hydrolase activity; GO:0000166 nucleotide binding; GO:0017111 nucleoside-triphosphatase activity; GO:0097159 organic cyclic compound binding; GO:1901363 heterocyclic compound binding; GO:0032549 ribonucleoside binding; GO:0097367 carb…				IPR030381; IPR003130; IPR020850; IPR027417; IPR001401; IPR000375;	Dynamin-type guanine nucleotide-binding (G) domain; Dynamin GTPase effector; GTPase effector domain; P-loop containing nucleoside triphosphate hydrolase; Dynamin, GTPase domain; Dynamin central domain;
XP_024170616.1	60	Up	K	puromycin-sensitive aminopeptidase isoform X5 [Rosa chinensis]	DLK(1)LLSIR	5.60045	cytoplasm			GO:0008233 peptidase activity; GO:0046914 transition metal ion binding; GO:0003824 catalytic activity; GO:0005488 binding; GO:0043167 ion binding; GO:0070011 peptidase activity, acting on L-amino acid peptides; GO:0046872 metal ion binding; GO:0043169 cation binding; GO:0016787 hydrolase activity; GO:0008237 metallopeptidase activity; GO:0008270 zinc ion binding;	K01256	pepN; aminopeptidase N [EC:3.4.11.2]	ko00480 Glutathione metabolism; ko01100 Metabolic pathways;	IPR014782; IPR024601;	Peptidase M1, membrane alanine aminopeptidase, N-terminal; Peptidase M1, alanyl aminopeptidase, C-terminal;
XP_024170698.1	484	Up	K	probable cellulose synthase A catalytic subunit 3 [UDP-forming] isoform X1 [Rosa chinensis]	ATK(1)VPEEGWTMQDGTPWPGNSVR	3.61908	plasma membrane	GO:0016051 carbohydrate biosynthetic process; GO:0044711 single-organism biosynthetic process; GO:0006073 cellular glucan metabolic process; GO:0000271 polysaccharide biosynthetic process; GO:0030243 cellulose metabolic process; GO:0044042 glucan metabolic process; GO:0044763 single-organism cellular process; GO:0044699 single-organism process; GO:0033692 cellular polysaccharide biosynthetic proc…	GO:0016020 membrane;	GO:0016759 cellulose synthase activity; GO:0016758 transferase activity, transferring hexosyl groups; GO:0003824 catalytic activity; GO:0035251 UDP-glucosyltransferase activity; GO:0016760 cellulose synthase (UDP-forming) activity; GO:0008194 UDP-glycosyltransferase activity; GO:0046527 glucosyltransferase activity; GO:0016757 transferase activity, transferring glycosyl groups; GO:0016740 transfe…	K10999			IPR027934; IPR013083; IPR029044;	Cellulose synthase, RING-type zinc finger; Zinc finger, RING/FYVE/PHD-type; Nucleotide-diphospho-sugar transferases;
XP_024170876.1	98	Up	K	V-type proton ATPase subunit E-like [Rosa chinensis]	DAASK(1)ELLNVSK(1)DHHGYAK	1.5583	cytoplasm	GO:0098655 cation transmembrane transport; GO:0034220 ion transmembrane transport; GO:0098660 inorganic ion transmembrane transport; GO:0090662 ATP hydrolysis coupled transmembrane transport; GO:0015988 energy coupled proton transmembrane transport, against electrochemical gradient; GO:0044699 single-organism process; GO:0006818 hydrogen transport; GO:0015992 proton transport; GO:0051234 establis…	GO:0032991 macromolecular complex; GO:0016020 membrane; GO:0033178 proton-transporting two-sector ATPase complex, catalytic domain; GO:0043234 protein complex; GO:0098796 membrane protein complex; GO:0044425 membrane part; GO:0016469 proton-transporting two-sector ATPase complex;	GO:0022804 active transmembrane transporter activity; GO:0042625 ATPase coupled ion transmembrane transporter activity; GO:0015075 ion transmembrane transporter activity; GO:0022853 active ion transmembrane transporter activity; GO:0015399 primary active transmembrane transporter activity; GO:0022892 substrate-specific transporter activity; GO:0044769 ATPase activity, coupled to transmembrane mov…	K02150	ATPeV1E; V-type H+-transporting ATPase subunit E	ko04721 Synaptic vesicle cycle; ko04145 Phagosome; ko05165 Human papillomavirus infection; ko01100 Metabolic pathways; ko05323 Rheumatoid arthritis; ko05120 Epithelial cell signaling in Helicobacter pylori infection; ko04966 Collecting duct acid secretion; ko04150 mTOR signaling pathway; ko00190 Oxidative phosphorylation; ko05110 Vibrio cholerae infection;
XP_024170876.1	105	Up	K	V-type proton ATPase subunit E-like [Rosa chinensis]	ELLNVSK(1)DHHGYAK	2.92815	cytoplasm	GO:0098655 cation transmembrane transport; GO:0034220 ion transmembrane transport; GO:0098660 inorganic ion transmembrane transport; GO:0090662 ATP hydrolysis coupled transmembrane transport; GO:0015988 energy coupled proton transmembrane transport, against electrochemical gradient; GO:0044699 single-organism process; GO:0006818 hydrogen transport; GO:0015992 proton transport; GO:0051234 establis…	GO:0032991 macromolecular complex; GO:0016020 membrane; GO:0033178 proton-transporting two-sector ATPase complex, catalytic domain; GO:0043234 protein complex; GO:0098796 membrane protein complex; GO:0044425 membrane part; GO:0016469 proton-transporting two-sector ATPase complex;	GO:0022804 active transmembrane transporter activity; GO:0042625 ATPase coupled ion transmembrane transporter activity; GO:0015075 ion transmembrane transporter activity; GO:0022853 active ion transmembrane transporter activity; GO:0015399 primary active transmembrane transporter activity; GO:0022892 substrate-specific transporter activity; GO:0044769 ATPase activity, coupled to transmembrane mov…	K02150	ATPeV1E; V-type H+-transporting ATPase subunit E	ko04721 Synaptic vesicle cycle; ko04145 Phagosome; ko05165 Human papillomavirus infection; ko01100 Metabolic pathways; ko05323 Rheumatoid arthritis; ko05120 Epithelial cell signaling in Helicobacter pylori infection; ko04966 Collecting duct acid secretion; ko04150 mTOR signaling pathway; ko00190 Oxidative phosphorylation; ko05110 Vibrio cholerae infection;
XP_024171001.1	279	Up	K	serine/threonine-protein kinase SRK2A [Rosa chinensis]	K(1)ENPTFSLQSVEDIMK	2.42467	cytoskeleton	GO:0016310 phosphorylation; GO:0044267 cellular protein metabolic process; GO:0044238 primary metabolic process; GO:0044237 cellular metabolic process; GO:0006796 phosphate-containing compound metabolic process; GO:0071704 organic substance metabolic process; GO:0008152 metabolic process; GO:0006468 protein phosphorylation; GO:0006793 phosphorus metabolic process; GO:0044260 cellular macromolecul…		GO:0005524 ATP binding; GO:1901265 nucleoside phosphate binding; GO:0016773 phosphotransferase activity, alcohol group as acceptor; GO:0001882 nucleoside binding; GO:0043167 ion binding; GO:0004672 protein kinase activity; GO:0000166 nucleotide binding; GO:0097159 organic cyclic compound binding; GO:1901363 heterocyclic compound binding; GO:0032549 ribonucleoside binding; GO:0097367 carbohydrate …	K14498	SNRK2; serine/threonine-protein kinase SRK2 [EC:2.7.11.1]	ko04075 Plant hormone signal transduction; ko04016 MAPK signaling pathway - plant;	IPR000719; IPR011009;	Protein kinase domain; Protein kinase-like domain;
XP_024171103.1	101	Up	K	amino acid permease 6 [Rosa chinensis]	SPDPVSGK(1)R	1.52911	plasma membrane							IPR013057;	Amino acid transporter, transmembrane domain;
XP_024171187.1	87	Up	K	40S ribosomal protein S7-1-like [Rosa chinensis]	ELEK(1)K(1)FSGK	2.89586	cytoplasm	GO:0006518 peptide metabolic process; GO:0043043 peptide biosynthetic process; GO:0044267 cellular protein metabolic process; GO:0006807 nitrogen compound metabolic process; GO:0009058 biosynthetic process; GO:0043603 cellular amide metabolic process; GO:0044238 primary metabolic process; GO:1901566 organonitrogen compound biosynthetic process; GO:1901576 organic substance biosynthetic process; G…	GO:0005840 ribosome; GO:0043226 organelle; GO:0043229 intracellular organelle; GO:0043232 intracellular non-membrane-bounded organelle; GO:0044464 cell part; GO:0005622 intracellular; GO:0005737 cytoplasm; GO:0032991 macromolecular complex; GO:0044424 intracellular part; GO:1990904 ribonucleoprotein complex; GO:0005623 cell; GO:0030529 intracellular ribonucleoprotein complex; GO:0044444 cytoplasm…	GO:0003735 structural constituent of ribosome; GO:0005198 structural molecule activity;	K02993	RP-S7e; small subunit ribosomal protein S7e	ko03010 Ribosome;
XP_024171187.1	86	Up	K	40S ribosomal protein S7-1-like [Rosa chinensis]	ELEK(1)K(1)FSGK	2.89586	cytoplasm	GO:0006518 peptide metabolic process; GO:0043043 peptide biosynthetic process; GO:0044267 cellular protein metabolic process; GO:0006807 nitrogen compound metabolic process; GO:0009058 biosynthetic process; GO:0043603 cellular amide metabolic process; GO:0044238 primary metabolic process; GO:1901566 organonitrogen compound biosynthetic process; GO:1901576 organic substance biosynthetic process; G…	GO:0005840 ribosome; GO:0043226 organelle; GO:0043229 intracellular organelle; GO:0043232 intracellular non-membrane-bounded organelle; GO:0044464 cell part; GO:0005622 intracellular; GO:0005737 cytoplasm; GO:0032991 macromolecular complex; GO:0044424 intracellular part; GO:1990904 ribonucleoprotein complex; GO:0005623 cell; GO:0030529 intracellular ribonucleoprotein complex; GO:0044444 cytoplasm…	GO:0003735 structural constituent of ribosome; GO:0005198 structural molecule activity;	K02993	RP-S7e; small subunit ribosomal protein S7e	ko03010 Ribosome;
XP_024171332.1	248	Up	K	"bifunctional dTDP-4-dehydrorhamnose 3,5-epimerase/dTDP-4-dehydrorhamnose reductase [Rosa chinensis]"	QYIDPSFTWK(1)NFTLEEQAK	12.9353	cytoskeleton				K12451	UER1; 3,5-epimerase/4-reductase [EC:5.1.3.- 1.1.1.-]	ko01130 Biosynthesis of antibiotics; ko00523 Polyketide sugar unit biosynthesis; ko00520 Amino sugar and nucleotide sugar metabolism;	IPR029903; IPR016040;	RmlD-like substrate binding domain; NAD(P)-binding domain;
XP_024172462.1	128	Up	K	flavonoid 3'-monooxygenase [Rosa chinensis]	K(1)ISSVHLFSGK	1.72443	chloroplast	GO:0044699 single-organism process; GO:0008152 metabolic process; GO:0055114 oxidation-reduction process; GO:0044710 single-organism metabolic process;		GO:0097159 organic cyclic compound binding; GO:1901363 heterocyclic compound binding; GO:0020037 heme binding; GO:0005506 iron ion binding; GO:0046914 transition metal ion binding; GO:0003824 catalytic activity; GO:0005488 binding; GO:0043167 ion binding; GO:0043169 cation binding; GO:0046872 metal ion binding; GO:0016705 oxidoreductase activity, acting on paired donors, with incorporation or red…	K05280	CYP75B1; flavonoid 3'-monooxygenase [EC:1.14.14.82]	ko00941 Flavonoid biosynthesis; ko01110 Biosynthesis of secondary metabolites; ko01100 Metabolic pathways; ko00944 Flavone and flavonol biosynthesis;
XP_024172485.1	199	Up	K	U-box domain-containing protein 44-like [Rosa chinensis]	SIVK(1)FLSHEQSK	1.63028	plasma membrane	GO:0008152 metabolic process; GO:0032446 protein modification by small protein conjugation; GO:0016567 protein ubiquitination; GO:0044260 cellular macromolecule metabolic process; GO:0044267 cellular protein metabolic process; GO:0006464 cellular protein modification process; GO:0043170 macromolecule metabolic process; GO:0019538 protein metabolic process; GO:0070647 protein modification by small…		GO:0005515 protein binding; GO:0019787 ubiquitin-like protein transferase activity; GO:0003824 catalytic activity; GO:0016740 transferase activity; GO:0005488 binding; GO:0004842 ubiquitin-protein transferase activity;				IPR003613; IPR013083; IPR011989; IPR016024;	U box domain; Zinc finger, RING/FYVE/PHD-type; Armadillo-like helical; Armadillo-type fold;
XP_024172647.1	393	Up	K	synaptotagmin-5 [Rosa chinensis]	ILYHEFNK(1)EEQLAALEEEKR	1.69892	plasma membrane			GO:0008289 lipid binding; GO:0005515 protein binding; GO:0005488 binding;				IPR000008; IPR031468;	C2 domain; Synaptotagmin-like mitochondrial-lipid-binding domain;
XP_024172831.1	278	Up	K	coatomer subunit delta isoform X1 [Rosa chinensis]	AGQSK(1)SVAPPLTDPVTLNVEEK	1.55396	chloroplast	GO:0006810 transport; GO:0051179 localization; GO:0051234 establishment of localization;			K20471			IPR028565; IPR011012;	Mu homology domain; Longin-like domain;
XP_024173086.1	201	Up	K	E3 ubiquitin-protein ligase RING1 [Rosa chinensis]	YGTPPASK(1)SAIEALPVVK	2.37062	nucleus			GO:0043169 cation binding; GO:0046872 metal ion binding; GO:0005515 protein binding; GO:0008270 zinc ion binding; GO:0046914 transition metal ion binding; GO:0005488 binding; GO:0043167 ion binding;	K11982			IPR001841; IPR013083;	Zinc finger, RING-type; Zinc finger, RING/FYVE/PHD-type;
XP_024173554.1	240	Up	K	chaperone protein dnaJ 10-like [Rosa chinensis]	K(1)QLNAEGNYTEEELEEYMQNNKK	2.00843	cytoplasm							IPR026894; IPR001623;	DNAJ-containing protein, X-domain; DnaJ domain;
XP_024173907.1	583	Up	K	protein EDS1L-like [Rosa chinensis]	LK(1)LQQESIR	4.10242	cytoplasm	GO:0044699 single-organism process; GO:0008152 metabolic process; GO:0044238 primary metabolic process; GO:0044710 single-organism metabolic process; GO:0006629 lipid metabolic process; GO:0071704 organic substance metabolic process;			K18875	EDS1; enhanced disease susceptibility 1 protein	ko04626 Plant-pathogen interaction;	IPR002921; IPR029058;	Fungal lipase-like domain; Alpha/Beta hydrolase fold;
XP_024174036.1	354	Up	K	cytochrome P450 86A22-like [Rosa chinensis]	WVK(1)EPLVFEEVDR	1.86842	chloroplast	GO:0044699 single-organism process; GO:0008152 metabolic process; GO:0055114 oxidation-reduction process; GO:0044710 single-organism metabolic process;		GO:0097159 organic cyclic compound binding; GO:1901363 heterocyclic compound binding; GO:0020037 heme binding; GO:0005506 iron ion binding; GO:0046914 transition metal ion binding; GO:0003824 catalytic activity; GO:0005488 binding; GO:0043167 ion binding; GO:0043169 cation binding; GO:0046872 metal ion binding; GO:0016705 oxidoreductase activity, acting on paired donors, with incorporation or red…	K15398	CYP86A4S; fatty acid omega-hydroxylase [EC:1.14.-.-]	ko00073 Cutin, suberine and wax biosynthesis; ko01100 Metabolic pathways;
XP_024174036.1	263	Up	K	cytochrome P450 86A22-like [Rosa chinensis]	K(1)LELANLQQGLDGTPHDDLLSR	1.88471	chloroplast	GO:0044699 single-organism process; GO:0008152 metabolic process; GO:0055114 oxidation-reduction process; GO:0044710 single-organism metabolic process;		GO:0097159 organic cyclic compound binding; GO:1901363 heterocyclic compound binding; GO:0020037 heme binding; GO:0005506 iron ion binding; GO:0046914 transition metal ion binding; GO:0003824 catalytic activity; GO:0005488 binding; GO:0043167 ion binding; GO:0043169 cation binding; GO:0046872 metal ion binding; GO:0016705 oxidoreductase activity, acting on paired donors, with incorporation or red…	K15398	CYP86A4S; fatty acid omega-hydroxylase [EC:1.14.-.-]	ko00073 Cutin, suberine and wax biosynthesis; ko01100 Metabolic pathways;
XP_024174301.1	160	Up	K	ubiquitin-conjugating enzyme E2 27 [Rosa chinensis]	SSSIGIDEK(1)VK	2.28807	chloroplast			GO:0005515 protein binding; GO:0005488 binding;	K04649	HIP2; ubiquitin-conjugating enzyme (huntingtin interacting protein 2) [EC:2.3.2.23]	ko04120 Ubiquitin mediated proteolysis;	IPR016135; IPR015940; IPR000608; IPR009060;	Ubiquitin-conjugating enzyme/RWD-like; Ubiquitin-associated domain; Ubiquitin-conjugating enzyme E2; UBA-like;
XP_024174386.1	944	Up	K	"ATPase 11, plasma membrane-type [Rosa chinensis]"	LK(1)GLDIDTIQQAYTV	10.043	plasma membrane	GO:0009116 nucleoside metabolic process; GO:0042278 purine nucleoside metabolic process; GO:0009167 purine ribonucleoside monophosphate metabolic process; GO:0009117 nucleotide metabolic process; GO:0044699 single-organism process; GO:0046129 purine ribonucleoside biosynthetic process; GO:0009163 nucleoside biosynthetic process; GO:0009058 biosynthetic process; GO:0009156 ribonucleoside monophosp…	GO:0031224 intrinsic component of membrane; GO:0016020 membrane; GO:0016021 integral component of membrane; GO:0044425 membrane part;	GO:1901265 nucleoside phosphate binding; GO:0043167 ion binding; GO:0016817 hydrolase activity, acting on acid anhydrides; GO:0016787 hydrolase activity; GO:0000166 nucleotide binding; GO:0017111 nucleoside-triphosphatase activity; GO:0016887 ATPase activity; GO:1901363 heterocyclic compound binding; GO:0097159 organic cyclic compound binding; GO:0016462 pyrophosphatase activity; GO:0003824 catal…	K01535	PMA1; H+-transporting ATPase [EC:3.6.3.6]	ko00190 Oxidative phosphorylation;	IPR023298; IPR004014; IPR023299; IPR008250; IPR023214;	P-type ATPase, transmembrane domain; Cation-transporting P-type ATPase, N-terminal; P-type ATPase, cytoplasmic domain N; P-type ATPase, A domain; HAD-like domain;
XP_024174607.1	21	Up	K	reticulon-like protein B2 [Rosa chinensis]	IEEK(1)IHGHHDSPAPEVVR	2.38212	plasma membrane				K20721			IPR003388;	Reticulon;
XP_024174607.1	37	Up	K	reticulon-like protein B2 [Rosa chinensis]	EK(1)SGGVSPSSLK	1.96762	plasma membrane				K20721			IPR003388;	Reticulon;
XP_024174813.1	440	Up	K	COP9 signalosome complex subunit 1 [Rosa chinensis]	HEINLK(1)QSK	3.1641	nucleus			GO:0005515 protein binding; GO:0005488 binding;	K12175			IPR011991; IPR000717;	Winged helix-turn-helix DNA-binding domain; Proteasome component (PCI) domain;
XP_024175202.1	62	Up	K	membrane-anchored ubiquitin-fold protein 6 [Rosa chinensis]	LINAGK(1)ILENNR	1.63183	cytoplasm			GO:0005515 protein binding; GO:0005488 binding;				IPR029071; IPR000626;	Ubiquitin-related domain; Ubiquitin domain;
XP_024175305.1	539	Up	K	luminal-binding protein 4 [Rosa chinensis]	ITITNDK(1)GR	1.50623	endoplasmic reticulum				K09490	HSPA5; heat shock 70kDa protein 5	ko04141 Protein processing in endoplasmic reticulum; ko05020 Prion diseases; ko04918 Thyroid hormone synthesis; ko03060 Protein export;	IPR029048; IPR029047;	Heat shock protein 70kD, C-terminal domain; Heat shock protein 70kD, peptide-binding domain;
XP_024175370.1	234	Up	K	importin subunit beta-1-like [Rosa chinensis]	VVCEATLSPEVK(1)IR	1.80727	cytoplasm	GO:0045184 establishment of protein localization; GO:0006810 transport; GO:0046907 intracellular transport; GO:0070727 cellular macromolecule localization; GO:0051649 establishment of localization in cell; GO:0006886 intracellular protein transport; GO:0071702 organic substance transport; GO:0008104 protein localization; GO:0033036 macromolecule localization; GO:0034613 cellular protein localizat…		GO:0031267 small GTPase binding; GO:0017016 Ras GTPase binding; GO:0005488 binding; GO:0005515 protein binding; GO:0008536 Ran GTPase binding; GO:0051020 GTPase binding; GO:0019899 enzyme binding;	K14293	KPNB1; importin subunit beta-1	ko03013 RNA transport;	IPR001494; IPR011989; IPR016024;	Importin-beta, N-terminal domain; Armadillo-like helical; Armadillo-type fold;
XP_024175901.1	446	Up	K	heat shock protein 83 [Rosa chinensis]	YHSTK(1)SGDDLTSLK	1.57589	cytoplasm	GO:0006457 protein folding; GO:0006950 response to stress; GO:0050896 response to stimulus; GO:0009987 cellular process;		GO:0005524 ATP binding; GO:1901265 nucleoside phosphate binding; GO:0001882 nucleoside binding; GO:0043167 ion binding; GO:0005515 protein binding; GO:0000166 nucleotide binding; GO:0097159 organic cyclic compound binding; GO:1901363 heterocyclic compound binding; GO:0032549 ribonucleoside binding; GO:0097367 carbohydrate derivative binding; GO:0032553 ribonucleotide binding; GO:0005488 binding; …	K04079	HSP90A; molecular chaperone HtpG	ko04659 Th17 cell differentiation; ko04621 NOD-like receptor signaling pathway; ko04657 IL-17 signaling pathway; ko04612 Antigen processing and presentation; ko04915 Estrogen signaling pathway; ko05418 Fluid shear stress and atherosclerosis; ko04217 Necroptosis; ko04626 Plant-pathogen interaction; ko04151 PI3K-Akt signaling pathway; ko05215 Prostate cancer; ko04141 Protein processing in endoplasm…	IPR020568; IPR020575; IPR003594;	Ribosomal protein S5 domain 2-type fold; Heat shock protein Hsp90, N-terminal; Histidine kinase-like ATPase, C-terminal domain;
XP_024176112.1	44	Up	K	cycloartenol-C-24-methyltransferase [Rosa chinensis]	K(1)SNYTDMVNK	1.70163	cytoplasm	GO:0006694 steroid biosynthetic process; GO:0008152 metabolic process; GO:0044711 single-organism biosynthetic process; GO:0044710 single-organism metabolic process; GO:0008202 steroid metabolic process; GO:1901360 organic cyclic compound metabolic process; GO:0044699 single-organism process; GO:0009058 biosynthetic process; GO:0044238 primary metabolic process; GO:1901576 organic substance biosy…		GO:0016741 transferase activity, transferring one-carbon groups; GO:0008168 methyltransferase activity; GO:0003824 catalytic activity; GO:0016740 transferase activity;	K00559	E2.1.1.41; sterol 24-C-methyltransferase [EC:2.1.1.41]	ko01130 Biosynthesis of antibiotics; ko00100 Steroid biosynthesis; ko01110 Biosynthesis of secondary metabolites; ko01100 Metabolic pathways;	IPR030384; IPR013705; IPR029063; IPR013216;	SAM-dependent methyltransferase SMT-type; Sterol methyltransferase C-terminal; S-adenosyl-L-methionine-dependent methyltransferase; Methyltransferase type 11;
XP_024176332.1	529	Up	K	3-ketoacyl-CoA synthase 1 [Rosa chinensis]	YPVK(1)VPVEL	11.3169	cytoplasm	GO:0044711 single-organism biosynthetic process; GO:0016053 organic acid biosynthetic process; GO:0044281 small molecule metabolic process; GO:0044763 single-organism cellular process; GO:0044699 single-organism process; GO:0044255 cellular lipid metabolic process; GO:0009058 biosynthetic process; GO:0006631 fatty acid metabolic process; GO:0044238 primary metabolic process; GO:0044237 cellular m…	GO:0016020 membrane;	GO:0016746 transferase activity, transferring acyl groups; GO:0016747 transferase activity, transferring acyl groups other than amino-acyl groups; GO:0016740 transferase activity; GO:0003824 catalytic activity;	K15397	KCS; 3-ketoacyl-CoA synthase [EC:2.3.1.199]	ko01110 Biosynthesis of secondary metabolites; ko00062 Fatty acid elongation;	IPR016039; IPR013747; IPR013601;	Thiolase-like; 3-Oxoacyl-[acyl-carrier-protein (ACP)] synthase III, C-terminal; FAE1/Type III polyketide synthase-like protein;
XP_024176720.1	879	Up	K	ABC transporter C family member 10-like [Rosa chinensis]	GNK(1)GDQLIK	1.8473	plasma membrane	GO:0006810 transport; GO:0055085 transmembrane transport; GO:0051179 localization; GO:0051234 establishment of localization;	GO:0031224 intrinsic component of membrane; GO:0016020 membrane; GO:0016021 integral component of membrane; GO:0044425 membrane part;	GO:1901265 nucleoside phosphate binding; GO:0015399 primary active transmembrane transporter activity; GO:0016817 hydrolase activity, acting on acid anhydrides; GO:0016787 hydrolase activity; GO:0016887 ATPase activity; GO:0097159 organic cyclic compound binding; GO:1901363 heterocyclic compound binding; GO:0016462 pyrophosphatase activity; GO:0003824 catalytic activity; GO:0032553 ribonucleotide…				IPR003593; IPR003439; IPR011527; IPR027417;	AAA+ ATPase domain; ABC transporter-like; ABC transporter type 1, transmembrane domain; P-loop containing nucleoside triphosphate hydrolase;
XP_024176720.1	876	Up	K	ABC transporter C family member 10-like [Rosa chinensis]	LK(1)GNKGDQLIK	2.34358	plasma membrane	GO:0006810 transport; GO:0055085 transmembrane transport; GO:0051179 localization; GO:0051234 establishment of localization;	GO:0031224 intrinsic component of membrane; GO:0016020 membrane; GO:0016021 integral component of membrane; GO:0044425 membrane part;	GO:1901265 nucleoside phosphate binding; GO:0015399 primary active transmembrane transporter activity; GO:0016817 hydrolase activity, acting on acid anhydrides; GO:0016787 hydrolase activity; GO:0016887 ATPase activity; GO:0097159 organic cyclic compound binding; GO:1901363 heterocyclic compound binding; GO:0016462 pyrophosphatase activity; GO:0003824 catalytic activity; GO:0032553 ribonucleotide…				IPR003593; IPR003439; IPR011527; IPR027417;	AAA+ ATPase domain; ABC transporter-like; ABC transporter type 1, transmembrane domain; P-loop containing nucleoside triphosphate hydrolase;
XP_024176944.1	310	Up	K	UDP-glucuronic acid decarboxylase 5-like [Rosa chinensis]	AK(1)ELLGWEPK	5.16911	cytoplasm				K08678	UXS1; UDP-glucuronate decarboxylase [EC:4.1.1.35]	ko01100 Metabolic pathways; ko00520 Amino sugar and nucleotide sugar metabolism;	IPR016040;	NAD(P)-binding domain;
XP_024177160.1	291	Up	K	delta-1-pyrroline-5-carboxylate synthase isoform X2 [Rosa chinensis]	IGTLFHQDAHLWCSFK(1)EVDAR	1.66974	endoplasmic reticulum	GO:0016053 organic acid biosynthetic process; GO:0044699 single-organism process; GO:0009058 biosynthetic process; GO:1901566 organonitrogen compound biosynthetic process; GO:0044237 cellular metabolic process; GO:0009084 glutamine family amino acid biosynthetic process; GO:0071704 organic substance metabolic process; GO:0008152 metabolic process; GO:0006520 cellular amino acid metabolic process;…	GO:0044424 intracellular part; GO:0005623 cell; GO:0044464 cell part; GO:0005622 intracellular; GO:0005737 cytoplasm;	GO:0016774 phosphotransferase activity, carboxyl group as acceptor; GO:0016620 oxidoreductase activity, acting on the aldehyde or oxo group of donors, NAD or NADP as acceptor; GO:0016301 kinase activity; GO:0004350 glutamate-5-semialdehyde dehydrogenase activity; GO:0003824 catalytic activity; GO:0016903 oxidoreductase activity, acting on the aldehyde or oxo group of donors; GO:0019202 amino acid…	K12657	ALDH18A1; delta-1-pyrroline-5-carboxylate synthetase [EC:2.7.2.11 1.2.1.41]	ko00330 Arginine and proline metabolism; ko01110 Biosynthesis of secondary metabolites; ko01230 Biosynthesis of amino acids; ko01100 Metabolic pathways;	IPR016161; IPR000965; IPR015590; IPR001048; IPR016162; IPR016163;	Aldehyde/histidinol dehydrogenase; GPR domain; Aldehyde dehydrogenase domain; Aspartate/glutamate/uridylate kinase; Aldehyde dehydrogenase N-terminal domain; Aldehyde dehydrogenase, C-terminal;
XP_024177223.1	85	Up	K	LIM domain-containing protein WLIM2b [Rosa chinensis]	SAEK(1)LTPELTR	1.50469	nucleus			GO:0043169 cation binding; GO:0046872 metal ion binding; GO:0008270 zinc ion binding; GO:0046914 transition metal ion binding; GO:0005488 binding; GO:0043167 ion binding;	K09377			IPR001781;	Zinc finger, LIM-type;
XP_024177267.1	168	Up	K	60S acidic ribosomal protein P0 [Rosa chinensis]	K(0.171)GDK(0.829)VGSSEAALLAK	2.60514	cytoplasm	GO:0044085 cellular component biogenesis; GO:0042254 ribosome biogenesis; GO:0022613 ribonucleoprotein complex biogenesis; GO:0071840 cellular component organization or biogenesis;	GO:0005623 cell; GO:0005622 intracellular; GO:0044464 cell part;		K02941	RP-LP0; large subunit ribosomal protein LP0	ko03010 Ribosome;
XP_024177361.1	439	Up	K	clathrin heavy chain 1 [Rosa chinensis]	GK(1)LNAFESLELSR	2.00706	cytoplasm	GO:0045184 establishment of protein localization; GO:0006810 transport; GO:0046907 intracellular transport; GO:0070727 cellular macromolecule localization; GO:0051649 establishment of localization in cell; GO:0016192 vesicle-mediated transport; GO:0006886 intracellular protein transport; GO:0071702 organic substance transport; GO:0008104 protein localization; GO:0033036 macromolecule localization…	GO:0030658 transport vesicle membrane; GO:0016020 membrane; GO:0030130 clathrin coat of trans-Golgi network vesicle; GO:0031410 cytoplasmic vesicle; GO:0031090 organelle membrane; GO:0098796 membrane protein complex; GO:0071944 cell periphery; GO:0031982 vesicle; GO:0030660 Golgi-associated vesicle membrane; GO:0005737 cytoplasm; GO:0044433 cytoplasmic vesicle part; GO:0032991 macromolecular comp…	GO:0005515 protein binding; GO:0005198 structural molecule activity; GO:0005488 binding;	K04646	CLTC; clathrin heavy chain	ko05100 Bacterial invasion of epithelial cells; ko04721 Synaptic vesicle cycle; ko05016 Huntington's disease; ko04961 Endocrine and other factor-regulated calcium reabsorption; ko04142 Lysosome; ko04144 Endocytosis;	IPR016025; IPR015348; IPR011990; IPR016024; IPR001473;	Clathrin, heavy chain, linker/propeller domain; Clathrin, heavy chain, linker, core motif; Tetratricopeptide-like helical domain; Armadillo-type fold; Clathrin, heavy chain, propeller, N-terminal;
XP_024178355.1	256	Up	K	annexin D2-like [Rosa chinensis]	LSINK(1)LGTDEGALTR	1.54097	cytoplasm			GO:0005544 calcium-dependent phospholipid binding; GO:0005488 binding; GO:0005543 phospholipid binding; GO:0043167 ion binding; GO:0008289 lipid binding; GO:0043169 cation binding; GO:0046872 metal ion binding; GO:0043168 anion binding; GO:0005509 calcium ion binding;	K17098
XP_024178355.1	169	Up	K	annexin D2-like [Rosa chinensis]	YEGDEVNVTVAK(1)R	1.61055	cytoplasm			GO:0005544 calcium-dependent phospholipid binding; GO:0005488 binding; GO:0005543 phospholipid binding; GO:0043167 ion binding; GO:0008289 lipid binding; GO:0043169 cation binding; GO:0046872 metal ion binding; GO:0043168 anion binding; GO:0005509 calcium ion binding;	K17098
XP_024178983.1	476	Up	K	cellulose synthase A catalytic subunit 3 [UDP-forming] [Rosa chinensis]	ATK(1)VPEEGWIMQDGTPWPGNNTR	1.84267	plasma membrane	GO:0016051 carbohydrate biosynthetic process; GO:0044711 single-organism biosynthetic process; GO:0006073 cellular glucan metabolic process; GO:0000271 polysaccharide biosynthetic process; GO:0030243 cellulose metabolic process; GO:0044042 glucan metabolic process; GO:0044763 single-organism cellular process; GO:0044699 single-organism process; GO:0033692 cellular polysaccharide biosynthetic proc…	GO:0016020 membrane;	GO:0016759 cellulose synthase activity; GO:0016758 transferase activity, transferring hexosyl groups; GO:0003824 catalytic activity; GO:0035251 UDP-glucosyltransferase activity; GO:0016760 cellulose synthase (UDP-forming) activity; GO:0008194 UDP-glycosyltransferase activity; GO:0046527 glucosyltransferase activity; GO:0016757 transferase activity, transferring glycosyl groups; GO:0016740 transfe…	K10999			IPR027934; IPR013083; IPR029044;	Cellulose synthase, RING-type zinc finger; Zinc finger, RING/FYVE/PHD-type; Nucleotide-diphospho-sugar transferases;
XP_024179583.1	336	Up	K	TOM1-like protein 1 [Rosa chinensis]	YEELTKPSVAHQQPEPAMIPVAVEPDESPIHTK(1)EDSLIR	2.97506	cytoplasm	GO:0045184 establishment of protein localization; GO:0006810 transport; GO:0046907 intracellular transport; GO:0070727 cellular macromolecule localization; GO:0051649 establishment of localization in cell; GO:0006886 intracellular protein transport; GO:0071702 organic substance transport; GO:0008104 protein localization; GO:0033036 macromolecule localization; GO:0034613 cellular protein localizat…	GO:0005623 cell; GO:0005622 intracellular; GO:0044464 cell part;					IPR002014; IPR004152; IPR008942;	VHS domain; GAT domain; ENTH/VHS;
XP_024179601.1	224	Up	K	ras-related protein RABB1b [Rosa chinensis]	ILQNIQDGVFDVSNESSGIK(1)VGYGRPQGSAGAR	2.44872	nucleus	GO:0050794 regulation of cellular process; GO:0044700 single organism signaling; GO:0051716 cellular response to stimulus; GO:0007165 signal transduction; GO:0050789 regulation of biological process; GO:0007154 cell communication; GO:0035556 intracellular signal transduction; GO:0044699 single-organism process; GO:0007264 small GTPase mediated signal transduction; GO:0023052 signaling; GO:0050896…		GO:1901265 nucleoside phosphate binding; GO:0001882 nucleoside binding; GO:0043167 ion binding; GO:0000166 nucleotide binding; GO:0097159 organic cyclic compound binding; GO:1901363 heterocyclic compound binding; GO:0032549 ribonucleoside binding; GO:0097367 carbohydrate derivative binding; GO:0032553 ribonucleotide binding; GO:0005488 binding; GO:0032550 purine ribonucleoside binding; GO:0043168…	K07877	RAB2A; Ras-related protein Rab-2A	ko04152 AMPK signaling pathway;	IPR005225; IPR027417;	Small GTP-binding protein domain; P-loop containing nucleoside triphosphate hydrolase;
XP_024179725.1	115	Up	K	actin-7 [Rosa chinensis]	VAPEEHPVLLTEAPLNPK(1)ANR	6.33935	cytoskeleton				K10355
XP_024180026.1	144	Up	K	floral homeotic protein DEFICIENS-like [Rosa chinensis]	YHVLK(1)TQAETTR	1.87358	nucleus	GO:0044700 single organism signaling; GO:0009891 positive regulation of biosynthetic process; GO:0044699 single-organism process; GO:0044237 cellular metabolic process; GO:0006796 phosphate-containing compound metabolic process; GO:2001141 regulation of RNA biosynthetic process; GO:0008152 metabolic process; GO:0007165 signal transduction; GO:0007154 cell communication; GO:0009893 positive regula…	GO:0043226 organelle; GO:0043231 intracellular membrane-bounded organelle; GO:0043229 intracellular organelle; GO:0005634 nucleus; GO:0044464 cell part; GO:0005622 intracellular; GO:0044424 intracellular part; GO:0043227 membrane-bounded organelle; GO:0005623 cell;	GO:0003677 DNA binding; GO:0000976 transcription regulatory region sequence-specific DNA binding; GO:0003690 double-stranded DNA binding; GO:0046983 protein dimerization activity; GO:1990837 sequence-specific double-stranded DNA binding; GO:0001012 RNA polymerase II regulatory region DNA binding; GO:0005515 protein binding; GO:0043565 sequence-specific DNA binding; GO:0003700 transcription factor…	K09264			IPR033896; IPR002100; IPR002487;	MADS MEF2-like; Transcription factor, MADS-box; Transcription factor, K-box;
XP_024180097.1	350	Up	K	hexokinase-1-like [Rosa chinensis]	LK(1)VPFILR	7.12593	chloroplast	GO:0016310 phosphorylation; GO:0065008 regulation of biological quality; GO:0042593 glucose homeostasis; GO:0044763 single-organism cellular process; GO:0019725 cellular homeostasis; GO:0044699 single-organism process; GO:0005975 carbohydrate metabolic process; GO:0044238 primary metabolic process; GO:0044237 cellular metabolic process; GO:0055082 cellular chemical homeostasis; GO:0006796 phospha…		GO:0005524 ATP binding; GO:1901265 nucleoside phosphate binding; GO:0016773 phosphotransferase activity, alcohol group as acceptor; GO:0005536 glucose binding; GO:0001882 nucleoside binding; GO:0043167 ion binding; GO:0048029 monosaccharide binding; GO:0000166 nucleotide binding; GO:0097159 organic cyclic compound binding; GO:1901363 heterocyclic compound binding; GO:0032549 ribonucleoside bindin…	K00844	HK; hexokinase [EC:2.7.1.1]	ko01130 Biosynthesis of antibiotics; ko00500 Starch and sucrose metabolism; ko04930 Type II diabetes mellitus; ko00524 Neomycin, kanamycin and gentamicin biosynthesis; ko00521 Streptomycin biosynthesis; ko01200 Carbon metabolism; ko00010 Glycolysis / Gluconeogenesis; ko04973 Carbohydrate digestion and absorption; ko00051 Fructose and mannose metabolism; ko01110 Biosynthesis of secondary metabolit…	IPR022672; IPR022673;	Hexokinase, N-terminal; Hexokinase, C-terminal;
XP_024180175.1	52	Up	K	"6-phosphogluconate dehydrogenase, decarboxylating 3 [Rosa chinensis]"	K(1)EGNLPLYGFHDPESFVK	2.77255	chloroplast	GO:0006739 NADP metabolic process; GO:0019362 pyridine nucleotide metabolic process; GO:0006725 cellular aromatic compound metabolic process; GO:0046496 nicotinamide nucleotide metabolic process; GO:0009117 nucleotide metabolic process; GO:0044699 single-organism process; GO:0072524 pyridine-containing compound metabolic process; GO:0044237 cellular metabolic process; GO:0006796 phosphate-contain…		GO:0016614 oxidoreductase activity, acting on CH-OH group of donors; GO:0016616 oxidoreductase activity, acting on the CH-OH group of donors, NAD or NADP as acceptor; GO:0004616 phosphogluconate dehydrogenase (decarboxylating) activity; GO:0003824 catalytic activity; GO:0016491 oxidoreductase activity;	K00033	PGD; 6-phosphogluconate dehydrogenase [EC:1.1.1.44 1.1.1.343]	ko00030 Pentose phosphate pathway; ko01120 Microbial metabolism in diverse environments; ko01130 Biosynthesis of antibiotics; ko01200 Carbon metabolism; ko01110 Biosynthesis of secondary metabolites; ko00480 Glutathione metabolism; ko01100 Metabolic pathways;	IPR006115; IPR013328; IPR008927; IPR006114; IPR016040; IPR012284;	6-phosphogluconate dehydrogenase, NADP-binding; 6-phosphogluconate dehydrogenase, domain 2; 6-phosphogluconate dehydrogenase C-terminal domain-like; 6-phosphogluconate dehydrogenase, C-terminal; NAD(P)-binding domain; 6-phosphogluconate dehydrogenase, domain 3;
XP_024180273.1	28	Up	K	mini zinc finger protein 2-like [Rosa chinensis]	YVECQK(1)NHAAGVGGYAVDGCR	2.22297	cytoplasm							IPR006456;	ZF-HD homeobox protein, Cys/His-rich dimerisation domain;
XP_024180521.1	226	Up	K	sucrose synthase [Rosa chinensis]	K(1)AEEFLATLAPETPYK(1)SFEIK	4.17684	cytoplasm	GO:0044723 single-organism carbohydrate metabolic process; GO:0008152 metabolic process; GO:0005985 sucrose metabolic process; GO:0044262 cellular carbohydrate metabolic process; GO:0044710 single-organism metabolic process; GO:0044763 single-organism cellular process; GO:0044699 single-organism process; GO:0009311 oligosaccharide metabolic process; GO:0005984 disaccharide metabolic process; GO:0…		GO:0016758 transferase activity, transferring hexosyl groups; GO:0003824 catalytic activity; GO:0035251 UDP-glucosyltransferase activity; GO:0008194 UDP-glycosyltransferase activity; GO:0046527 glucosyltransferase activity; GO:0016757 transferase activity, transferring glycosyl groups; GO:0016157 sucrose synthase activity; GO:0016740 transferase activity;	K00695	E2.4.1.13; sucrose synthase [EC:2.4.1.13]	ko00500 Starch and sucrose metabolism; ko01100 Metabolic pathways;	IPR000368; IPR001296;	Sucrose synthase; Glycosyl transferase, family 1;
XP_024180826.1	359	Up	K	60S ribosomal protein L3-like [Rosa chinensis]	LALEDIK(1)LK	1.63674	chloroplast	GO:0006518 peptide metabolic process; GO:0043043 peptide biosynthetic process; GO:0044267 cellular protein metabolic process; GO:0006807 nitrogen compound metabolic process; GO:0009058 biosynthetic process; GO:0043603 cellular amide metabolic process; GO:0044238 primary metabolic process; GO:1901566 organonitrogen compound biosynthetic process; GO:1901576 organic substance biosynthetic process; G…	GO:0005840 ribosome; GO:0043226 organelle; GO:0043229 intracellular organelle; GO:0043232 intracellular non-membrane-bounded organelle; GO:0044464 cell part; GO:0005622 intracellular; GO:0005737 cytoplasm; GO:0032991 macromolecular complex; GO:0044424 intracellular part; GO:1990904 ribonucleoprotein complex; GO:0005623 cell; GO:0030529 intracellular ribonucleoprotein complex; GO:0044444 cytoplasm…	GO:0003735 structural constituent of ribosome; GO:0005198 structural molecule activity;	K02925	RP-L3e; large subunit ribosomal protein L3e	ko03010 Ribosome;	IPR009000;	Translation protein, beta-barrel domain;
XP_024180927.1	616	Up	K	protein ECERIFERUM 1-like [Rosa chinensis]	HGFQPLVSK(1)EAK	3.60961	cytoplasm	GO:0044711 single-organism biosynthetic process; GO:0016053 organic acid biosynthetic process; GO:0055114 oxidation-reduction process; GO:0044281 small molecule metabolic process; GO:0044763 single-organism cellular process; GO:0044699 single-organism process; GO:0009058 biosynthetic process; GO:0044255 cellular lipid metabolic process; GO:0006631 fatty acid metabolic process; GO:0044238 primary …		GO:0005506 iron ion binding; GO:0046914 transition metal ion binding; GO:0003824 catalytic activity; GO:0005488 binding; GO:0043167 ion binding; GO:0046872 metal ion binding; GO:0043169 cation binding; GO:0016491 oxidoreductase activity;	K15404	CER1; aldehyde decarbonylase [EC:4.1.99.5]	ko00073 Cutin, suberine and wax biosynthesis; ko01110 Biosynthesis of secondary metabolites;	IPR006694; IPR021940;	Fatty acid hydroxylase; Uncharacterised domain Wax2, C-terminal;
XP_024181107.1	576	Up	K	beta-amyrin synthase-like [Rosa chinensis]	K(1)LYPGHR	1.95554	cytoplasm			GO:0016853 isomerase activity; GO:0016866 intramolecular transferase activity; GO:0003824 catalytic activity;	K15813	LUP4; beta-amyrin synthase [EC:5.4.99.39]	ko01110 Biosynthesis of secondary metabolites; ko00909 Sesquiterpenoid and triterpenoid biosynthesis;	IPR032696; IPR032697; IPR008930;	Squalene cyclase, C-terminal; Squalene cyclase, N-terminal; Terpenoid cyclases/protein prenyltransferase alpha-alpha toroid;
XP_024181220.1	297	Up	K	CSC1-like protein HYP1 [Rosa chinensis]	LEQSSLAGK(1)EVSAAFVSFK	3.03522	chloroplast		GO:0016020 membrane;		K21989			IPR027815; IPR003864; IPR032880;	10TM putative phosphate transporter, cytosolic domain; Calcium-dependent channel, 7TM region, putative phosphate; Calcium permeable stress-gated cation channel 1, N-terminal transmembrane domain;
XP_024181236.1	42	Up	K	vesicle transport v-SNARE 13 [Rosa chinensis]	QK(1)ISEIK(1)AGIDEAESLIR	33.8882	Golgi apparatus	GO:0045184 establishment of protein localization; GO:0006810 transport; GO:0046907 intracellular transport; GO:0070727 cellular macromolecule localization; GO:0051649 establishment of localization in cell; GO:0016192 vesicle-mediated transport; GO:0006886 intracellular protein transport; GO:0071702 organic substance transport; GO:0008104 protein localization; GO:0033036 macromolecule localization…	GO:0043226 organelle; GO:0043231 intracellular membrane-bounded organelle; GO:0043229 intracellular organelle; GO:0016020 membrane; GO:0044464 cell part; GO:0005622 intracellular; GO:0005737 cytoplasm; GO:0012505 endomembrane system; GO:0044424 intracellular part; GO:0005623 cell; GO:0043227 membrane-bounded organelle; GO:0005794 Golgi apparatus; GO:0044444 cytoplasmic part;	GO:0005484 SNAP receptor activity; GO:0005515 protein binding; GO:0005488 binding;	K08493	VTI1; vesicle transport through interaction with t-SNAREs 1	ko04138 Autophagy - yeast; ko04130 SNARE interactions in vesicular transport;	IPR007705; IPR000727; IPR010989;	Vesicle transport v-SNARE, N-terminal; Target SNARE coiled-coil homology domain; SNARE;
XP_024181452.1	18	Up	K	eukaryotic translation initiation factor 5A-2-like [Rosa chinensis]	SDEEHQFESK(1)ADAGASK(1)TYPQQAGTIR	11.1248	cytoplasm	GO:0032270 positive regulation of cellular protein metabolic process; GO:0006518 peptide metabolic process; GO:0010608 posttranscriptional regulation of gene expression; GO:0043243 positive regulation of protein complex disassembly; GO:0006449 regulation of translational termination; GO:0009891 positive regulation of biosynthetic process; GO:0009058 biosynthetic process; GO:0044237 cellular metab…		GO:0097159 organic cyclic compound binding; GO:1901363 heterocyclic compound binding; GO:0043022 ribosome binding; GO:0008135 translation factor activity, RNA binding; GO:0003723 RNA binding; GO:0003746 translation elongation factor activity; GO:0005488 binding; GO:0003676 nucleic acid binding; GO:0044877 macromolecular complex binding; GO:0043021 ribonucleoprotein complex binding;	K03263			IPR008991; IPR012340; IPR014722; IPR020189;	Translation protein SH3-like domain; Nucleic acid-binding, OB-fold; Ribosomal protein L2 domain 2; Translation elongation factor, IF5A C-terminal;
XP_024181826.1	476	Up	K	"ATPase 10, plasma membrane-type [Rosa chinensis]"	SLGVAYQEVPEK(1)TK	1.72167	plasma membrane	GO:0009116 nucleoside metabolic process; GO:0042278 purine nucleoside metabolic process; GO:0009167 purine ribonucleoside monophosphate metabolic process; GO:0009117 nucleotide metabolic process; GO:0044699 single-organism process; GO:0046129 purine ribonucleoside biosynthetic process; GO:0009163 nucleoside biosynthetic process; GO:0009058 biosynthetic process; GO:0009156 ribonucleoside monophosp…	GO:0031224 intrinsic component of membrane; GO:0016020 membrane; GO:0016021 integral component of membrane; GO:0044425 membrane part;	GO:1901265 nucleoside phosphate binding; GO:0043167 ion binding; GO:0016817 hydrolase activity, acting on acid anhydrides; GO:0016787 hydrolase activity; GO:0000166 nucleotide binding; GO:0017111 nucleoside-triphosphatase activity; GO:0016887 ATPase activity; GO:1901363 heterocyclic compound binding; GO:0097159 organic cyclic compound binding; GO:0016462 pyrophosphatase activity; GO:0003824 catal…	K01535	PMA1; H+-transporting ATPase [EC:3.6.3.6]	ko00190 Oxidative phosphorylation;	IPR023298; IPR004014; IPR008250; IPR023299; IPR023214;	P-type ATPase, transmembrane domain; Cation-transporting P-type ATPase, N-terminal; P-type ATPase, A domain; P-type ATPase, cytoplasmic domain N; HAD-like domain;
XP_024181826.1	183	Up	K	"ATPase 10, plasma membrane-type [Rosa chinensis]"	LLEGDPLK(1)VDQSALTGESLAVTK	1.83192	plasma membrane	GO:0009116 nucleoside metabolic process; GO:0042278 purine nucleoside metabolic process; GO:0009167 purine ribonucleoside monophosphate metabolic process; GO:0009117 nucleotide metabolic process; GO:0044699 single-organism process; GO:0046129 purine ribonucleoside biosynthetic process; GO:0009163 nucleoside biosynthetic process; GO:0009058 biosynthetic process; GO:0009156 ribonucleoside monophosp…	GO:0031224 intrinsic component of membrane; GO:0016020 membrane; GO:0016021 integral component of membrane; GO:0044425 membrane part;	GO:1901265 nucleoside phosphate binding; GO:0043167 ion binding; GO:0016817 hydrolase activity, acting on acid anhydrides; GO:0016787 hydrolase activity; GO:0000166 nucleotide binding; GO:0017111 nucleoside-triphosphatase activity; GO:0016887 ATPase activity; GO:1901363 heterocyclic compound binding; GO:0097159 organic cyclic compound binding; GO:0016462 pyrophosphatase activity; GO:0003824 catal…	K01535	PMA1; H+-transporting ATPase [EC:3.6.3.6]	ko00190 Oxidative phosphorylation;	IPR023298; IPR004014; IPR008250; IPR023299; IPR023214;	P-type ATPase, transmembrane domain; Cation-transporting P-type ATPase, N-terminal; P-type ATPase, A domain; P-type ATPase, cytoplasmic domain N; HAD-like domain;
XP_024181826.1	865	Up	K	"ATPase 10, plasma membrane-type [Rosa chinensis]"	K(1)TAFTAK	5.02159	plasma membrane	GO:0009116 nucleoside metabolic process; GO:0042278 purine nucleoside metabolic process; GO:0009167 purine ribonucleoside monophosphate metabolic process; GO:0009117 nucleotide metabolic process; GO:0044699 single-organism process; GO:0046129 purine ribonucleoside biosynthetic process; GO:0009163 nucleoside biosynthetic process; GO:0009058 biosynthetic process; GO:0009156 ribonucleoside monophosp…	GO:0031224 intrinsic component of membrane; GO:0016020 membrane; GO:0016021 integral component of membrane; GO:0044425 membrane part;	GO:1901265 nucleoside phosphate binding; GO:0043167 ion binding; GO:0016817 hydrolase activity, acting on acid anhydrides; GO:0016787 hydrolase activity; GO:0000166 nucleotide binding; GO:0017111 nucleoside-triphosphatase activity; GO:0016887 ATPase activity; GO:1901363 heterocyclic compound binding; GO:0097159 organic cyclic compound binding; GO:0016462 pyrophosphatase activity; GO:0003824 catal…	K01535	PMA1; H+-transporting ATPase [EC:3.6.3.6]	ko00190 Oxidative phosphorylation;	IPR023298; IPR004014; IPR008250; IPR023299; IPR023214;	P-type ATPase, transmembrane domain; Cation-transporting P-type ATPase, N-terminal; P-type ATPase, A domain; P-type ATPase, cytoplasmic domain N; HAD-like domain;
XP_024181869.1	87	Up	K	profilin [Rosa chinensis]	K(1)GPGGVTVK	1.79791	cytoplasm			GO:0003779 actin binding; GO:0005515 protein binding; GO:0008092 cytoskeletal protein binding; GO:0005488 binding;	K05759	PFN; profilin	ko04013 MAPK signaling pathway - fly; ko05132 Salmonella infection; ko04810 Regulation of actin cytoskeleton; ko05131 Shigellosis; ko04015 Rap1 signaling pathway;
XP_024181875.1	67	Up	K	40S ribosomal protein S9-2 [Rosa chinensis]	ELLTLDEK(1)NPR	1.83826	cytoplasm	GO:0006518 peptide metabolic process; GO:0043043 peptide biosynthetic process; GO:0044267 cellular protein metabolic process; GO:0006807 nitrogen compound metabolic process; GO:0009058 biosynthetic process; GO:0043603 cellular amide metabolic process; GO:0044238 primary metabolic process; GO:1901566 organonitrogen compound biosynthetic process; GO:1901576 organic substance biosynthetic process; G…	GO:0043229 intracellular organelle; GO:0005840 ribosome; GO:0043232 intracellular non-membrane-bounded organelle; GO:0015935 small ribosomal subunit; GO:0005737 cytoplasm; GO:0044446 intracellular organelle part; GO:0032991 macromolecular complex; GO:0044424 intracellular part; GO:0005623 cell; GO:0044422 organelle part; GO:0043228 non-membrane-bounded organelle; GO:0043226 organelle; GO:0044464 …	GO:0097159 organic cyclic compound binding; GO:1901363 heterocyclic compound binding; GO:0003723 RNA binding; GO:0005488 binding; GO:0003676 nucleic acid binding; GO:0005198 structural molecule activity; GO:0003735 structural constituent of ribosome; GO:0019843 rRNA binding;	K02997	RP-S9e; small subunit ribosomal protein S9e	ko03010 Ribosome;	IPR001912; IPR002942;	Ribosomal protein S4/S9, N-terminal; RNA-binding S4 domain;
XP_024181909.1	169	Up	K	LOW QUALITY PROTEIN: 26S proteasome non-ATPase regulatory subunit 2 homolog A [Rosa chinensis]	NLAGEIAQEYAK(1)R	1.76772	cytoplasm			GO:0005488 binding;	K03028	PSMD2; 26S proteasome regulatory subunit N1	ko05169 Epstein-Barr virus infection; ko03050 Proteasome;	IPR011989; IPR016024;	Armadillo-like helical; Armadillo-type fold;
XP_024181926.1	281	Up	K	protein NUCLEAR FUSION DEFECTIVE 4-like [Rosa chinensis]	IPEEEALLSATLK(1)QEAGK	1.64545	plasma membrane							IPR020846; IPR010658;	Major facilitator superfamily domain; Nodulin-like;
XP_024181936.1	29	Up	K	altered inheritance of mitochondria protein 32-like [Rosa chinensis]	RPEMFQSK(1)LAGTVDAYDR	1.65	cytoplasm							IPR012336;	Thioredoxin-like fold;
XP_024182114.1	301	Up	K	PREDICTED: YTH domain-containing family protein 2-like isoform X2 [Fragaria vesca subsp. vesca]	GFLSLENSK(1)R	2.16649	nucleus			GO:0097159 organic cyclic compound binding; GO:1901363 heterocyclic compound binding; GO:0003723 RNA binding; GO:0005488 binding; GO:0003676 nucleic acid binding;	K20102			IPR007275;	YTH domain;
XP_024182204.1	19	Up	K	switch-associated protein 70 [Rosa chinensis]	VADPENSLEK(1)IK	3.33749	cytoplasm							IPR011993; IPR001849;	PH domain-like; Pleckstrin homology domain;
XP_024182369.1	28	Up	K	ubiquitin receptor RAD23b [Rosa chinensis]	K(1)NIEDIQGK	1.62969	cytoplasm	GO:0033554 cellular response to stress; GO:0051603 proteolysis involved in cellular protein catabolic process; GO:0044257 cellular protein catabolic process; GO:0006725 cellular aromatic compound metabolic process; GO:0006259 DNA metabolic process; GO:0006289 nucleotide-excision repair; GO:0044267 cellular protein metabolic process; GO:0050896 response to stimulus; GO:0044237 cellular metabolic p…	GO:0043226 organelle; GO:0043231 intracellular membrane-bounded organelle; GO:0043229 intracellular organelle; GO:0005634 nucleus; GO:0044464 cell part; GO:0005622 intracellular; GO:0044424 intracellular part; GO:0043227 membrane-bounded organelle; GO:0005623 cell;	GO:0097159 organic cyclic compound binding; GO:1901363 heterocyclic compound binding; GO:0003677 DNA binding; GO:0003684 damaged DNA binding; GO:0005515 protein binding; GO:0005488 binding; GO:0003676 nucleic acid binding;	K10839	RAD23; UV excision repair protein RAD23	ko04141 Protein processing in endoplasmic reticulum; ko03420 Nucleotide excision repair;	IPR006636; IPR015940; IPR029071; IPR000626; IPR015360; IPR009060;	Heat shock chaperonin-binding; Ubiquitin-associated domain; Ubiquitin-related domain; Ubiquitin domain; XPC-binding domain; UBA-like;
XP_024182404.1	457	Up	K	heat shock 70 kDa protein [Rosa chinensis]	TK(1)DNNLLGK	2.5622	cytoplasm				K03283	HSPA1s; heat shock 70kDa protein 1/2/6/8	ko04612 Antigen processing and presentation; ko04915 Estrogen signaling pathway; ko05164 Influenza A; ko04144 Endocytosis; ko05145 Toxoplasmosis; ko04141 Protein processing in endoplasmic reticulum; ko03040 Spliceosome; ko05169 Epstein-Barr virus infection; ko05162 Measles; ko05134 Legionellosis; ko04213 Longevity regulating pathway - multiple species; ko04010 MAPK signaling pathway;	IPR029048; IPR029047;	Heat shock protein 70kD, C-terminal domain; Heat shock protein 70kD, peptide-binding domain;
XP_024182441.1	396	Up	K	inositol-3-phosphate synthase [Rosa chinensis]	YVPYVADSK(1)R	2.2518	cytoplasm	GO:0016051 carbohydrate biosynthetic process; GO:1901615 organic hydroxy compound metabolic process; GO:0006066 alcohol metabolic process; GO:0006020 inositol metabolic process; GO:0008654 phospholipid biosynthetic process; GO:0006021 inositol biosynthetic process; GO:0044699 single-organism process; GO:0044255 cellular lipid metabolic process; GO:0009058 biosynthetic process; GO:0044237 cellular…		GO:0016872 intramolecular lyase activity; GO:0004512 inositol-3-phosphate synthase activity; GO:0016853 isomerase activity; GO:0003824 catalytic activity;	K01858	INO1; myo-inositol-1-phosphate synthase [EC:5.5.1.4]	ko01130 Biosynthesis of antibiotics; ko01100 Metabolic pathways; ko00562 Inositol phosphate metabolism; ko00521 Streptomycin biosynthesis;	IPR013021; IPR016040;	Myo-inositol-1-phosphate synthase, GAPDH-like; NAD(P)-binding domain;
XP_024182810.1	2087	Up	K	protein CELLULOSE SYNTHASE INTERACTIVE 1 [Rosa chinensis]	VVMLGAVAGEYTLLPESK(1)SGPSR	2.06766	endoplasmic reticulum			GO:0005515 protein binding; GO:0005488 binding;				IPR011989; IPR016024; IPR000008;	Armadillo-like helical; Armadillo-type fold; C2 domain;
XP_024182855.1	67	Up	K	sm-like protein LSM36B [Rosa chinensis]	NK(1)YGDAFIR	2.32794	cytoplasm				K12625	LSM6; U6 snRNA-associated Sm-like protein LSm6	ko03018 RNA degradation; ko03040 Spliceosome;	IPR001163; IPR010920;	LSM domain, eukaryotic/archaea-type; LSM domain;
XP_024183224.1	260	Up	K	26S proteasome regulatory subunit 7 [Rosa chinensis]	K(1)ACIVFFDEVDAIGGAR	1.57449	cytoplasm	GO:1901575 organic substance catabolic process; GO:0008152 metabolic process; GO:0030163 protein catabolic process; GO:0009057 macromolecule catabolic process; GO:0043170 macromolecule metabolic process; GO:0019538 protein metabolic process; GO:0044238 primary metabolic process; GO:0009056 catabolic process; GO:0071704 organic substance metabolic process;	GO:0044424 intracellular part; GO:0005623 cell; GO:0044464 cell part; GO:0005622 intracellular; GO:0005737 cytoplasm;	GO:0005524 ATP binding; GO:1901265 nucleoside phosphate binding; GO:0001882 nucleoside binding; GO:0043167 ion binding; GO:0016787 hydrolase activity; GO:0000166 nucleotide binding; GO:0097159 organic cyclic compound binding; GO:1901363 heterocyclic compound binding; GO:0032549 ribonucleoside binding; GO:0097367 carbohydrate derivative binding; GO:0003824 catalytic activity; GO:0032553 ribonucleo…	K03061	PSMC2; 26S proteasome regulatory subunit T1	ko05169 Epstein-Barr virus infection; ko03050 Proteasome;	IPR003959; IPR003593; IPR027417;	ATPase, AAA-type, core; AAA+ ATPase domain; P-loop containing nucleoside triphosphate hydrolase;
XP_024183682.1	207	Up	K	peroxisomal and mitochondrial division factor 2-like [Rosa chinensis]	K(1)IEELESVIGK	1.71106	cytoplasm
XP_024184227.1	711	Up	K	pyrophosphate-energized vacuolar membrane proton pump-like [Rosa chinensis]	TLGPK(1)GSDPHK	1.59343	plasma membrane	GO:0006725 cellular aromatic compound metabolic process; GO:0016053 organic acid biosynthetic process; GO:0044699 single-organism process; GO:0009058 biosynthetic process; GO:1901566 organonitrogen compound biosynthetic process; GO:0044237 cellular metabolic process; GO:0051234 establishment of localization; GO:0071704 organic substance metabolic process; GO:0008152 metabolic process; GO:0006520 …	GO:0016020 membrane;	GO:0022804 active transmembrane transporter activity; GO:0004427 inorganic diphosphatase activity; GO:0008977 prephenate dehydrogenase (NAD+) activity; GO:0016628 oxidoreductase activity, acting on the CH-CH group of donors, NAD or NADP as acceptor; GO:0015399 primary active transmembrane transporter activity; GO:0016817 hydrolase activity, acting on acid anhydrides; GO:0016787 hydrolase activity…	K01507	ppa; inorganic pyrophosphatase [EC:3.6.1.1]	ko00190 Oxidative phosphorylation;	IPR003099; IPR008927; IPR016040;	Prephenate dehydrogenase; 6-phosphogluconate dehydrogenase C-terminal domain-like; NAD(P)-binding domain;
XP_024184835.1	291	Up	K	pectinesterase 31-like isoform X2 [Rosa chinensis]	ELVDEEADQFLK(1)HGYIDPDPQRPWLAQR	5.73523	cytoplasm	GO:0071554 cell wall organization or biogenesis; GO:0016043 cellular component organization; GO:0071555 cell wall organization; GO:0045229 external encapsulating structure organization; GO:0009987 cellular process; GO:0071840 cellular component organization or biogenesis; GO:0042545 cell wall modification;	GO:0005618 cell wall; GO:0030312 external encapsulating structure; GO:0005623 cell; GO:0044464 cell part; GO:0071944 cell periphery;	GO:0016787 hydrolase activity; GO:0052689 carboxylic ester hydrolase activity; GO:0003824 catalytic activity; GO:0030599 pectinesterase activity; GO:0016788 hydrolase activity, acting on ester bonds;	K01051	E3.1.1.11; pectinesterase [EC:3.1.1.11]	ko01100 Metabolic pathways; ko00040 Pentose and glucuronate interconversions;	IPR011050; IPR000070; IPR012334;	Pectin lyase fold/virulence factor; Pectinesterase, catalytic; Pectin lyase fold;
XP_024184995.1	25	Up	K	caltractin [Rosa chinensis]	HHGLNQQK(1)R	1.52243	nucleus			GO:0043169 cation binding; GO:0046872 metal ion binding; GO:0005509 calcium ion binding; GO:0005488 binding; GO:0043167 ion binding;	K13448	CML; calcium-binding protein CML	ko04626 Plant-pathogen interaction;	IPR011992; IPR002048;	EF-hand domain pair; EF-hand domain;
XP_024185293.1	356	Up	K	heat shock 70 kDa protein 15-like [Rosa chinensis]	ILTEFFK(1)K	4.43968	cytoplasm				K09489	HSPA4; heat shock 70kDa protein 4	ko04612 Antigen processing and presentation; ko04530 Tight junction;	IPR029048; IPR029047;	Heat shock protein 70kD, C-terminal domain; Heat shock protein 70kD, peptide-binding domain;
XP_024185432.1	44	Up	K	aldehyde dehydrogenase family 3 member F1 [Rosa chinensis]	DNEEK(1)VFEALYQDLGK	13.6374	cytoplasm	GO:0008152 metabolic process; GO:0055114 oxidation-reduction process; GO:0044710 single-organism metabolic process; GO:0044763 single-organism cellular process; GO:0044699 single-organism process; GO:0006081 cellular aldehyde metabolic process; GO:0009987 cellular process; GO:0044237 cellular metabolic process; GO:0071704 organic substance metabolic process;		GO:0016620 oxidoreductase activity, acting on the aldehyde or oxo group of donors, NAD or NADP as acceptor; GO:0003824 catalytic activity; GO:0004030 aldehyde dehydrogenase [NAD(P)+] activity; GO:0016491 oxidoreductase activity; GO:0016903 oxidoreductase activity, acting on the aldehyde or oxo group of donors;	K00128	ALDH; aldehyde dehydrogenase (NAD+) [EC:1.2.1.3]	ko01130 Biosynthesis of antibiotics; ko00561 Glycerolipid metabolism; ko00053 Ascorbate and aldarate metabolism; ko00981 Insect hormone biosynthesis; ko00903 Limonene and pinene degradation; ko00380 Tryptophan metabolism; ko00010 Glycolysis / Gluconeogenesis; ko00330 Arginine and proline metabolism; ko00625 Chloroalkane and chloroalkene degradation; ko00410 beta-Alanine metabolism; ko00340 Histid…	IPR016161; IPR015590; IPR016162; IPR016163;	Aldehyde/histidinol dehydrogenase; Aldehyde dehydrogenase domain; Aldehyde dehydrogenase N-terminal domain; Aldehyde dehydrogenase, C-terminal;
XP_024185459.1	61	Up	K	COP9 signalosome complex subunit 5-like [Rosa chinensis]	K(1)DRVETNPEQLAAASAQAER	2.31496	nucleus	GO:0070646 protein modification by small protein removal; GO:0033554 cellular response to stress; GO:0006725 cellular aromatic compound metabolic process; GO:0006259 DNA metabolic process; GO:0044267 cellular protein metabolic process; GO:0016579 protein deubiquitination; GO:0050896 response to stimulus; GO:0044237 cellular metabolic process; GO:0070536 protein K63-linked deubiquitination; GO:007…	GO:0043229 intracellular organelle; GO:0044446 intracellular organelle part; GO:0032991 macromolecular complex; GO:0044424 intracellular part; GO:0005623 cell; GO:0044422 organelle part; GO:0070552 BRISC complex; GO:0043231 intracellular membrane-bounded organelle; GO:0043226 organelle; GO:0005634 nucleus; GO:0005622 intracellular; GO:0044464 cell part; GO:0043227 membrane-bounded organelle; GO:0…	GO:0004843 thiol-dependent ubiquitin-specific protease activity; GO:0008233 peptidase activity; GO:0036459 thiol-dependent ubiquitinyl hydrolase activity; GO:0003824 catalytic activity; GO:0005488 binding; GO:0101005 ubiquitinyl hydrolase activity; GO:0070011 peptidase activity, acting on L-amino acid peptides; GO:0019783 ubiquitin-like protein-specific protease activity; GO:0005515 protein bindi…	K11864	BRCC3; BRCA1/BRCA2-containing complex subunit 3 [EC:3.4.19.-]	ko04621 NOD-like receptor signaling pathway; ko03440 Homologous recombination;	IPR000555;	JAB1/MPN/MOV34 metalloenzyme domain;
XP_024186277.1	97	Up	K	probable O-methyltransferase 3 [Rosa chinensis]	K(1)LSK(1)TDEEGYTLTDASQLLLK	32.3625	cytoplasm			GO:0016741 transferase activity, transferring one-carbon groups; GO:0005515 protein binding; GO:0008171 O-methyltransferase activity; GO:0008168 methyltransferase activity; GO:0003824 catalytic activity; GO:0016740 transferase activity; GO:0005488 binding; GO:0046983 protein dimerization activity;	K16040	ROMT; trans-resveratrol di-O-methyltransferase [EC:2.1.1.240]	ko00945 Stilbenoid, diarylheptanoid and gingerol biosynthesis;	IPR011991; IPR012967; IPR029063; IPR001077;	Winged helix-turn-helix DNA-binding domain; Plant methyltransferase dimerisation; S-adenosyl-L-methionine-dependent methyltransferase; O-methyltransferase, family 2;
XP_024186548.1	563	Up	K	probable mediator of RNA polymerase II transcription subunit 37e [Rosa chinensis]	NTIK(1)DEK(1)IGEK	3.23579	cytoplasm				K03283	HSPA1s; heat shock 70kDa protein 1/2/6/8	ko04612 Antigen processing and presentation; ko04915 Estrogen signaling pathway; ko05164 Influenza A; ko04144 Endocytosis; ko05145 Toxoplasmosis; ko04141 Protein processing in endoplasmic reticulum; ko03040 Spliceosome; ko05169 Epstein-Barr virus infection; ko05162 Measles; ko05134 Legionellosis; ko04213 Longevity regulating pathway - multiple species; ko04010 MAPK signaling pathway;	IPR029048; IPR029047;	Heat shock protein 70kD, C-terminal domain; Heat shock protein 70kD, peptide-binding domain;
XP_024186548.1	192	Up	K	probable mediator of RNA polymerase II transcription subunit 37e [Rosa chinensis]	IINEPTAAAIAYGLDK(1)K(1)ATSVGEK	4.23158	cytoplasm				K03283	HSPA1s; heat shock 70kDa protein 1/2/6/8	ko04612 Antigen processing and presentation; ko04915 Estrogen signaling pathway; ko05164 Influenza A; ko04144 Endocytosis; ko05145 Toxoplasmosis; ko04141 Protein processing in endoplasmic reticulum; ko03040 Spliceosome; ko05169 Epstein-Barr virus infection; ko05162 Measles; ko05134 Legionellosis; ko04213 Longevity regulating pathway - multiple species; ko04010 MAPK signaling pathway;	IPR029048; IPR029047;	Heat shock protein 70kD, C-terminal domain; Heat shock protein 70kD, peptide-binding domain;
XP_024186548.1	429	Up	K	probable mediator of RNA polymerase II transcription subunit 37e [Rosa chinensis]	NTTIPTK(1)K	1.94105	cytoplasm				K03283	HSPA1s; heat shock 70kDa protein 1/2/6/8	ko04612 Antigen processing and presentation; ko04915 Estrogen signaling pathway; ko05164 Influenza A; ko04144 Endocytosis; ko05145 Toxoplasmosis; ko04141 Protein processing in endoplasmic reticulum; ko03040 Spliceosome; ko05169 Epstein-Barr virus infection; ko05162 Measles; ko05134 Legionellosis; ko04213 Longevity regulating pathway - multiple species; ko04010 MAPK signaling pathway;	IPR029048; IPR029047;	Heat shock protein 70kD, C-terminal domain; Heat shock protein 70kD, peptide-binding domain;
XP_024186548.1	191	Up	K	probable mediator of RNA polymerase II transcription subunit 37e [Rosa chinensis]	IINEPTAAAIAYGLDK(1)K(1)ATSVGEK	4.23158	cytoplasm				K03283	HSPA1s; heat shock 70kDa protein 1/2/6/8	ko04612 Antigen processing and presentation; ko04915 Estrogen signaling pathway; ko05164 Influenza A; ko04144 Endocytosis; ko05145 Toxoplasmosis; ko04141 Protein processing in endoplasmic reticulum; ko03040 Spliceosome; ko05169 Epstein-Barr virus infection; ko05162 Measles; ko05134 Legionellosis; ko04213 Longevity regulating pathway - multiple species; ko04010 MAPK signaling pathway;	IPR029048; IPR029047;	Heat shock protein 70kD, C-terminal domain; Heat shock protein 70kD, peptide-binding domain;
XP_024186676.1	142	Up	K	ADP-ribosylation factor-like [Rosa chinensis]	QDLPNAMNAAEITDK(1)LGLHSLR	1.87061	mitochondria	GO:0050794 regulation of cellular process; GO:0044700 single organism signaling; GO:0051716 cellular response to stimulus; GO:0007165 signal transduction; GO:0050789 regulation of biological process; GO:0007154 cell communication; GO:0035556 intracellular signal transduction; GO:0044699 single-organism process; GO:0007264 small GTPase mediated signal transduction; GO:0023052 signaling; GO:0050896…	GO:0005623 cell; GO:0005622 intracellular; GO:0044464 cell part;	GO:1901265 nucleoside phosphate binding; GO:0001882 nucleoside binding; GO:0043167 ion binding; GO:0000166 nucleotide binding; GO:0097159 organic cyclic compound binding; GO:1901363 heterocyclic compound binding; GO:0032549 ribonucleoside binding; GO:0097367 carbohydrate derivative binding; GO:0032553 ribonucleotide binding; GO:0005488 binding; GO:0032550 purine ribonucleoside binding; GO:0043168…	K07937	ARF1; ADP-ribosylation factor 1	ko05134 Legionellosis; ko05110 Vibrio cholerae infection; ko04144 Endocytosis; ko04072 Phospholipase D signaling pathway;	IPR005225; IPR027417;	Small GTP-binding protein domain; P-loop containing nucleoside triphosphate hydrolase;
XP_024186676.1	73	Up	K	ADP-ribosylation factor-like [Rosa chinensis]	NISFTVWDVGGQDK(1)IR	1.80241	mitochondria	GO:0050794 regulation of cellular process; GO:0044700 single organism signaling; GO:0051716 cellular response to stimulus; GO:0007165 signal transduction; GO:0050789 regulation of biological process; GO:0007154 cell communication; GO:0035556 intracellular signal transduction; GO:0044699 single-organism process; GO:0007264 small GTPase mediated signal transduction; GO:0023052 signaling; GO:0050896…	GO:0005623 cell; GO:0005622 intracellular; GO:0044464 cell part;	GO:1901265 nucleoside phosphate binding; GO:0001882 nucleoside binding; GO:0043167 ion binding; GO:0000166 nucleotide binding; GO:0097159 organic cyclic compound binding; GO:1901363 heterocyclic compound binding; GO:0032549 ribonucleoside binding; GO:0097367 carbohydrate derivative binding; GO:0032553 ribonucleotide binding; GO:0005488 binding; GO:0032550 purine ribonucleoside binding; GO:0043168…	K07937	ARF1; ADP-ribosylation factor 1	ko05134 Legionellosis; ko05110 Vibrio cholerae infection; ko04144 Endocytosis; ko04072 Phospholipase D signaling pathway;	IPR005225; IPR027417;	Small GTP-binding protein domain; P-loop containing nucleoside triphosphate hydrolase;
XP_024186676.1	16	Up	K	ADP-ribosylation factor-like [Rosa chinensis]	LFAK(1)K(1)EMR	1.57573	mitochondria	GO:0050794 regulation of cellular process; GO:0044700 single organism signaling; GO:0051716 cellular response to stimulus; GO:0007165 signal transduction; GO:0050789 regulation of biological process; GO:0007154 cell communication; GO:0035556 intracellular signal transduction; GO:0044699 single-organism process; GO:0007264 small GTPase mediated signal transduction; GO:0023052 signaling; GO:0050896…	GO:0005623 cell; GO:0005622 intracellular; GO:0044464 cell part;	GO:1901265 nucleoside phosphate binding; GO:0001882 nucleoside binding; GO:0043167 ion binding; GO:0000166 nucleotide binding; GO:0097159 organic cyclic compound binding; GO:1901363 heterocyclic compound binding; GO:0032549 ribonucleoside binding; GO:0097367 carbohydrate derivative binding; GO:0032553 ribonucleotide binding; GO:0005488 binding; GO:0032550 purine ribonucleoside binding; GO:0043168…	K07937	ARF1; ADP-ribosylation factor 1	ko05134 Legionellosis; ko05110 Vibrio cholerae infection; ko04144 Endocytosis; ko04072 Phospholipase D signaling pathway;	IPR005225; IPR027417;	Small GTP-binding protein domain; P-loop containing nucleoside triphosphate hydrolase;
XP_024186676.1	15	Up	K	ADP-ribosylation factor-like [Rosa chinensis]	LFAK(1)K(1)EMR	1.57573	mitochondria	GO:0050794 regulation of cellular process; GO:0044700 single organism signaling; GO:0051716 cellular response to stimulus; GO:0007165 signal transduction; GO:0050789 regulation of biological process; GO:0007154 cell communication; GO:0035556 intracellular signal transduction; GO:0044699 single-organism process; GO:0007264 small GTPase mediated signal transduction; GO:0023052 signaling; GO:0050896…	GO:0005623 cell; GO:0005622 intracellular; GO:0044464 cell part;	GO:1901265 nucleoside phosphate binding; GO:0001882 nucleoside binding; GO:0043167 ion binding; GO:0000166 nucleotide binding; GO:0097159 organic cyclic compound binding; GO:1901363 heterocyclic compound binding; GO:0032549 ribonucleoside binding; GO:0097367 carbohydrate derivative binding; GO:0032553 ribonucleotide binding; GO:0005488 binding; GO:0032550 purine ribonucleoside binding; GO:0043168…	K07937	ARF1; ADP-ribosylation factor 1	ko05134 Legionellosis; ko05110 Vibrio cholerae infection; ko04144 Endocytosis; ko04072 Phospholipase D signaling pathway;	IPR005225; IPR027417;	Small GTP-binding protein domain; P-loop containing nucleoside triphosphate hydrolase;
XP_024186868.1	547	Up	K	ABC transporter B family member 1 [Rosa chinensis]	VANAHSFIVK(1)LPDGFDTQVGER	1.72383	plasma membrane	GO:0006810 transport; GO:0055085 transmembrane transport; GO:0051179 localization; GO:0051234 establishment of localization;	GO:0031224 intrinsic component of membrane; GO:0016020 membrane; GO:0016021 integral component of membrane; GO:0044425 membrane part;	GO:1901265 nucleoside phosphate binding; GO:0015399 primary active transmembrane transporter activity; GO:0016817 hydrolase activity, acting on acid anhydrides; GO:0016787 hydrolase activity; GO:0016887 ATPase activity; GO:0097159 organic cyclic compound binding; GO:1901363 heterocyclic compound binding; GO:0016462 pyrophosphatase activity; GO:0003824 catalytic activity; GO:0032553 ribonucleotide…	K05658	ABCB1; ATP-binding cassette, subfamily B (MDR/TAP), member 1 [EC:3.6.3.44]	ko04976 Bile secretion; ko05206 MicroRNAs in cancer; ko02010 ABC transporters; ko05226 Gastric cancer;	IPR003593; IPR003439; IPR027417; IPR011527;	AAA+ ATPase domain; ABC transporter-like; P-loop containing nucleoside triphosphate hydrolase; ABC transporter type 1, transmembrane domain;
XP_024186868.1	1082	Up	K	ABC transporter B family member 1 [Rosa chinensis]	LRGEVEFK(1)HVDFSYPSRPDVPVFR	1.50349	plasma membrane	GO:0006810 transport; GO:0055085 transmembrane transport; GO:0051179 localization; GO:0051234 establishment of localization;	GO:0031224 intrinsic component of membrane; GO:0016020 membrane; GO:0016021 integral component of membrane; GO:0044425 membrane part;	GO:1901265 nucleoside phosphate binding; GO:0015399 primary active transmembrane transporter activity; GO:0016817 hydrolase activity, acting on acid anhydrides; GO:0016787 hydrolase activity; GO:0016887 ATPase activity; GO:0097159 organic cyclic compound binding; GO:1901363 heterocyclic compound binding; GO:0016462 pyrophosphatase activity; GO:0003824 catalytic activity; GO:0032553 ribonucleotide…	K05658	ABCB1; ATP-binding cassette, subfamily B (MDR/TAP), member 1 [EC:3.6.3.44]	ko04976 Bile secretion; ko05206 MicroRNAs in cancer; ko02010 ABC transporters; ko05226 Gastric cancer;	IPR003593; IPR003439; IPR027417; IPR011527;	AAA+ ATPase domain; ABC transporter-like; P-loop containing nucleoside triphosphate hydrolase; ABC transporter type 1, transmembrane domain;
XP_024187029.1	402	Up	K	cell division cycle protein 48 homolog [Rosa chinensis]	LAEDVDLEK(1)IGK	2.0528	chloroplast			GO:0005524 ATP binding; GO:1901265 nucleoside phosphate binding; GO:0001882 nucleoside binding; GO:0043167 ion binding; GO:0016787 hydrolase activity; GO:0000166 nucleotide binding; GO:0097159 organic cyclic compound binding; GO:1901363 heterocyclic compound binding; GO:0032549 ribonucleoside binding; GO:0097367 carbohydrate derivative binding; GO:0003824 catalytic activity; GO:0032553 ribonucleo…	K13525	VCP; transitional endoplasmic reticulum ATPase	ko04141 Protein processing in endoplasmic reticulum; ko05134 Legionellosis;	IPR029067; IPR003593; IPR003959; IPR009010; IPR004201; IPR027417; IPR003338;	CDC48 domain 2-like; AAA+ ATPase domain; ATPase, AAA-type, core; Aspartate decarboxylase-like domain; CDC48, domain 2; P-loop containing nucleoside triphosphate hydrolase; CDC48, N-terminal subdomain;
XP_024187029.1	405	Up	K	cell division cycle protein 48 homolog [Rosa chinensis]	IGK(1)ETHGYVGADLAALCTEAALQCIR	2.58712	chloroplast			GO:0005524 ATP binding; GO:1901265 nucleoside phosphate binding; GO:0001882 nucleoside binding; GO:0043167 ion binding; GO:0016787 hydrolase activity; GO:0000166 nucleotide binding; GO:0097159 organic cyclic compound binding; GO:1901363 heterocyclic compound binding; GO:0032549 ribonucleoside binding; GO:0097367 carbohydrate derivative binding; GO:0003824 catalytic activity; GO:0032553 ribonucleo…	K13525	VCP; transitional endoplasmic reticulum ATPase	ko04141 Protein processing in endoplasmic reticulum; ko05134 Legionellosis;	IPR029067; IPR003593; IPR003959; IPR009010; IPR004201; IPR027417; IPR003338;	CDC48 domain 2-like; AAA+ ATPase domain; ATPase, AAA-type, core; Aspartate decarboxylase-like domain; CDC48, domain 2; P-loop containing nucleoside triphosphate hydrolase; CDC48, N-terminal subdomain;
XP_024187145.1	31	Up	K	soluble inorganic pyrophosphatase 4-like [Rosa chinensis]	K(1)VTETPHK	2.22414	cytoskeleton	GO:0008152 metabolic process; GO:0044237 cellular metabolic process; GO:0006793 phosphorus metabolic process; GO:0009987 cellular process; GO:0006796 phosphate-containing compound metabolic process;	GO:0044424 intracellular part; GO:0005623 cell; GO:0044464 cell part; GO:0005622 intracellular; GO:0005737 cytoplasm;	GO:0000287 magnesium ion binding; GO:0004427 inorganic diphosphatase activity; GO:0016462 pyrophosphatase activity; GO:0003824 catalytic activity; GO:0005488 binding; GO:0043167 ion binding; GO:0046872 metal ion binding; GO:0043169 cation binding; GO:0016817 hydrolase activity, acting on acid anhydrides; GO:0016787 hydrolase activity; GO:0016818 hydrolase activity, acting on acid anhydrides, in p…	K01507	ppa; inorganic pyrophosphatase [EC:3.6.1.1]	ko00190 Oxidative phosphorylation;
XP_024187442.1	406	Up	K	5-methyltetrahydropteroyltriglutamate--homocysteine methyltransferase [Rosa chinensis]	VTNEAVQK(1)AAAALK(1)GSDHR	2.13011	mitochondria	GO:0000097 sulfur amino acid biosynthetic process; GO:0016053 organic acid biosynthetic process; GO:0009066 aspartate family amino acid metabolic process; GO:0044699 single-organism process; GO:0009058 biosynthetic process; GO:1901566 organonitrogen compound biosynthetic process; GO:0044237 cellular metabolic process; GO:0000096 sulfur amino acid metabolic process; GO:0044272 sulfur compound bios…		GO:0042085 5-methyltetrahydropteroyltri-L-glutamate-dependent methyltransferase activity; GO:0008168 methyltransferase activity; GO:0046914 transition metal ion binding; GO:0003824 catalytic activity; GO:0005488 binding; GO:0008172 S-methyltransferase activity; GO:0043167 ion binding; GO:0016741 transferase activity, transferring one-carbon groups; GO:0046872 metal ion binding; GO:0043169 cation …	K00549	metE; 5-methyltetrahydropteroyltriglutamate--homocysteine methyltransferase [EC:2.1.1.14]	ko00270 Cysteine and methionine metabolism; ko01110 Biosynthesis of secondary metabolites; ko01230 Biosynthesis of amino acids; ko01100 Metabolic pathways; ko00450 Selenocompound metabolism;	IPR013215; IPR002629;	Cobalamin-independent methionine synthase MetE, N-terminal; Cobalamin-independent methionine synthase MetE, C-terminal/archaeal;
XP_024187660.1	304	Up	K	"2,3-bisphosphoglycerate-independent phosphoglycerate mutase [Rosa chinensis]"	AFEYADFDK(1)FDR	1.56008	cytoplasm	GO:0046365 monosaccharide catabolic process; GO:0044724 single-organism carbohydrate catabolic process; GO:0044712 single-organism catabolic process; GO:0044281 small molecule metabolic process; GO:0044699 single-organism process; GO:0044282 small molecule catabolic process; GO:0005975 carbohydrate metabolic process; GO:0044238 primary metabolic process; GO:0071704 organic substance metabolic pro…	GO:0044424 intracellular part; GO:0005623 cell; GO:0044464 cell part; GO:0005622 intracellular; GO:0005737 cytoplasm;	GO:0016853 isomerase activity; GO:0046914 transition metal ion binding; GO:0003824 catalytic activity; GO:0005488 binding; GO:0016868 intramolecular transferase activity, phosphotransferases; GO:0043167 ion binding; GO:0043169 cation binding; GO:0046872 metal ion binding; GO:0004619 phosphoglycerate mutase activity; GO:0016866 intramolecular transferase activity; GO:0030145 manganese ion binding;	K15633	gpmI; 2,3-bisphosphoglycerate-independent phosphoglycerate mutase [EC:5.4.2.12]	ko01130 Biosynthesis of antibiotics; ko01110 Biosynthesis of secondary metabolites; ko00260 Glycine, serine and threonine metabolism; ko01230 Biosynthesis of amino acids; ko01100 Metabolic pathways; ko00680 Methane metabolism; ko01120 Microbial metabolism in diverse environments; ko01200 Carbon metabolism; ko00010 Glycolysis / Gluconeogenesis;	IPR017849; IPR006124; IPR011258; IPR017850;	Alkaline phosphatase-like, alpha/beta/alpha; Metalloenzyme; BPG-independent PGAM, N-terminal; Alkaline-phosphatase-like, core domain;
XP_024187859.1	132	Up	K	serine/threonine-protein kinase STY13-like [Rosa chinensis]	K(1)LNMGEAFAQGAFGK	1.58005	cytoplasm	GO:0016310 phosphorylation; GO:0044267 cellular protein metabolic process; GO:0044238 primary metabolic process; GO:0044237 cellular metabolic process; GO:0006796 phosphate-containing compound metabolic process; GO:0071704 organic substance metabolic process; GO:0008152 metabolic process; GO:0006468 protein phosphorylation; GO:0006793 phosphorus metabolic process; GO:0044260 cellular macromolecul…		GO:0005524 ATP binding; GO:1901265 nucleoside phosphate binding; GO:0016773 phosphotransferase activity, alcohol group as acceptor; GO:0001882 nucleoside binding; GO:0043167 ion binding; GO:0004672 protein kinase activity; GO:0000166 nucleotide binding; GO:0097159 organic cyclic compound binding; GO:1901363 heterocyclic compound binding; GO:0032549 ribonucleoside binding; GO:0097367 carbohydrate …				IPR000719; IPR001245; IPR011009;	Protein kinase domain; Serine-threonine/tyrosine-protein kinase catalytic domain; Protein kinase-like domain;
XP_024188027.1	152	Up	K	UTP--glucose-1-phosphate uridylyltransferase [Rosa chinensis]	YTK(1)SNVQIHTFNQSQYPR	1.53824	cytoplasm	GO:0008152 metabolic process; GO:0006011 UDP-glucose metabolic process; GO:0046483 heterocycle metabolic process; GO:0006725 cellular aromatic compound metabolic process; GO:0006139 nucleobase-containing compound metabolic process; GO:0006793 phosphorus metabolic process; GO:1901135 carbohydrate derivative metabolic process; GO:1901360 organic cyclic compound metabolic process; GO:0006807 nitroge…		GO:0051748 UTP-monosaccharide-1-phosphate uridylyltransferase activity; GO:0016779 nucleotidyltransferase activity; GO:0070569 uridylyltransferase activity; GO:0016740 transferase activity; GO:0003983 UTP:glucose-1-phosphate uridylyltransferase activity; GO:0003824 catalytic activity; GO:0016772 transferase activity, transferring phosphorus-containing groups;	K00963	UGP2; UTP--glucose-1-phosphate uridylyltransferase [EC:2.7.7.9]	ko01130 Biosynthesis of antibiotics; ko00500 Starch and sucrose metabolism; ko00052 Galactose metabolism; ko01100 Metabolic pathways; ko00040 Pentose and glucuronate interconversions; ko00520 Amino sugar and nucleotide sugar metabolism;	IPR029044;	Nucleotide-diphospho-sugar transferases;
XP_024188027.1	387	Up	K	UTP--glucose-1-phosphate uridylyltransferase [Rosa chinensis]	K(1)NPANPSVELGPEFK	5.8848	cytoplasm	GO:0008152 metabolic process; GO:0006011 UDP-glucose metabolic process; GO:0046483 heterocycle metabolic process; GO:0006725 cellular aromatic compound metabolic process; GO:0006139 nucleobase-containing compound metabolic process; GO:0006793 phosphorus metabolic process; GO:1901135 carbohydrate derivative metabolic process; GO:1901360 organic cyclic compound metabolic process; GO:0006807 nitroge…		GO:0051748 UTP-monosaccharide-1-phosphate uridylyltransferase activity; GO:0016779 nucleotidyltransferase activity; GO:0070569 uridylyltransferase activity; GO:0016740 transferase activity; GO:0003983 UTP:glucose-1-phosphate uridylyltransferase activity; GO:0003824 catalytic activity; GO:0016772 transferase activity, transferring phosphorus-containing groups;	K00963	UGP2; UTP--glucose-1-phosphate uridylyltransferase [EC:2.7.7.9]	ko01130 Biosynthesis of antibiotics; ko00500 Starch and sucrose metabolism; ko00052 Galactose metabolism; ko01100 Metabolic pathways; ko00040 Pentose and glucuronate interconversions; ko00520 Amino sugar and nucleotide sugar metabolism;	IPR029044;	Nucleotide-diphospho-sugar transferases;
XP_024188027.1	256	Up	K	UTP--glucose-1-phosphate uridylyltransferase [Rosa chinensis]	TLADVK(1)GGTLISYEGR	2.49855	cytoplasm	GO:0008152 metabolic process; GO:0006011 UDP-glucose metabolic process; GO:0046483 heterocycle metabolic process; GO:0006725 cellular aromatic compound metabolic process; GO:0006139 nucleobase-containing compound metabolic process; GO:0006793 phosphorus metabolic process; GO:1901135 carbohydrate derivative metabolic process; GO:1901360 organic cyclic compound metabolic process; GO:0006807 nitroge…		GO:0051748 UTP-monosaccharide-1-phosphate uridylyltransferase activity; GO:0016779 nucleotidyltransferase activity; GO:0070569 uridylyltransferase activity; GO:0016740 transferase activity; GO:0003983 UTP:glucose-1-phosphate uridylyltransferase activity; GO:0003824 catalytic activity; GO:0016772 transferase activity, transferring phosphorus-containing groups;	K00963	UGP2; UTP--glucose-1-phosphate uridylyltransferase [EC:2.7.7.9]	ko01130 Biosynthesis of antibiotics; ko00500 Starch and sucrose metabolism; ko00052 Galactose metabolism; ko01100 Metabolic pathways; ko00040 Pentose and glucuronate interconversions; ko00520 Amino sugar and nucleotide sugar metabolism;	IPR029044;	Nucleotide-diphospho-sugar transferases;
XP_024188027.1	239	Up	K	UTP--glucose-1-phosphate uridylyltransferase [Rosa chinensis]	ILNHLVQK(1)K	2.06776	cytoplasm	GO:0008152 metabolic process; GO:0006011 UDP-glucose metabolic process; GO:0046483 heterocycle metabolic process; GO:0006725 cellular aromatic compound metabolic process; GO:0006139 nucleobase-containing compound metabolic process; GO:0006793 phosphorus metabolic process; GO:1901135 carbohydrate derivative metabolic process; GO:1901360 organic cyclic compound metabolic process; GO:0006807 nitroge…		GO:0051748 UTP-monosaccharide-1-phosphate uridylyltransferase activity; GO:0016779 nucleotidyltransferase activity; GO:0070569 uridylyltransferase activity; GO:0016740 transferase activity; GO:0003983 UTP:glucose-1-phosphate uridylyltransferase activity; GO:0003824 catalytic activity; GO:0016772 transferase activity, transferring phosphorus-containing groups;	K00963	UGP2; UTP--glucose-1-phosphate uridylyltransferase [EC:2.7.7.9]	ko01130 Biosynthesis of antibiotics; ko00500 Starch and sucrose metabolism; ko00052 Galactose metabolism; ko01100 Metabolic pathways; ko00040 Pentose and glucuronate interconversions; ko00520 Amino sugar and nucleotide sugar metabolism;	IPR029044;	Nucleotide-diphospho-sugar transferases;
XP_024188105.1	77	Up	K	guanylate kinase 2-like [Rosa chinensis]	PGK(1)GHSAVLMSGDR	1.76327	cytoskeleton	GO:0006725 cellular aromatic compound metabolic process; GO:0009117 nucleotide metabolic process; GO:0044281 small molecule metabolic process; GO:0044763 single-organism cellular process; GO:0072521 purine-containing compound metabolic process; GO:0044699 single-organism process; GO:1901360 organic cyclic compound metabolic process; GO:0006807 nitrogen compound metabolic process; GO:0044238 prima…		GO:0016301 kinase activity; GO:0003824 catalytic activity; GO:0004385 guanylate kinase activity; GO:0005488 binding; GO:0019205 nucleobase-containing compound kinase activity; GO:0005515 protein binding; GO:0016776 phosphotransferase activity, phosphate group as acceptor; GO:0016740 transferase activity; GO:0019201 nucleotide kinase activity; GO:0016772 transferase activity, transferring phosphor…	K00942	E2.7.4.8; guanylate kinase [EC:2.7.4.8]	ko00230 Purine metabolism; ko01100 Metabolic pathways;	IPR011043; IPR008144; IPR027417; IPR008145; IPR015915;	Galactose oxidase/kelch, beta-propeller; Guanylate kinase-like domain; P-loop containing nucleoside triphosphate hydrolase; Guanylate kinase/L-type calcium channel beta subunit; Kelch-type beta propeller;
XP_024188656.1	163	Up	K	peptidyl-prolyl cis-trans isomerase CYP22 [Rosa chinensis]	K(1)IENVATGPNNRPK	1.84321	cytoplasm	GO:0044267 cellular protein metabolic process; GO:0044238 primary metabolic process; GO:0018208 peptidyl-proline modification; GO:0000413 protein peptidyl-prolyl isomerization; GO:0044237 cellular metabolic process; GO:0071704 organic substance metabolic process; GO:0006457 protein folding; GO:0018193 peptidyl-amino acid modification; GO:0008152 metabolic process; GO:0044260 cellular macromolecul…		GO:0003755 peptidyl-prolyl cis-trans isomerase activity; GO:0016853 isomerase activity; GO:0003824 catalytic activity; GO:0016859 cis-trans isomerase activity;	K09567	PPIH; peptidyl-prolyl isomerase H (cyclophilin H) [EC:5.2.1.8]	ko03040 Spliceosome;	IPR002130; IPR029000;	Cyclophilin-type peptidyl-prolyl cis-trans isomerase domain; Cyclophilin-like domain;
XP_024188658.1	118	Up	K	sucrose-phosphatase 1-like [Rosa chinensis]	FPELK(1)LQAETEQR	2.02381	cytoplasm	GO:0005986 sucrose biosynthetic process; GO:0016051 carbohydrate biosynthetic process; GO:0044711 single-organism biosynthetic process; GO:0044763 single-organism cellular process; GO:0044699 single-organism process; GO:0009058 biosynthetic process; GO:0005984 disaccharide metabolic process; GO:0005975 carbohydrate metabolic process; GO:0044238 primary metabolic process; GO:0009312 oligosaccharid…		GO:0000287 magnesium ion binding; GO:0050307 sucrose-phosphate phosphatase activity; GO:0019203 carbohydrate phosphatase activity; GO:0003824 catalytic activity; GO:0042578 phosphoric ester hydrolase activity; GO:0016791 phosphatase activity; GO:0005488 binding; GO:0016788 hydrolase activity, acting on ester bonds; GO:0043167 ion binding; GO:0046872 metal ion binding; GO:0043169 cation binding; G…	K07024	SPP; sucrose-6-phosphatase [EC:3.1.3.24]	ko00500 Starch and sucrose metabolism;	IPR006380; IPR013679; IPR032710; IPR023214;	Sucrose-phosphatase, N-terminal; Sucrose-phosphatase, C-terminal; NTF2-like domain; HAD-like domain;
XP_024188658.1	394	Up	K	sucrose-phosphatase 1-like [Rosa chinensis]	GTAIFSSK(1)GESPSDQLTWIR	2.22718	cytoplasm	GO:0005986 sucrose biosynthetic process; GO:0016051 carbohydrate biosynthetic process; GO:0044711 single-organism biosynthetic process; GO:0044763 single-organism cellular process; GO:0044699 single-organism process; GO:0009058 biosynthetic process; GO:0005984 disaccharide metabolic process; GO:0005975 carbohydrate metabolic process; GO:0044238 primary metabolic process; GO:0009312 oligosaccharid…		GO:0000287 magnesium ion binding; GO:0050307 sucrose-phosphate phosphatase activity; GO:0019203 carbohydrate phosphatase activity; GO:0003824 catalytic activity; GO:0042578 phosphoric ester hydrolase activity; GO:0016791 phosphatase activity; GO:0005488 binding; GO:0016788 hydrolase activity, acting on ester bonds; GO:0043167 ion binding; GO:0046872 metal ion binding; GO:0043169 cation binding; G…	K07024	SPP; sucrose-6-phosphatase [EC:3.1.3.24]	ko00500 Starch and sucrose metabolism;	IPR006380; IPR013679; IPR032710; IPR023214;	Sucrose-phosphatase, N-terminal; Sucrose-phosphatase, C-terminal; NTF2-like domain; HAD-like domain;
XP_024188670.1	260	Up	K	Unknown	LNPEHTDQLLAGCK(1)SR	1.89704	nucleus
XP_024188836.1	202	Up	K	"carotenoid 9,10(9',10')-cleavage dioxygenase 1-like [Rosa chinensis]"	IKDGK(1)ATYVSR	5.72056	cytoplasm	GO:0044699 single-organism process; GO:0008152 metabolic process; GO:0055114 oxidation-reduction process; GO:0044710 single-organism metabolic process;		GO:0016702 oxidoreductase activity, acting on single donors with incorporation of molecular oxygen, incorporation of two atoms of oxygen; GO:0016701 oxidoreductase activity, acting on single donors with incorporation of molecular oxygen; GO:0003824 catalytic activity; GO:0051213 dioxygenase activity; GO:0016491 oxidoreductase activity;	K00465
XP_024189226.1	158	Up	K	cysteine synthase [Rosa chinensis]	TPNAYMLQQFENPANPK(1)VHYETTGPEIWR	2.69141	cytoplasm	GO:0000097 sulfur amino acid biosynthetic process; GO:0016053 organic acid biosynthetic process; GO:0044699 single-organism process; GO:0009058 biosynthetic process; GO:1901566 organonitrogen compound biosynthetic process; GO:0044237 cellular metabolic process; GO:0044272 sulfur compound biosynthetic process; GO:0000096 sulfur amino acid metabolic process; GO:0071704 organic substance metabolic p…		GO:0016829 lyase activity; GO:0004124 cysteine synthase activity; GO:0003824 catalytic activity; GO:0016835 carbon-oxygen lyase activity;	K01738	cysK; cysteine synthase A [EC:2.5.1.47]	ko00270 Cysteine and methionine metabolism; ko01120 Microbial metabolism in diverse environments; ko01130 Biosynthesis of antibiotics; ko01200 Carbon metabolism; ko01110 Biosynthesis of secondary metabolites; ko01230 Biosynthesis of amino acids; ko01100 Metabolic pathways; ko00920 Sulfur metabolism;	IPR001926;	Tryptophan synthase beta subunit-like PLP-dependent enzyme;
XP_024189226.1	175	Up	K	cysteine synthase [Rosa chinensis]	GSAGK(1)VDAFVSGIGTGGTITGAGK	1.93741	cytoplasm	GO:0000097 sulfur amino acid biosynthetic process; GO:0016053 organic acid biosynthetic process; GO:0044699 single-organism process; GO:0009058 biosynthetic process; GO:1901566 organonitrogen compound biosynthetic process; GO:0044237 cellular metabolic process; GO:0044272 sulfur compound biosynthetic process; GO:0000096 sulfur amino acid metabolic process; GO:0071704 organic substance metabolic p…		GO:0016829 lyase activity; GO:0004124 cysteine synthase activity; GO:0003824 catalytic activity; GO:0016835 carbon-oxygen lyase activity;	K01738	cysK; cysteine synthase A [EC:2.5.1.47]	ko00270 Cysteine and methionine metabolism; ko01120 Microbial metabolism in diverse environments; ko01130 Biosynthesis of antibiotics; ko01200 Carbon metabolism; ko01110 Biosynthesis of secondary metabolites; ko01230 Biosynthesis of amino acids; ko01100 Metabolic pathways; ko00920 Sulfur metabolism;	IPR001926;	Tryptophan synthase beta subunit-like PLP-dependent enzyme;
XP_024189547.1	325	Up	K	protein SSUH2 homolog isoform X2 [Rosa chinensis]	AK(1)GVQLCNSQAHQCTPAFFADSYFLNK	2.45416	nucleus			GO:0005515 protein binding; GO:0051082 unfolded protein binding; GO:0031072 heat shock protein binding; GO:0005488 binding;				IPR001305;	Heat shock protein DnaJ, cysteine-rich domain;
XP_024189794.1	116	Up	K	GTP-binding protein YPTM2-like [Rosa chinensis]	YASENVNK(1)LLVGNK	1.57536	nucleus	GO:0050794 regulation of cellular process; GO:0044700 single organism signaling; GO:0051716 cellular response to stimulus; GO:0007165 signal transduction; GO:0050789 regulation of biological process; GO:0007154 cell communication; GO:0035556 intracellular signal transduction; GO:0044699 single-organism process; GO:0007264 small GTPase mediated signal transduction; GO:0023052 signaling; GO:0050896…		GO:1901265 nucleoside phosphate binding; GO:0001882 nucleoside binding; GO:0043167 ion binding; GO:0000166 nucleotide binding; GO:0097159 organic cyclic compound binding; GO:1901363 heterocyclic compound binding; GO:0032549 ribonucleoside binding; GO:0097367 carbohydrate derivative binding; GO:0032553 ribonucleotide binding; GO:0005488 binding; GO:0032550 purine ribonucleoside binding; GO:0043168…	K07874	RAB1A; Ras-related protein Rab-1A	ko05134 Legionellosis;	IPR005225; IPR027417;	Small GTP-binding protein domain; P-loop containing nucleoside triphosphate hydrolase;
XP_024189818.1	700	Up	K	pyrophosphate-energized vacuolar membrane proton pump 1-like [Rosa chinensis]	YIEAGNSEHAK(1)SLGPK	1.56067	chloroplast	GO:0006810 transport; GO:1902578 single-organism localization; GO:0006812 cation transport; GO:0006811 ion transport; GO:0044699 single-organism process; GO:0051179 localization; GO:0015672 monovalent inorganic cation transport; GO:0006818 hydrogen transport; GO:0015992 proton transport; GO:0044765 single-organism transport; GO:0051234 establishment of localization;	GO:0016020 membrane;	GO:0022804 active transmembrane transporter activity; GO:0015405 P-P-bond-hydrolysis-driven transmembrane transporter activity; GO:0004427 inorganic diphosphatase activity; GO:0016462 pyrophosphatase activity; GO:0003824 catalytic activity; GO:0015399 primary active transmembrane transporter activity; GO:0016817 hydrolase activity, acting on acid anhydrides; GO:0016787 hydrolase activity; GO:0016…	K01507	ppa; inorganic pyrophosphatase [EC:3.6.1.1]	ko00190 Oxidative phosphorylation;
XP_024189818.1	705	Up	K	pyrophosphate-energized vacuolar membrane proton pump 1-like [Rosa chinensis]	SLGPK(1)GSDPHK	12.0711	chloroplast	GO:0006810 transport; GO:1902578 single-organism localization; GO:0006812 cation transport; GO:0006811 ion transport; GO:0044699 single-organism process; GO:0051179 localization; GO:0015672 monovalent inorganic cation transport; GO:0006818 hydrogen transport; GO:0015992 proton transport; GO:0044765 single-organism transport; GO:0051234 establishment of localization;	GO:0016020 membrane;	GO:0022804 active transmembrane transporter activity; GO:0015405 P-P-bond-hydrolysis-driven transmembrane transporter activity; GO:0004427 inorganic diphosphatase activity; GO:0016462 pyrophosphatase activity; GO:0003824 catalytic activity; GO:0015399 primary active transmembrane transporter activity; GO:0016817 hydrolase activity, acting on acid anhydrides; GO:0016787 hydrolase activity; GO:0016…	K01507	ppa; inorganic pyrophosphatase [EC:3.6.1.1]	ko00190 Oxidative phosphorylation;
XP_024189854.1	233	Up	K	isopentenyl-diphosphate Delta-isomerase I [Rosa chinensis]	YVNQEELK(1)ELLR	2.77815	mitochondria	GO:0006720 isoprenoid metabolic process; GO:0044711 single-organism biosynthetic process; GO:0044763 single-organism cellular process; GO:0044699 single-organism process; GO:0009058 biosynthetic process; GO:0044255 cellular lipid metabolic process; GO:0044238 primary metabolic process; GO:1901576 organic substance biosynthetic process; GO:0044237 cellular metabolic process; GO:0044249 cellular bi…		GO:0016787 hydrolase activity; GO:0004452 isopentenyl-diphosphate delta-isomerase activity; GO:0016853 isomerase activity; GO:0016860 intramolecular oxidoreductase activity; GO:0003824 catalytic activity; GO:0016863 intramolecular oxidoreductase activity, transposing C=C bonds;	K01823	idi; isopentenyl-diphosphate Delta-isomerase [EC:5.3.3.2]	ko01130 Biosynthesis of antibiotics; ko01110 Biosynthesis of secondary metabolites; ko01100 Metabolic pathways; ko00900 Terpenoid backbone biosynthesis;	IPR015797; IPR000086;	NUDIX hydrolase domain-like; NUDIX hydrolase domain;
XP_024190137.1	64	Up	K	UDP-glucose 6-dehydrogenase 1-like [Rosa chinensis]	GK(1)NLFFSTK	1.55733	extracellular	GO:0044699 single-organism process; GO:0008152 metabolic process; GO:0055114 oxidation-reduction process; GO:0044710 single-organism metabolic process;		GO:0097159 organic cyclic compound binding; GO:1901363 heterocyclic compound binding; GO:0016614 oxidoreductase activity, acting on CH-OH group of donors; GO:0016616 oxidoreductase activity, acting on the CH-OH group of donors, NAD or NADP as acceptor; GO:1901265 nucleoside phosphate binding; GO:0003979 UDP-glucose 6-dehydrogenase activity; GO:0051287 NAD binding; GO:0003824 catalytic activity; G…	K00012	UGDH; UDPglucose 6-dehydrogenase [EC:1.1.1.22]	ko01100 Metabolic pathways; ko00040 Pentose and glucuronate interconversions; ko00053 Ascorbate and aldarate metabolism; ko00520 Amino sugar and nucleotide sugar metabolism;	IPR001732; IPR008927; IPR014027; IPR016040; IPR014026;	UDP-glucose/GDP-mannose dehydrogenase, N-terminal; 6-phosphogluconate dehydrogenase C-terminal domain-like; UDP-glucose/GDP-mannose dehydrogenase, C-terminal; NAD(P)-binding domain; UDP-glucose/GDP-mannose dehydrogenase, dimerisation;
XP_024190137.1	406	Up	K	UDP-glucose 6-dehydrogenase 1-like [Rosa chinensis]	VVK(1)DAYEAAK	1.93703	extracellular	GO:0044699 single-organism process; GO:0008152 metabolic process; GO:0055114 oxidation-reduction process; GO:0044710 single-organism metabolic process;		GO:0097159 organic cyclic compound binding; GO:1901363 heterocyclic compound binding; GO:0016614 oxidoreductase activity, acting on CH-OH group of donors; GO:0016616 oxidoreductase activity, acting on the CH-OH group of donors, NAD or NADP as acceptor; GO:1901265 nucleoside phosphate binding; GO:0003979 UDP-glucose 6-dehydrogenase activity; GO:0051287 NAD binding; GO:0003824 catalytic activity; G…	K00012	UGDH; UDPglucose 6-dehydrogenase [EC:1.1.1.22]	ko01100 Metabolic pathways; ko00040 Pentose and glucuronate interconversions; ko00053 Ascorbate and aldarate metabolism; ko00520 Amino sugar and nucleotide sugar metabolism;	IPR001732; IPR008927; IPR014027; IPR016040; IPR014026;	UDP-glucose/GDP-mannose dehydrogenase, N-terminal; 6-phosphogluconate dehydrogenase C-terminal domain-like; UDP-glucose/GDP-mannose dehydrogenase, C-terminal; NAD(P)-binding domain; UDP-glucose/GDP-mannose dehydrogenase, dimerisation;
XP_024190771.1	156	Up	K	glycerol-3-phosphate 2-O-acyltransferase 6 [Rosa chinensis]	VLGTELEVTK(1)SGR	3.8617	plasma membrane	GO:0008152 metabolic process;		GO:0016746 transferase activity, transferring acyl groups; GO:0003824 catalytic activity; GO:0016740 transferase activity;	K13508	GPAT; glycerol-3-phosphate acyltransferase [EC:2.3.1.15 2.3.1.198]	ko00564 Glycerophospholipid metabolism; ko01110 Biosynthesis of secondary metabolites; ko00561 Glycerolipid metabolism; ko01100 Metabolic pathways;	IPR002123; IPR023214;	Phospholipid/glycerol acyltransferase; HAD-like domain;
XP_024190939.1	565	Up	K	long chain acyl-CoA synthetase 1-like [Rosa chinensis]	LVAVVVPEEK(1)STK	1.7285	cytoplasm	GO:0008152 metabolic process;		GO:0003824 catalytic activity;	K01897	ACSL; long-chain acyl-CoA synthetase [EC:6.2.1.3]	ko04920 Adipocytokine signaling pathway; ko00071 Fatty acid degradation; ko01100 Metabolic pathways; ko03320 PPAR signaling pathway; ko04216 Ferroptosis; ko04714 Thermogenesis; ko04146 Peroxisome; ko01212 Fatty acid metabolism; ko00061 Fatty acid biosynthesis; ko02024 Quorum sensing;	IPR000873;	AMP-dependent synthetase/ligase;
XP_024190981.1	225	Up	K	syntaxin-43-like [Rosa chinensis]	ETAQIK(1)K(1)HEAFTAER	2.24276	chloroplast	GO:0045184 establishment of protein localization; GO:0006810 transport; GO:0046907 intracellular transport; GO:0070727 cellular macromolecule localization; GO:0051649 establishment of localization in cell; GO:0016192 vesicle-mediated transport; GO:0006886 intracellular protein transport; GO:0071702 organic substance transport; GO:0008104 protein localization; GO:0033036 macromolecule localization…	GO:0016020 membrane;	GO:0005484 SNAP receptor activity; GO:0005515 protein binding; GO:0005488 binding;	K08489	STX16; syntaxin 16	ko04130 SNARE interactions in vesicular transport;	IPR000727; IPR010989; IPR006011;	Target SNARE coiled-coil homology domain; SNARE; Syntaxin, N-terminal domain;
XP_024190981.1	224	Up	K	syntaxin-43-like [Rosa chinensis]	ETAQIK(1)K(1)HEAFTAER	2.24276	chloroplast	GO:0045184 establishment of protein localization; GO:0006810 transport; GO:0046907 intracellular transport; GO:0070727 cellular macromolecule localization; GO:0051649 establishment of localization in cell; GO:0016192 vesicle-mediated transport; GO:0006886 intracellular protein transport; GO:0071702 organic substance transport; GO:0008104 protein localization; GO:0033036 macromolecule localization…	GO:0016020 membrane;	GO:0005484 SNAP receptor activity; GO:0005515 protein binding; GO:0005488 binding;	K08489	STX16; syntaxin 16	ko04130 SNARE interactions in vesicular transport;	IPR000727; IPR010989; IPR006011;	Target SNARE coiled-coil homology domain; SNARE; Syntaxin, N-terminal domain;
XP_024191218.1	39	Up	K	actin-depolymerizing factor 2-like [Rosa chinensis]	IEEK(1)QK(1)QVIVEATGDPTQTYENFTDSLPSDECR	8.62729	chloroplast	GO:0051261 protein depolymerization; GO:0016043 cellular component organization; GO:0071822 protein complex subunit organization; GO:0044763 single-organism cellular process; GO:0032984 macromolecular complex disassembly; GO:0007015 actin filament organization; GO:0008154 actin polymerization or depolymerization; GO:0044699 single-organism process; GO:0030042 actin filament depolymerization; GO:0…	GO:0043226 organelle; GO:0005856 cytoskeleton; GO:0043229 intracellular organelle; GO:0043232 intracellular non-membrane-bounded organelle; GO:0044464 cell part; GO:0005622 intracellular; GO:0044424 intracellular part; GO:0005623 cell; GO:0015629 actin cytoskeleton; GO:0043228 non-membrane-bounded organelle;	GO:0003779 actin binding; GO:0005515 protein binding; GO:0008092 cytoskeletal protein binding; GO:0005488 binding;	K05765	CFL; cofilin	ko05133 Pertussis; ko04360 Axon guidance; ko04810 Regulation of actin cytoskeleton; ko04666 Fc gamma R-mediated phagocytosis;	IPR002108; IPR029006;	Actin-depolymerising factor homology domain; ADF-H/Gelsolin-like domain;
XP_024191218.1	37	Up	K	actin-depolymerizing factor 2-like [Rosa chinensis]	IEEK(1)QK(1)QVIVEATGDPTQTYENFTDSLPSDECR	8.62729	chloroplast	GO:0051261 protein depolymerization; GO:0016043 cellular component organization; GO:0071822 protein complex subunit organization; GO:0044763 single-organism cellular process; GO:0032984 macromolecular complex disassembly; GO:0007015 actin filament organization; GO:0008154 actin polymerization or depolymerization; GO:0044699 single-organism process; GO:0030042 actin filament depolymerization; GO:0…	GO:0043226 organelle; GO:0005856 cytoskeleton; GO:0043229 intracellular organelle; GO:0043232 intracellular non-membrane-bounded organelle; GO:0044464 cell part; GO:0005622 intracellular; GO:0044424 intracellular part; GO:0005623 cell; GO:0015629 actin cytoskeleton; GO:0043228 non-membrane-bounded organelle;	GO:0003779 actin binding; GO:0005515 protein binding; GO:0008092 cytoskeletal protein binding; GO:0005488 binding;	K05765	CFL; cofilin	ko05133 Pertussis; ko04360 Axon guidance; ko04810 Regulation of actin cytoskeleton; ko04666 Fc gamma R-mediated phagocytosis;	IPR002108; IPR029006;	Actin-depolymerising factor homology domain; ADF-H/Gelsolin-like domain;
XP_024191291.1	29	Up	K	40S ribosomal protein S28 isoform X2 [Rosa chinensis]	VK(1)FLDDQNR	3.156	chloroplast	GO:0006518 peptide metabolic process; GO:0043043 peptide biosynthetic process; GO:0044267 cellular protein metabolic process; GO:0006807 nitrogen compound metabolic process; GO:0009058 biosynthetic process; GO:0043603 cellular amide metabolic process; GO:0044238 primary metabolic process; GO:1901566 organonitrogen compound biosynthetic process; GO:1901576 organic substance biosynthetic process; G…	GO:0005840 ribosome; GO:0043226 organelle; GO:0043229 intracellular organelle; GO:0043232 intracellular non-membrane-bounded organelle; GO:0044464 cell part; GO:0005622 intracellular; GO:0005737 cytoplasm; GO:0032991 macromolecular complex; GO:0044424 intracellular part; GO:1990904 ribonucleoprotein complex; GO:0005623 cell; GO:0030529 intracellular ribonucleoprotein complex; GO:0044444 cytoplasm…	GO:0003735 structural constituent of ribosome; GO:0005198 structural molecule activity;	K02979	RP-S28e; small subunit ribosomal protein S28e	ko03010 Ribosome;	IPR012340;	Nucleic acid-binding, OB-fold;
XP_024191322.1	237	Up	K	"fructose-bisphosphate aldolase 1, cytoplasmic [Rosa chinensis]"	K(1)ASPEVIAEYTVR	1.82498	chloroplast	GO:0006757 ATP generation from ADP; GO:0009116 nucleoside metabolic process; GO:0042278 purine nucleoside metabolic process; GO:0006165 nucleoside diphosphate phosphorylation; GO:0046031 ADP metabolic process; GO:0019362 pyridine nucleotide metabolic process; GO:0006096 glycolytic process; GO:0009167 purine ribonucleoside monophosphate metabolic process; GO:0009117 nucleotide metabolic process; G…		GO:0016829 lyase activity; GO:0004332 fructose-bisphosphate aldolase activity; GO:0016832 aldehyde-lyase activity; GO:0003824 catalytic activity; GO:0016830 carbon-carbon lyase activity;	K01623	ALDO; fructose-bisphosphate aldolase, class I [EC:4.1.2.13]	ko00030 Pentose phosphate pathway; ko00051 Fructose and mannose metabolism; ko01130 Biosynthesis of antibiotics; ko01110 Biosynthesis of secondary metabolites; ko00710 Carbon fixation in photosynthetic organisms; ko01230 Biosynthesis of amino acids; ko01100 Metabolic pathways; ko00680 Methane metabolism; ko01120 Microbial metabolism in diverse environments; ko01200 Carbon metabolism; ko00010 Glyc…	IPR013785;	Aldolase-type TIM barrel;
XP_024191322.1	354	Up	K	"fructose-bisphosphate aldolase 1, cytoplasmic [Rosa chinensis]"	LGEGAAESLHVK(0.999)DYK(0.001)Y	6.64405	chloroplast	GO:0006757 ATP generation from ADP; GO:0009116 nucleoside metabolic process; GO:0042278 purine nucleoside metabolic process; GO:0006165 nucleoside diphosphate phosphorylation; GO:0046031 ADP metabolic process; GO:0019362 pyridine nucleotide metabolic process; GO:0006096 glycolytic process; GO:0009167 purine ribonucleoside monophosphate metabolic process; GO:0009117 nucleotide metabolic process; G…		GO:0016829 lyase activity; GO:0004332 fructose-bisphosphate aldolase activity; GO:0016832 aldehyde-lyase activity; GO:0003824 catalytic activity; GO:0016830 carbon-carbon lyase activity;	K01623	ALDO; fructose-bisphosphate aldolase, class I [EC:4.1.2.13]	ko00030 Pentose phosphate pathway; ko00051 Fructose and mannose metabolism; ko01130 Biosynthesis of antibiotics; ko01110 Biosynthesis of secondary metabolites; ko00710 Carbon fixation in photosynthetic organisms; ko01230 Biosynthesis of amino acids; ko01100 Metabolic pathways; ko00680 Methane metabolism; ko01120 Microbial metabolism in diverse environments; ko01200 Carbon metabolism; ko00010 Glyc…	IPR013785;	Aldolase-type TIM barrel;
XP_024191528.1	116	Up	K	calmodulin-7 [Rosa chinensis]	HVMTNLGEK(1)LTDEEVDEMIR	1.83259	nucleus			GO:0043169 cation binding; GO:0046872 metal ion binding; GO:0005509 calcium ion binding; GO:0005488 binding; GO:0043167 ion binding;	K02183	CALM; calmodulin	ko05167 Kaposi's sarcoma-associated herpesvirus infection; ko04625 C-type lectin receptor signaling pathway; ko04970 Salivary secretion; ko04912 GnRH signaling pathway; ko04722 Neurotrophin signaling pathway; ko05034 Alcoholism; ko04020 Calcium signaling pathway; ko04971 Gastric acid secretion; ko04270 Vascular smooth muscle contraction; ko05133 Pertussis; ko05200 Pathways in cancer; ko04921 Oxyt…	IPR011992; IPR002048;	EF-hand domain pair; EF-hand domain;
XP_024191572.1	540	Up	K	receptor-like protein kinase FERONIA [Rosa chinensis]	LLGVGGFGK(1)VYK	3.23239	plasma membrane	GO:0016310 phosphorylation; GO:0044267 cellular protein metabolic process; GO:0044238 primary metabolic process; GO:0044237 cellular metabolic process; GO:0006796 phosphate-containing compound metabolic process; GO:0071704 organic substance metabolic process; GO:0008152 metabolic process; GO:0006468 protein phosphorylation; GO:0006793 phosphorus metabolic process; GO:0044260 cellular macromolecul…		GO:0005524 ATP binding; GO:1901265 nucleoside phosphate binding; GO:0016773 phosphotransferase activity, alcohol group as acceptor; GO:0001882 nucleoside binding; GO:0043167 ion binding; GO:0004672 protein kinase activity; GO:0000166 nucleotide binding; GO:0097159 organic cyclic compound binding; GO:1901363 heterocyclic compound binding; GO:0032549 ribonucleoside binding; GO:0097367 carbohydrate …				IPR000719; IPR001245; IPR013320; IPR024788; IPR011009;	Protein kinase domain; Serine-threonine/tyrosine-protein kinase catalytic domain; Concanavalin A-like lectin/glucanase domain; Malectin-like carbohydrate-binding domain; Protein kinase-like domain;
XP_024191707.1	96	Up	K	translationally-controlled tumor protein homolog [Rosa chinensis]	YIK(1)LLTPK	1.7512	cytoplasm							IPR011323; IPR011057;	Mss4/translationally controlled tumour-associated TCTP; Mss4-like;
XP_024191812.1	73	Up	K	histidine-containing phosphotransfer protein 1 [Rosa chinensis]	K(1)IGAHVHQFK	1.96388	cytoplasm	GO:0050794 regulation of cellular process; GO:0044700 single organism signaling; GO:0051716 cellular response to stimulus; GO:0007165 signal transduction; GO:0050789 regulation of biological process; GO:0007154 cell communication; GO:0035556 intracellular signal transduction; GO:0044699 single-organism process; GO:0000160 phosphorelay signal transduction system; GO:0023052 signaling; GO:0050896 r…		GO:0004871 signal transducer activity;	K14490	AHP; histidine-containing phosphotransfer peotein	ko04075 Plant hormone signal transduction;	IPR008207;	Signal transduction histidine kinase, phosphotransfer (Hpt) domain;
XP_024191956.1	9	Up	K	CASP-like protein 1E1 [Rosa chinensis]	MESQYIGGK(1)SNTDGGGMPEK(1)EVR	1.59366	plasma membrane							IPR006702;	Domain of unknown function DUF588;
XP_024191956.1	20	Up	K	CASP-like protein 1E1 [Rosa chinensis]	MESQYIGGK(1)SNTDGGGMPEK(1)EVR	2.37052	plasma membrane							IPR006702;	Domain of unknown function DUF588;
XP_024192245.1	942	Up	K	plasma membrane ATPase 4 [Rosa chinensis]	LK(1)GLDLDSIQQHYTV	1.50652	plasma membrane	GO:0009116 nucleoside metabolic process; GO:0042278 purine nucleoside metabolic process; GO:0009167 purine ribonucleoside monophosphate metabolic process; GO:0009117 nucleotide metabolic process; GO:0044699 single-organism process; GO:0046129 purine ribonucleoside biosynthetic process; GO:0009163 nucleoside biosynthetic process; GO:0009058 biosynthetic process; GO:0009156 ribonucleoside monophosp…	GO:0031224 intrinsic component of membrane; GO:0016020 membrane; GO:0016021 integral component of membrane; GO:0044425 membrane part;	GO:1901265 nucleoside phosphate binding; GO:0043167 ion binding; GO:0016817 hydrolase activity, acting on acid anhydrides; GO:0016787 hydrolase activity; GO:0000166 nucleotide binding; GO:0017111 nucleoside-triphosphatase activity; GO:0016887 ATPase activity; GO:1901363 heterocyclic compound binding; GO:0097159 organic cyclic compound binding; GO:0016462 pyrophosphatase activity; GO:0003824 catal…	K01535	PMA1; H+-transporting ATPase [EC:3.6.3.6]	ko00190 Oxidative phosphorylation;	IPR004014; IPR023298; IPR008250; IPR023299; IPR023214;	Cation-transporting P-type ATPase, N-terminal; P-type ATPase, transmembrane domain; P-type ATPase, A domain; P-type ATPase, cytoplasmic domain N; HAD-like domain;
XP_024192245.1	14	Up	K	plasma membrane ATPase 4 [Rosa chinensis]	AISLEEIK(1)NETVDLER	1.54127	plasma membrane	GO:0009116 nucleoside metabolic process; GO:0042278 purine nucleoside metabolic process; GO:0009167 purine ribonucleoside monophosphate metabolic process; GO:0009117 nucleotide metabolic process; GO:0044699 single-organism process; GO:0046129 purine ribonucleoside biosynthetic process; GO:0009163 nucleoside biosynthetic process; GO:0009058 biosynthetic process; GO:0009156 ribonucleoside monophosp…	GO:0031224 intrinsic component of membrane; GO:0016020 membrane; GO:0016021 integral component of membrane; GO:0044425 membrane part;	GO:1901265 nucleoside phosphate binding; GO:0043167 ion binding; GO:0016817 hydrolase activity, acting on acid anhydrides; GO:0016787 hydrolase activity; GO:0000166 nucleotide binding; GO:0017111 nucleoside-triphosphatase activity; GO:0016887 ATPase activity; GO:1901363 heterocyclic compound binding; GO:0097159 organic cyclic compound binding; GO:0016462 pyrophosphatase activity; GO:0003824 catal…	K01535	PMA1; H+-transporting ATPase [EC:3.6.3.6]	ko00190 Oxidative phosphorylation;	IPR004014; IPR023298; IPR008250; IPR023299; IPR023214;	Cation-transporting P-type ATPase, N-terminal; P-type ATPase, transmembrane domain; P-type ATPase, A domain; P-type ATPase, cytoplasmic domain N; HAD-like domain;
XP_024192258.1	373	Up	K	serine hydroxymethyltransferase 4 [Rosa chinensis]	LCDLANITVNK(1)NAVFGDSSALAPGGVR	1.88384	nucleus	GO:0044281 small molecule metabolic process; GO:0044763 single-organism cellular process; GO:0006807 nitrogen compound metabolic process; GO:0044699 single-organism process; GO:0044238 primary metabolic process; GO:0006544 glycine metabolic process; GO:1901605 alpha-amino acid metabolic process; GO:0044237 cellular metabolic process; GO:0071704 organic substance metabolic process; GO:0008152 meta…		GO:0097159 organic cyclic compound binding; GO:1901363 heterocyclic compound binding; GO:0003824 catalytic activity; GO:0005488 binding; GO:0043167 ion binding; GO:0004372 glycine hydroxymethyltransferase activity; GO:0016741 transferase activity, transferring one-carbon groups; GO:0043168 anion binding; GO:0016742 hydroxymethyl-, formyl- and related transferase activity; GO:0048037 cofactor bind…	K00600	glyA; glycine hydroxymethyltransferase [EC:2.1.2.1]	ko01130 Biosynthesis of antibiotics; ko00670 One carbon pool by folate; ko01110 Biosynthesis of secondary metabolites; ko00260 Glycine, serine and threonine metabolism; ko01230 Biosynthesis of amino acids; ko01100 Metabolic pathways; ko00460 Cyanoamino acid metabolism; ko01523 Antifolate resistance; ko00680 Methane metabolism; ko01120 Microbial metabolism in diverse environments; ko01200 Carbon m…	IPR015424; IPR015422; IPR015421;	Pyridoxal phosphate-dependent transferase; Pyridoxal phosphate-dependent transferase, major region, subdomain 2; Pyridoxal phosphate-dependent transferase, major region, subdomain 1;
XP_024192880.1	511	Up	K	protein DETOXIFICATION 29-like [Rosa chinensis]	K(1)WGGQSDNPK	1.68554	plasma membrane	GO:0006810 transport; GO:0042493 response to drug; GO:0055085 transmembrane transport; GO:0042221 response to chemical; GO:1902578 single-organism localization; GO:0044699 single-organism process; GO:0015893 drug transport; GO:0050896 response to stimulus; GO:0051179 localization; GO:0044765 single-organism transport; GO:0006855 drug transmembrane transport; GO:0051234 establishment of localizati…	GO:0016020 membrane;	GO:0022804 active transmembrane transporter activity; GO:0015291 secondary active transmembrane transporter activity; GO:0015238 drug transmembrane transporter activity; GO:0090484 drug transporter activity; GO:0015297 antiporter activity; GO:0022857 transmembrane transporter activity; GO:0005215 transporter activity;	K03327
XP_024193242.1	211	Up	K	adenosylhomocysteinase [Rosa chinensis]	LVGVSEETTTGVK(1)R	2.407	cytoplasm	GO:1901606 alpha-amino acid catabolic process; GO:0009116 nucleoside metabolic process; GO:0042278 purine nucleoside metabolic process; GO:0046498 S-adenosylhomocysteine metabolic process; GO:0006725 cellular aromatic compound metabolic process; GO:0044699 single-organism process; GO:0072523 purine-containing compound catabolic process; GO:0044237 cellular metabolic process; GO:0071704 organic su…		GO:0097159 organic cyclic compound binding; GO:1901363 heterocyclic compound binding; GO:0004013 adenosylhomocysteinase activity; GO:0016801 hydrolase activity, acting on ether bonds; GO:1901265 nucleoside phosphate binding; GO:0051287 NAD binding; GO:0003824 catalytic activity; GO:0005488 binding; GO:0016787 hydrolase activity; GO:0000166 nucleotide binding; GO:0048037 cofactor binding; GO:00168…	K01251	E3.3.1.1; adenosylhomocysteinase [EC:3.3.1.1]	ko00270 Cysteine and methionine metabolism; ko01100 Metabolic pathways;	IPR016040; IPR015878;	NAD(P)-binding domain; S-adenosyl-L-homocysteine hydrolase, NAD binding domain;
XP_024193242.1	464	Up	K	adenosylhomocysteinase [Rosa chinensis]	LSK(1)DQADYISVPIEGPYKPAHYR	1.581	cytoplasm	GO:1901606 alpha-amino acid catabolic process; GO:0009116 nucleoside metabolic process; GO:0042278 purine nucleoside metabolic process; GO:0046498 S-adenosylhomocysteine metabolic process; GO:0006725 cellular aromatic compound metabolic process; GO:0044699 single-organism process; GO:0072523 purine-containing compound catabolic process; GO:0044237 cellular metabolic process; GO:0071704 organic su…		GO:0097159 organic cyclic compound binding; GO:1901363 heterocyclic compound binding; GO:0004013 adenosylhomocysteinase activity; GO:0016801 hydrolase activity, acting on ether bonds; GO:1901265 nucleoside phosphate binding; GO:0051287 NAD binding; GO:0003824 catalytic activity; GO:0005488 binding; GO:0016787 hydrolase activity; GO:0000166 nucleotide binding; GO:0048037 cofactor binding; GO:00168…	K01251	E3.3.1.1; adenosylhomocysteinase [EC:3.3.1.1]	ko00270 Cysteine and methionine metabolism; ko01100 Metabolic pathways;	IPR016040; IPR015878;	NAD(P)-binding domain; S-adenosyl-L-homocysteine hydrolase, NAD binding domain;
XP_024193309.1	498	Up	K	coatomer subunit beta-1 [Rosa chinensis]	K(1)VQQVNSMTVSSK	1.77364	cytoplasm	GO:0045184 establishment of protein localization; GO:0006810 transport; GO:0046907 intracellular transport; GO:0070727 cellular macromolecule localization; GO:0051649 establishment of localization in cell; GO:0016192 vesicle-mediated transport; GO:0006886 intracellular protein transport; GO:0071702 organic substance transport; GO:0008104 protein localization; GO:0033036 macromolecule localization…	GO:0016020 membrane; GO:0031410 cytoplasmic vesicle; GO:0031090 organelle membrane; GO:0098796 membrane protein complex; GO:0030137 COPI-coated vesicle; GO:0031982 vesicle; GO:0030660 Golgi-associated vesicle membrane; GO:0005737 cytoplasm; GO:0044433 cytoplasmic vesicle part; GO:0032991 macromolecular complex; GO:0044424 intracellular part; GO:0030120 vesicle coat; GO:0030663 COPI-coated vesicle…	GO:0005198 structural molecule activity; GO:0005488 binding;	K17301			IPR011710; IPR011989; IPR016024; IPR029446; IPR002553;	Coatomer beta subunit, C-terminal; Armadillo-like helical; Armadillo-type fold; Coatomer beta subunit, appendage platform domain; Clathrin/coatomer adaptor, adaptin-like, N-terminal;
XP_024193334.1	388	Up	K	S-adenosylmethionine synthase 5-like [Rosa chinensis]	DDADFTWEVVKPLK(1)WDK	1.52778	cytoplasm	GO:0051188 cofactor biosynthetic process; GO:0006790 sulfur compound metabolic process; GO:0046500 S-adenosylmethionine metabolic process; GO:0009058 biosynthetic process; GO:0006732 coenzyme metabolic process; GO:1901576 organic substance biosynthetic process; GO:0044237 cellular metabolic process; GO:0044272 sulfur compound biosynthetic process; GO:0044249 cellular biosynthetic process; GO:0051…		GO:0005524 ATP binding; GO:1901265 nucleoside phosphate binding; GO:0001882 nucleoside binding; GO:0043167 ion binding; GO:0000166 nucleotide binding; GO:0004478 methionine adenosyltransferase activity; GO:0097159 organic cyclic compound binding; GO:1901363 heterocyclic compound binding; GO:0032549 ribonucleoside binding; GO:0097367 carbohydrate derivative binding; GO:0003824 catalytic activity; …	K00789	metK; S-adenosylmethionine synthetase [EC:2.5.1.6]	ko00270 Cysteine and methionine metabolism; ko01110 Biosynthesis of secondary metabolites; ko01230 Biosynthesis of amino acids; ko01100 Metabolic pathways;	IPR022636; IPR022628; IPR022630; IPR022629;	S-adenosylmethionine synthetase superfamily; S-adenosylmethionine synthetase, N-terminal; S-adenosylmethionine synthetase, C-terminal; S-adenosylmethionine synthetase, central domain;
XP_024193861.1	497	Up	K	protein DETOXIFICATION 29-like [Rosa chinensis]	TNWNK(1)EASIAEDR	2.42342	plasma membrane	GO:0006810 transport; GO:0042493 response to drug; GO:0055085 transmembrane transport; GO:0042221 response to chemical; GO:1902578 single-organism localization; GO:0044699 single-organism process; GO:0015893 drug transport; GO:0050896 response to stimulus; GO:0051179 localization; GO:0044765 single-organism transport; GO:0006855 drug transmembrane transport; GO:0051234 establishment of localizati…	GO:0016020 membrane;	GO:0022804 active transmembrane transporter activity; GO:0015291 secondary active transmembrane transporter activity; GO:0015238 drug transmembrane transporter activity; GO:0090484 drug transporter activity; GO:0015297 antiporter activity; GO:0022857 transmembrane transporter activity; GO:0005215 transporter activity;	K03327
XP_024193881.1	181	Up	K	eukaryotic translation initiation factor 3 subunit I-like [Rosa chinensis]	IWDSETGK(1)LLQENQK	2.26212	cytoplasm		GO:0044464 cell part; GO:0005622 intracellular; GO:0005737 cytoplasm; GO:0032991 macromolecular complex; GO:0044424 intracellular part; GO:0005623 cell; GO:0043234 protein complex; GO:0044444 cytoplasmic part; GO:0005852 eukaryotic translation initiation factor 3 complex;	GO:0097159 organic cyclic compound binding; GO:1901363 heterocyclic compound binding; GO:0003723 RNA binding; GO:0008135 translation factor activity, RNA binding; GO:0005488 binding; GO:0003676 nucleic acid binding; GO:0003743 translation initiation factor activity; GO:0005515 protein binding;	K03246	EIF3I; translation initiation factor 3 subunit I	ko03013 RNA transport;	IPR017986; IPR015943;	WD40-repeat-containing domain; WD40/YVTN repeat-like-containing domain;
XP_024193881.1	143	Up	K	eukaryotic translation initiation factor 3 subunit I-like [Rosa chinensis]	IAGDPADQTAESILTLK(1)VPQGR	4.00758	cytoplasm		GO:0044464 cell part; GO:0005622 intracellular; GO:0005737 cytoplasm; GO:0032991 macromolecular complex; GO:0044424 intracellular part; GO:0005623 cell; GO:0043234 protein complex; GO:0044444 cytoplasmic part; GO:0005852 eukaryotic translation initiation factor 3 complex;	GO:0097159 organic cyclic compound binding; GO:1901363 heterocyclic compound binding; GO:0003723 RNA binding; GO:0008135 translation factor activity, RNA binding; GO:0005488 binding; GO:0003676 nucleic acid binding; GO:0003743 translation initiation factor activity; GO:0005515 protein binding;	K03246	EIF3I; translation initiation factor 3 subunit I	ko03013 RNA transport;	IPR017986; IPR015943;	WD40-repeat-containing domain; WD40/YVTN repeat-like-containing domain;
XP_024193963.1	324	Up	K	Unknown	EVDYDHGSVTASSK(1)EPATSGSTQDAISQLR	1.805	nucleus							IPR029058; IPR022742;	Alpha/Beta hydrolase fold; Serine aminopeptidase, S33;
XP_024193963.1	19	Up	K	Unknown	AEYDPK(1)NDLLDEEFILK	5.51167	nucleus							IPR029058; IPR022742;	Alpha/Beta hydrolase fold; Serine aminopeptidase, S33;
XP_024194023.1	210	Up	K	ubiquitin carboxyl-terminal hydrolase 2 [Rosa chinensis]	YSK(1)SEIR	1.50455	cytoplasm	GO:0043632 modification-dependent macromolecule catabolic process; GO:0070646 protein modification by small protein removal; GO:0044265 cellular macromolecule catabolic process; GO:0051603 proteolysis involved in cellular protein catabolic process; GO:0044257 cellular protein catabolic process; GO:0019941 modification-dependent protein catabolic process; GO:0044267 cellular protein metabolic proc…	GO:0005623 cell; GO:0005622 intracellular; GO:0044464 cell part;	GO:0004843 thiol-dependent ubiquitin-specific protease activity; GO:0008233 peptidase activity; GO:0036459 thiol-dependent ubiquitinyl hydrolase activity; GO:0003824 catalytic activity; GO:0101005 ubiquitinyl hydrolase activity; GO:0070011 peptidase activity, acting on L-amino acid peptides; GO:0019783 ubiquitin-like protein-specific protease activity; GO:0008234 cysteine-type peptidase activity;…	K05610			IPR001578;	Peptidase C12, ubiquitin carboxyl-terminal hydrolase;
XP_024194691.1	172	Up	K	vesicle transport v-SNARE 12 [Rosa chinensis]	K(1)LHGVDDAIDK	1.83837	Golgi apparatus	GO:0045184 establishment of protein localization; GO:0006810 transport; GO:0046907 intracellular transport; GO:0070727 cellular macromolecule localization; GO:0051649 establishment of localization in cell; GO:0016192 vesicle-mediated transport; GO:0006886 intracellular protein transport; GO:0071702 organic substance transport; GO:0008104 protein localization; GO:0033036 macromolecule localization…	GO:0043226 organelle; GO:0043231 intracellular membrane-bounded organelle; GO:0043229 intracellular organelle; GO:0016020 membrane; GO:0044464 cell part; GO:0005622 intracellular; GO:0005737 cytoplasm; GO:0012505 endomembrane system; GO:0044424 intracellular part; GO:0005623 cell; GO:0043227 membrane-bounded organelle; GO:0005794 Golgi apparatus; GO:0044444 cytoplasmic part;	GO:0005484 SNAP receptor activity; GO:0005515 protein binding; GO:0005488 binding;	K08493	VTI1; vesicle transport through interaction with t-SNAREs 1	ko04138 Autophagy - yeast; ko04130 SNARE interactions in vesicular transport;	IPR007705; IPR010989;	Vesicle transport v-SNARE, N-terminal; SNARE;
XP_024194746.1	33	Up	K	major allergen Pru ar 1-like [Rosa chinensis]	AFVLDADNLIPK(1)IAPQAVK	6.39273	cytoplasm	GO:0006952 defense response; GO:0050896 response to stimulus; GO:0006950 response to stress; GO:0009607 response to biotic stimulus;						IPR000916; IPR023393;	Bet v I/Major latex protein; START-like domain;
XP_024194852.1	119	Up	K	malate dehydrogenase [Rosa chinensis]	SQASALEK(1)YAAANCK	2.31373	cytoplasm	GO:0043648 dicarboxylic acid metabolic process; GO:0055114 oxidation-reduction process; GO:0044281 small molecule metabolic process; GO:0044763 single-organism cellular process; GO:0044699 single-organism process; GO:0005975 carbohydrate metabolic process; GO:0044238 primary metabolic process; GO:0044237 cellular metabolic process; GO:0071704 organic substance metabolic process; GO:0008152 metabo…		GO:0016614 oxidoreductase activity, acting on CH-OH group of donors; GO:0016616 oxidoreductase activity, acting on the CH-OH group of donors, NAD or NADP as acceptor; GO:0016615 malate dehydrogenase activity; GO:0003824 catalytic activity; GO:0030060 L-malate dehydrogenase activity; GO:0016491 oxidoreductase activity;	K00025	MDH1; malate dehydrogenase [EC:1.1.1.37]	ko00270 Cysteine and methionine metabolism; ko01130 Biosynthesis of antibiotics; ko01110 Biosynthesis of secondary metabolites; ko00710 Carbon fixation in photosynthetic organisms; ko01100 Metabolic pathways; ko00020 Citrate cycle (TCA cycle); ko01120 Microbial metabolism in diverse environments; ko01200 Carbon metabolism; ko00620 Pyruvate metabolism; ko04964 Proximal tubule bicarbonate reclamati…	IPR022383; IPR016040; IPR001236; IPR015955;	Lactate/malate dehydrogenase, C-terminal; NAD(P)-binding domain; Lactate/malate dehydrogenase, N-terminal; Lactate dehydrogenase/glycoside hydrolase, family 4, C-terminal;
XP_024194852.1	111	Up	K	malate dehydrogenase [Rosa chinensis]	NVSIYK(1)SQASALEK	1.77509	cytoplasm	GO:0043648 dicarboxylic acid metabolic process; GO:0055114 oxidation-reduction process; GO:0044281 small molecule metabolic process; GO:0044763 single-organism cellular process; GO:0044699 single-organism process; GO:0005975 carbohydrate metabolic process; GO:0044238 primary metabolic process; GO:0044237 cellular metabolic process; GO:0071704 organic substance metabolic process; GO:0008152 metabo…		GO:0016614 oxidoreductase activity, acting on CH-OH group of donors; GO:0016616 oxidoreductase activity, acting on the CH-OH group of donors, NAD or NADP as acceptor; GO:0016615 malate dehydrogenase activity; GO:0003824 catalytic activity; GO:0030060 L-malate dehydrogenase activity; GO:0016491 oxidoreductase activity;	K00025	MDH1; malate dehydrogenase [EC:1.1.1.37]	ko00270 Cysteine and methionine metabolism; ko01130 Biosynthesis of antibiotics; ko01110 Biosynthesis of secondary metabolites; ko00710 Carbon fixation in photosynthetic organisms; ko01100 Metabolic pathways; ko00020 Citrate cycle (TCA cycle); ko01120 Microbial metabolism in diverse environments; ko01200 Carbon metabolism; ko00620 Pyruvate metabolism; ko04964 Proximal tubule bicarbonate reclamati…	IPR022383; IPR016040; IPR001236; IPR015955;	Lactate/malate dehydrogenase, C-terminal; NAD(P)-binding domain; Lactate/malate dehydrogenase, N-terminal; Lactate dehydrogenase/glycoside hydrolase, family 4, C-terminal;
XP_024195102.1	48	Up	K	mitochondrial outer membrane protein porin of 36 kDa [Rosa chinensis]	K(1)GDLLLGDVSTQLK	4.82762	mitochondria	GO:0006820 anion transport; GO:0006810 transport; GO:0055085 transmembrane transport; GO:0050789 regulation of biological process; GO:0032879 regulation of localization; GO:0051049 regulation of transport; GO:0006811 ion transport; GO:0044070 regulation of anion transport; GO:0043269 regulation of ion transport; GO:0051179 localization; GO:0065007 biological regulation; GO:0051234 establishment o…	GO:0016020 membrane; GO:0043229 intracellular organelle; GO:0019867 outer membrane; GO:0044429 mitochondrial part; GO:0098588 bounding membrane of organelle; GO:0031090 organelle membrane; GO:0005741 mitochondrial outer membrane; GO:0005737 cytoplasm; GO:0044446 intracellular organelle part; GO:0031967 organelle envelope; GO:0044424 intracellular part; GO:0005623 cell; GO:0044422 organelle part; …	GO:0015075 ion transmembrane transporter activity; GO:0022803 passive transmembrane transporter activity; GO:0005253 anion channel activity; GO:0022892 substrate-specific transporter activity; GO:0015267 channel activity; GO:0022891 substrate-specific transmembrane transporter activity; GO:0005244 voltage-gated ion channel activity; GO:0008308 voltage-gated anion channel activity; GO:0022838 subs…	K15040	VDAC2; voltage-dependent anion channel protein 2	ko04022 cGMP-PKG signaling pathway; ko04621 NOD-like receptor signaling pathway; ko04020 Calcium signaling pathway; ko04216 Ferroptosis; ko04217 Necroptosis; ko05166 HTLV-I infection; ko05016 Huntington's disease; ko04218 Cellular senescence; ko04979 Cholesterol metabolism; ko05012 Parkinson's disease;	IPR023614;	Porin domain;
XP_024196690.1	502	Up	K	DUF21 domain-containing protein At4g14240-like isoform X2 [Rosa chinensis]	PHGTFADGNK(1)R	1.8489	plasma membrane				K16302			IPR002550; IPR000644;	Domain of unknown function DUF21; CBS domain;
XP_024196922.1	254	Up	K	equilibrative nucleotide transporter 1 [Rosa chinensis]	ELK(1)GPLTGSVLR	4.52214	plasma membrane	GO:0006810 transport; GO:0051179 localization; GO:0051234 establishment of localization;	GO:0031224 intrinsic component of membrane; GO:0016020 membrane; GO:0016021 integral component of membrane; GO:0044425 membrane part;	GO:1901505 carbohydrate derivative transporter activity; GO:0022892 substrate-specific transporter activity; GO:0005337 nucleoside transmembrane transporter activity; GO:0005215 transporter activity; GO:0022857 transmembrane transporter activity; GO:0022891 substrate-specific transmembrane transporter activity; GO:0015932 nucleobase-containing compound transmembrane transporter activity;	K15014			IPR020846;	Major facilitator superfamily domain;
XP_024196942.1	5	Up	K	Unknown	ADSK(1)QALR	1.72615	chloroplast				K07466	RFA1; replication factor A1	ko03430 Mismatch repair; ko03460 Fanconi anemia pathway; ko03440 Homologous recombination; ko03030 DNA replication; ko03420 Nucleotide excision repair;	IPR012340;	Nucleic acid-binding, OB-fold;
XP_024197057.1	80	Up	K	probable peroxygenase 4 [Rosa chinensis]	QTRPGK(1)SFSLLFPIEVR	3.08869	chloroplast				K17991	PXG; peroxygenase [EC:1.11.2.3]	ko00073 Cutin, suberine and wax biosynthesis;
XP_024197307.1	384	Up	K	vacuolar fusion protein CCZ1 homolog B-like isoform X2 [Rosa chinensis]	LLK(1)VEEK	11.9971	cytoplasm
XP_024197366.1	111	Up	K	universal stress protein PHOS32 [Rosa chinensis]	EK(1)IIEAVDK	1.81218	cytoplasm	GO:0006950 response to stress; GO:0050896 response to stimulus;						IPR014729; IPR006016;	Rossmann-like alpha/beta/alpha sandwich fold; UspA;
XP_024197446.1	62	Up	K	40S ribosomal protein S3a [Rosa chinensis]	IASEGLK(1)HR	1.5604	cytoplasm	GO:0006518 peptide metabolic process; GO:0043043 peptide biosynthetic process; GO:0044267 cellular protein metabolic process; GO:0006807 nitrogen compound metabolic process; GO:0009058 biosynthetic process; GO:0043603 cellular amide metabolic process; GO:0044238 primary metabolic process; GO:1901566 organonitrogen compound biosynthetic process; GO:1901576 organic substance biosynthetic process; G…	GO:0005840 ribosome; GO:0043226 organelle; GO:0043229 intracellular organelle; GO:0043232 intracellular non-membrane-bounded organelle; GO:0044464 cell part; GO:0005622 intracellular; GO:0005737 cytoplasm; GO:0032991 macromolecular complex; GO:0044424 intracellular part; GO:1990904 ribonucleoprotein complex; GO:0005623 cell; GO:0030529 intracellular ribonucleoprotein complex; GO:0044444 cytoplasm…	GO:0003735 structural constituent of ribosome; GO:0005198 structural molecule activity;	K02984	RP-S3Ae; small subunit ribosomal protein S3Ae	ko03010 Ribosome;
XP_024197456.1	510	Up	K	delta(24)-sterol reductase [Rosa chinensis]	RMENWLIENHGFQPQYAVSELSEK(1)K	1.60412	cytoplasm	GO:0044699 single-organism process; GO:0008152 metabolic process; GO:0055114 oxidation-reduction process; GO:0044710 single-organism metabolic process;		GO:0097159 organic cyclic compound binding; GO:1901363 heterocyclic compound binding; GO:0016614 oxidoreductase activity, acting on CH-OH group of donors; GO:1901265 nucleoside phosphate binding; GO:0050660 flavin adenine dinucleotide binding; GO:0003824 catalytic activity; GO:0005488 binding; GO:0043167 ion binding; GO:0043168 anion binding; GO:0000166 nucleotide binding; GO:0048037 cofactor bin…	K09828	DHCR24; Delta24-sterol reductase [EC:1.3.1.72 1.3.1.-]	ko00100 Steroid biosynthesis; ko01110 Biosynthesis of secondary metabolites; ko01100 Metabolic pathways;	IPR016166; IPR016169; IPR006094;	FAD-binding, type 2; CO dehydrogenase flavoprotein-like, FAD-binding, subdomain 2; FAD linked oxidase, N-terminal;
XP_024197505.1	9	Up	K	ubiquitin receptor RAD23d-like [Rosa chinensis]	TLK(1)GTHFEVEVKPQDSVADVK	2.24327	chloroplast	GO:0033554 cellular response to stress; GO:0051603 proteolysis involved in cellular protein catabolic process; GO:0044257 cellular protein catabolic process; GO:0006725 cellular aromatic compound metabolic process; GO:0006259 DNA metabolic process; GO:0006289 nucleotide-excision repair; GO:0044267 cellular protein metabolic process; GO:0050896 response to stimulus; GO:0044237 cellular metabolic p…	GO:0043226 organelle; GO:0043231 intracellular membrane-bounded organelle; GO:0043229 intracellular organelle; GO:0005634 nucleus; GO:0044464 cell part; GO:0005622 intracellular; GO:0044424 intracellular part; GO:0043227 membrane-bounded organelle; GO:0005623 cell;	GO:0097159 organic cyclic compound binding; GO:1901363 heterocyclic compound binding; GO:0003677 DNA binding; GO:0005488 binding; GO:0003676 nucleic acid binding; GO:0003684 damaged DNA binding; GO:0005515 protein binding;	K10839	RAD23; UV excision repair protein RAD23	ko04141 Protein processing in endoplasmic reticulum; ko03420 Nucleotide excision repair;	IPR006636; IPR015940; IPR029071; IPR000626; IPR015360; IPR009060;	Heat shock chaperonin-binding; Ubiquitin-associated domain; Ubiquitin-related domain; Ubiquitin domain; XPC-binding domain; UBA-like;
XP_024197563.1	220	Up	K	cysteine synthase-like [Rosa chinensis]	LYGVEPVESPVLTGGK(1)PGPHK	1.77743	cytoplasm	GO:0000097 sulfur amino acid biosynthetic process; GO:0016053 organic acid biosynthetic process; GO:0044699 single-organism process; GO:0009058 biosynthetic process; GO:1901566 organonitrogen compound biosynthetic process; GO:0044237 cellular metabolic process; GO:0044272 sulfur compound biosynthetic process; GO:0000096 sulfur amino acid metabolic process; GO:0071704 organic substance metabolic p…		GO:0016829 lyase activity; GO:0004124 cysteine synthase activity; GO:0003824 catalytic activity; GO:0016835 carbon-oxygen lyase activity;	K01738	cysK; cysteine synthase A [EC:2.5.1.47]	ko00270 Cysteine and methionine metabolism; ko01120 Microbial metabolism in diverse environments; ko01130 Biosynthesis of antibiotics; ko01200 Carbon metabolism; ko01110 Biosynthesis of secondary metabolites; ko01230 Biosynthesis of amino acids; ko01100 Metabolic pathways; ko00920 Sulfur metabolism;	IPR001926;	Tryptophan synthase beta subunit-like PLP-dependent enzyme;
XP_024197615.1	35	Up	K	cytochrome b5 [Rosa chinensis]	VYDVTK(1)FLDDHPGGDDVLLSATGK	3.94615	cytoplasm			GO:0097159 organic cyclic compound binding; GO:1901363 heterocyclic compound binding; GO:0020037 heme binding; GO:0046906 tetrapyrrole binding; GO:0005488 binding;				IPR001199;	Cytochrome b5-like heme/steroid binding domain;
XP_024197615.1	6	Up	K	cytochrome b5 [Rosa chinensis]	GGDGK(1)VFTLAQVSDHNTPK	1.62418	cytoplasm			GO:0097159 organic cyclic compound binding; GO:1901363 heterocyclic compound binding; GO:0020037 heme binding; GO:0046906 tetrapyrrole binding; GO:0005488 binding;				IPR001199;	Cytochrome b5-like heme/steroid binding domain;
XP_024198316.1	516	Up	K	heat shock protein 90-2 [Rosa chinensis]	LVSATK(1)EGLK	1.80812	cytoplasm	GO:0006457 protein folding; GO:0006950 response to stress; GO:0050896 response to stimulus; GO:0009987 cellular process;		GO:0005524 ATP binding; GO:1901265 nucleoside phosphate binding; GO:0001882 nucleoside binding; GO:0043167 ion binding; GO:0005515 protein binding; GO:0000166 nucleotide binding; GO:0097159 organic cyclic compound binding; GO:1901363 heterocyclic compound binding; GO:0032549 ribonucleoside binding; GO:0097367 carbohydrate derivative binding; GO:0032553 ribonucleotide binding; GO:0005488 binding; …	K04079	HSP90A; molecular chaperone HtpG	ko04659 Th17 cell differentiation; ko04621 NOD-like receptor signaling pathway; ko04657 IL-17 signaling pathway; ko04612 Antigen processing and presentation; ko04915 Estrogen signaling pathway; ko05418 Fluid shear stress and atherosclerosis; ko04217 Necroptosis; ko04626 Plant-pathogen interaction; ko04151 PI3K-Akt signaling pathway; ko05215 Prostate cancer; ko04141 Protein processing in endoplasm…	IPR020568; IPR020575; IPR003594;	Ribosomal protein S5 domain 2-type fold; Heat shock protein Hsp90, N-terminal; Histidine kinase-like ATPase, C-terminal domain;
XP_024198316.1	470	Up	K	heat shock protein 90-2 [Rosa chinensis]	K(1)AVENSPFLEK	1.53361	cytoplasm	GO:0006457 protein folding; GO:0006950 response to stress; GO:0050896 response to stimulus; GO:0009987 cellular process;		GO:0005524 ATP binding; GO:1901265 nucleoside phosphate binding; GO:0001882 nucleoside binding; GO:0043167 ion binding; GO:0005515 protein binding; GO:0000166 nucleotide binding; GO:0097159 organic cyclic compound binding; GO:1901363 heterocyclic compound binding; GO:0032549 ribonucleoside binding; GO:0097367 carbohydrate derivative binding; GO:0032553 ribonucleotide binding; GO:0005488 binding; …	K04079	HSP90A; molecular chaperone HtpG	ko04659 Th17 cell differentiation; ko04621 NOD-like receptor signaling pathway; ko04657 IL-17 signaling pathway; ko04612 Antigen processing and presentation; ko04915 Estrogen signaling pathway; ko05418 Fluid shear stress and atherosclerosis; ko04217 Necroptosis; ko04626 Plant-pathogen interaction; ko04151 PI3K-Akt signaling pathway; ko05215 Prostate cancer; ko04141 Protein processing in endoplasm…	IPR020568; IPR020575; IPR003594;	Ribosomal protein S5 domain 2-type fold; Heat shock protein Hsp90, N-terminal; Histidine kinase-like ATPase, C-terminal domain;
XP_024198316.1	455	Up	K	heat shock protein 90-2 [Rosa chinensis]	MK(1)EGQQDIYYITGESK	1.68207	cytoplasm	GO:0006457 protein folding; GO:0006950 response to stress; GO:0050896 response to stimulus; GO:0009987 cellular process;		GO:0005524 ATP binding; GO:1901265 nucleoside phosphate binding; GO:0001882 nucleoside binding; GO:0043167 ion binding; GO:0005515 protein binding; GO:0000166 nucleotide binding; GO:0097159 organic cyclic compound binding; GO:1901363 heterocyclic compound binding; GO:0032549 ribonucleoside binding; GO:0097367 carbohydrate derivative binding; GO:0032553 ribonucleotide binding; GO:0005488 binding; …	K04079	HSP90A; molecular chaperone HtpG	ko04659 Th17 cell differentiation; ko04621 NOD-like receptor signaling pathway; ko04657 IL-17 signaling pathway; ko04612 Antigen processing and presentation; ko04915 Estrogen signaling pathway; ko05418 Fluid shear stress and atherosclerosis; ko04217 Necroptosis; ko04626 Plant-pathogen interaction; ko04151 PI3K-Akt signaling pathway; ko05215 Prostate cancer; ko04141 Protein processing in endoplasm…	IPR020568; IPR020575; IPR003594;	Ribosomal protein S5 domain 2-type fold; Heat shock protein Hsp90, N-terminal; Histidine kinase-like ATPase, C-terminal domain;
XP_024198316.1	249	Up	K	heat shock protein 90-2 [Rosa chinensis]	K(1)IQEISHEWSLVNK	1.5056	cytoplasm	GO:0006457 protein folding; GO:0006950 response to stress; GO:0050896 response to stimulus; GO:0009987 cellular process;		GO:0005524 ATP binding; GO:1901265 nucleoside phosphate binding; GO:0001882 nucleoside binding; GO:0043167 ion binding; GO:0005515 protein binding; GO:0000166 nucleotide binding; GO:0097159 organic cyclic compound binding; GO:1901363 heterocyclic compound binding; GO:0032549 ribonucleoside binding; GO:0097367 carbohydrate derivative binding; GO:0032553 ribonucleotide binding; GO:0005488 binding; …	K04079	HSP90A; molecular chaperone HtpG	ko04659 Th17 cell differentiation; ko04621 NOD-like receptor signaling pathway; ko04657 IL-17 signaling pathway; ko04612 Antigen processing and presentation; ko04915 Estrogen signaling pathway; ko05418 Fluid shear stress and atherosclerosis; ko04217 Necroptosis; ko04626 Plant-pathogen interaction; ko04151 PI3K-Akt signaling pathway; ko05215 Prostate cancer; ko04141 Protein processing in endoplasm…	IPR020568; IPR020575; IPR003594;	Ribosomal protein S5 domain 2-type fold; Heat shock protein Hsp90, N-terminal; Histidine kinase-like ATPase, C-terminal domain;
XP_024199007.1	161	Up	K	hypersensitive-induced response protein 4 [Rosa chinensis]	K(1)AMNEINAAQR	2.44756	cytoplasm							IPR001107;	Band 7 domain;
XP_024199007.1	226	Up	K	hypersensitive-induced response protein 4 [Rosa chinensis]	ENILNFSGK(1)VEGTSSK	1.55867	cytoplasm							IPR001107;	Band 7 domain;
XP_024199160.1	151	Up	K	60S ribosomal protein L10a [Rosa chinensis]	ISETK(1)ATIK	2.031	cytoplasm	GO:0006518 peptide metabolic process; GO:0043043 peptide biosynthetic process; GO:0044267 cellular protein metabolic process; GO:0006807 nitrogen compound metabolic process; GO:0009058 biosynthetic process; GO:0043603 cellular amide metabolic process; GO:0044238 primary metabolic process; GO:1901566 organonitrogen compound biosynthetic process; GO:1901576 organic substance biosynthetic process; G…	GO:0043229 intracellular organelle; GO:0005840 ribosome; GO:0043232 intracellular non-membrane-bounded organelle; GO:0005737 cytoplasm; GO:0044446 intracellular organelle part; GO:0032991 macromolecular complex; GO:0044424 intracellular part; GO:0005623 cell; GO:0044422 organelle part; GO:0043228 non-membrane-bounded organelle; GO:0043226 organelle; GO:0015934 large ribosomal subunit; GO:0044464 …	GO:0097159 organic cyclic compound binding; GO:1901363 heterocyclic compound binding; GO:0003723 RNA binding; GO:0005488 binding; GO:0003676 nucleic acid binding; GO:0005198 structural molecule activity; GO:0003735 structural constituent of ribosome;	K02865	RP-L10Ae; large subunit ribosomal protein L10Ae	ko03010 Ribosome;	IPR023674; IPR016095; IPR016094;	Ribosomal protein L1-like; Ribosomal protein L1, 3-layer alpha/beta-sandwich; Ribosomal protein L1, 2-layer alpha/beta-sandwich;
XP_024156288.1	603	Up	K	probable methionine--tRNA ligase [Rosa chinensis]	LAEQLK(1)K		chloroplast	GO:0006518 peptide metabolic process; GO:0006725 cellular aromatic compound metabolic process; GO:0044267 cellular protein metabolic process; GO:0044699 single-organism process; GO:0009058 biosynthetic process; GO:1901566 organonitrogen compound biosynthetic process; GO:0043039 tRNA aminoacylation; GO:0044237 cellular metabolic process; GO:0071704 organic substance metabolic process; GO:0008152 m…	GO:0044424 intracellular part; GO:0005623 cell; GO:0044464 cell part; GO:0005622 intracellular; GO:0005737 cytoplasm;	GO:0016876 ligase activity, forming aminoacyl-tRNA and related compounds; GO:0005524 ATP binding; GO:1901265 nucleoside phosphate binding; GO:0004825 methionine-tRNA ligase activity; GO:0016875 ligase activity, forming carbon-oxygen bonds; GO:0016874 ligase activity; GO:0001882 nucleoside binding; GO:0043167 ion binding; GO:0000166 nucleotide binding; GO:0097159 organic cyclic compound binding; G…	K01874	MARS; methionyl-tRNA synthetase [EC:6.1.1.10]	ko00970 Aminoacyl-tRNA biosynthesis; ko00450 Selenocompound metabolism;	IPR014729; IPR033911; IPR029038; IPR015413; IPR009080;	Rossmann-like alpha/beta/alpha sandwich fold; Methioninyl-tRNA synthetase core domain; Methionyl-tRNA synthetase, Zn-domain; Methionyl/Leucyl tRNA synthetase; Aminoacyl-tRNA synthetase, class Ia, anticodon-binding;
XP_024156502.1	52	Up	K	calcium-dependent protein kinase 2-like [Rosa chinensis]	ASVQQHHQLPEK(1)R		cytoplasm	GO:0016310 phosphorylation; GO:0044267 cellular protein metabolic process; GO:0044238 primary metabolic process; GO:0044237 cellular metabolic process; GO:0006796 phosphate-containing compound metabolic process; GO:0071704 organic substance metabolic process; GO:0008152 metabolic process; GO:0006468 protein phosphorylation; GO:0006793 phosphorus metabolic process; GO:0044260 cellular macromolecul…		GO:0005524 ATP binding; GO:1901265 nucleoside phosphate binding; GO:0016773 phosphotransferase activity, alcohol group as acceptor; GO:0001882 nucleoside binding; GO:0043167 ion binding; GO:0004672 protein kinase activity; GO:0000166 nucleotide binding; GO:0097159 organic cyclic compound binding; GO:1901363 heterocyclic compound binding; GO:0032549 ribonucleoside binding; GO:0097367 carbohydrate …	K13412	CPK; calcium-dependent protein kinase [EC:2.7.11.1]	ko05145 Toxoplasmosis; ko04626 Plant-pathogen interaction;	IPR000719; IPR011992; IPR002048; IPR011009;	Protein kinase domain; EF-hand domain pair; EF-hand domain; Protein kinase-like domain;
XP_024156529.1	377	Up	K	sodium/calcium exchanger NCL1-like [Rosa chinensis]	FLSSK(1)SEEALEGQQK		plasma membrane			GO:0043169 cation binding; GO:0046872 metal ion binding; GO:0005509 calcium ion binding; GO:0005488 binding; GO:0043167 ion binding;				IPR011992; IPR002048;	EF-hand domain pair; EF-hand domain;
XP_024156724.1	161	Up	K	ras-related protein RABB1c isoform X2 [Rosa chinensis]	K(1)IQDGVFDVSNESYGIK		cytoplasm	GO:0050794 regulation of cellular process; GO:0044700 single organism signaling; GO:0051716 cellular response to stimulus; GO:0007165 signal transduction; GO:0050789 regulation of biological process; GO:0007154 cell communication; GO:0035556 intracellular signal transduction; GO:0044699 single-organism process; GO:0007264 small GTPase mediated signal transduction; GO:0023052 signaling; GO:0050896…		GO:1901265 nucleoside phosphate binding; GO:0001882 nucleoside binding; GO:0043167 ion binding; GO:0000166 nucleotide binding; GO:0097159 organic cyclic compound binding; GO:1901363 heterocyclic compound binding; GO:0032549 ribonucleoside binding; GO:0097367 carbohydrate derivative binding; GO:0032553 ribonucleotide binding; GO:0005488 binding; GO:0032550 purine ribonucleoside binding; GO:0043168…	K07877	RAB2A; Ras-related protein Rab-2A	ko04152 AMPK signaling pathway;	IPR005225; IPR027417;	Small GTP-binding protein domain; P-loop containing nucleoside triphosphate hydrolase;
XP_024156913.1	452	Up	K	BTB/POZ domain-containing protein At1g30440 [Rosa chinensis]	AIDIYLK(1)SHPWLAEAER		nucleus			GO:0005515 protein binding; GO:0005488 binding;				IPR011333; IPR027356; IPR000210;	SKP1/BTB/POZ domain; NPH3 domain; BTB/POZ domain;
XP_024156973.1	161	Up	K	"pyruvate kinase, cytosolic isozyme [Rosa chinensis]"	K(1)NVNLPGVVVDLPTLTEK		cytoplasm	GO:0006757 ATP generation from ADP; GO:0009116 nucleoside metabolic process; GO:0042278 purine nucleoside metabolic process; GO:0006165 nucleoside diphosphate phosphorylation; GO:0046031 ADP metabolic process; GO:0019362 pyridine nucleotide metabolic process; GO:0006096 glycolytic process; GO:0009167 purine ribonucleoside monophosphate metabolic process; GO:0009117 nucleotide metabolic process; G…		GO:0000287 magnesium ion binding; GO:0004743 pyruvate kinase activity; GO:0016773 phosphotransferase activity, alcohol group as acceptor; GO:0003824 catalytic activity; GO:0005488 binding; GO:0043167 ion binding; GO:0030955 potassium ion binding; GO:0046872 metal ion binding; GO:0043169 cation binding; GO:0031420 alkali metal ion binding; GO:0016740 transferase activity; GO:0016772 transferase ac…	K00873	PK; pyruvate kinase [EC:2.7.1.40]	ko00230 Purine metabolism; ko01130 Biosynthesis of antibiotics; ko01110 Biosynthesis of secondary metabolites; ko05165 Human papillomavirus infection; ko01230 Biosynthesis of amino acids; ko01100 Metabolic pathways; ko05203 Viral carcinogenesis; ko04930 Type II diabetes mellitus; ko01120 Microbial metabolism in diverse environments; ko01200 Carbon metabolism; ko00010 Glycolysis / Gluconeogenesis;…	IPR015794; IPR011037; IPR015813; IPR015806; IPR015795; IPR015793;	Pyruvate kinase, alpha/beta; Pyruvate kinase-like, insert domain; Pyruvate/Phosphoenolpyruvate kinase-like domain; Pyruvate kinase, beta-barrel insert domain; Pyruvate kinase, C-terminal; Pyruvate kinase, barrel;
XP_024157020.1	67	Up	K	heterogeneous nuclear ribonucleoprotein 1 [Rosa chinensis]	DK(1)HMIDSR		nucleus			GO:0097159 organic cyclic compound binding; GO:1901363 heterocyclic compound binding; GO:0003723 RNA binding; GO:1901265 nucleoside phosphate binding; GO:0005488 binding; GO:0003676 nucleic acid binding; GO:0000166 nucleotide binding; GO:0036094 small molecule binding;	K14411	MSI; RNA-binding protein Musashi	ko03015 mRNA surveillance pathway;	IPR034131; IPR000504; IPR012677;	DAZ-associated protein 1, RNA recognition motif 2; RNA recognition motif domain; Nucleotide-binding alpha-beta plait domain;
XP_024157260.1	267	Up	K	proton pump-interactor 1 [Rosa chinensis]	SK(1)IQQLDDAIK		cytoplasm
XP_024157467.1	224	Up	K	dnaJ protein homolog [Rosa chinensis]	K(1)VLEVHVEK		nucleus	GO:0006457 protein folding; GO:0050896 response to stimulus; GO:0006950 response to stress; GO:0009987 cellular process; GO:0009408 response to heat; GO:0009628 response to abiotic stimulus; GO:0009266 response to temperature stimulus;		GO:0005524 ATP binding; GO:0031072 heat shock protein binding; GO:1901265 nucleoside phosphate binding; GO:0001882 nucleoside binding; GO:0043167 ion binding; GO:0005515 protein binding; GO:0000166 nucleotide binding; GO:0097159 organic cyclic compound binding; GO:1901363 heterocyclic compound binding; GO:0032549 ribonucleoside binding; GO:0097367 carbohydrate derivative binding; GO:0032553 ribon…	K09503	DNAJA2; DnaJ homolog subfamily A member 2	ko04141 Protein processing in endoplasmic reticulum;	IPR008971; IPR002939; IPR001623; IPR001305;	HSP40/DnaJ peptide-binding; Chaperone DnaJ, C-terminal; DnaJ domain; Heat shock protein DnaJ, cysteine-rich domain;
XP_024157645.1	389	Up	K	elongation factor 2-like [Rosa chinensis]	MIPASDK(1)GR		cytoplasm			GO:1901265 nucleoside phosphate binding; GO:0001882 nucleoside binding; GO:0043167 ion binding; GO:0016817 hydrolase activity, acting on acid anhydrides; GO:0016787 hydrolase activity; GO:0000166 nucleotide binding; GO:0017111 nucleoside-triphosphatase activity; GO:0097159 organic cyclic compound binding; GO:1901363 heterocyclic compound binding; GO:0032549 ribonucleoside binding; GO:0097367 carb…	K03234	EEF2; elongation factor 2	ko04921 Oxytocin signaling pathway; ko04152 AMPK signaling pathway;	IPR027417; IPR000795; IPR005517; IPR005225; IPR000640; IPR004161; IPR020568; IPR014721; IPR009022; IPR009000;	P-loop containing nucleoside triphosphate hydrolase; Transcription factor, GTP-binding domain; Translation elongation factor EFG/EF2, domain IV; Small GTP-binding protein domain; Translation elongation factor EFG, V domain; Translation elongation factor EFTu-like, domain 2; Ribosomal protein S5 domain 2-type fold; Ribosomal protein S5 domain 2-type fold, subgroup; Elongation factor G, III-V domai…
XP_024157685.1	27	Up	K	UDP-glucuronic acid decarboxylase 6 isoform X1 [Rosa chinensis]	FSK(1)FFQSNMR		chloroplast				K08678	UXS1; UDP-glucuronate decarboxylase [EC:4.1.1.35]	ko01100 Metabolic pathways; ko00520 Amino sugar and nucleotide sugar metabolism;	IPR016040;	NAD(P)-binding domain;
XP_024157697.1	560	Up	K	LOW QUALITY PROTEIN: phototropin-1 [Rosa chinensis]	FLQGPETDPVTVK(1)K		nucleus	GO:0050794 regulation of cellular process; GO:0044700 single organism signaling; GO:0016310 phosphorylation; GO:0051716 cellular response to stimulus; GO:0035556 intracellular signal transduction; GO:0044267 cellular protein metabolic process; GO:0044699 single-organism process; GO:0000160 phosphorelay signal transduction system; GO:0044238 primary metabolic process; GO:0023052 signaling; GO:0050…		GO:1901265 nucleoside phosphate binding; GO:0016773 phosphotransferase activity, alcohol group as acceptor; GO:0004672 protein kinase activity; GO:0016775 phosphotransferase activity, nitrogenous group as acceptor; GO:0004871 signal transducer activity; GO:1901363 heterocyclic compound binding; GO:0097159 organic cyclic compound binding; GO:0016301 kinase activity; GO:0032553 ribonucleotide bindi…	K20715			IPR000719; IPR000014; IPR000700; IPR011009;	Protein kinase domain; PAS domain; PAS-associated, C-terminal; Protein kinase-like domain;
XP_024157697.1	931	Up	K	LOW QUALITY PROTEIN: phototropin-1 [Rosa chinensis]	QK(1)TFANILHK		nucleus	GO:0050794 regulation of cellular process; GO:0044700 single organism signaling; GO:0016310 phosphorylation; GO:0051716 cellular response to stimulus; GO:0035556 intracellular signal transduction; GO:0044267 cellular protein metabolic process; GO:0044699 single-organism process; GO:0000160 phosphorelay signal transduction system; GO:0044238 primary metabolic process; GO:0023052 signaling; GO:0050…		GO:1901265 nucleoside phosphate binding; GO:0016773 phosphotransferase activity, alcohol group as acceptor; GO:0004672 protein kinase activity; GO:0016775 phosphotransferase activity, nitrogenous group as acceptor; GO:0004871 signal transducer activity; GO:1901363 heterocyclic compound binding; GO:0097159 organic cyclic compound binding; GO:0016301 kinase activity; GO:0032553 ribonucleotide bindi…	K20715			IPR000719; IPR000014; IPR000700; IPR011009;	Protein kinase domain; PAS domain; PAS-associated, C-terminal; Protein kinase-like domain;
XP_024157743.1	181	Up	K	UDP-D-apiose/UDP-D-xylose synthase 2 [Rosa chinensis]	EDDSPCIFGSIEK(1)QR		nucleus			GO:0048037 cofactor binding; GO:0003824 catalytic activity; GO:0005488 binding; GO:0050662 coenzyme binding;	K12449	AXS; UDP-apiose/xylose synthase	ko01100 Metabolic pathways; ko00520 Amino sugar and nucleotide sugar metabolism;	IPR001509; IPR016040;	NAD-dependent epimerase/dehydratase; NAD(P)-binding domain;
XP_024157860.1	7	Up	K	histone H2A-like [Rosa chinensis]	METGGGK(1)IK		nucleus		GO:0043229 intracellular organelle; GO:0043232 intracellular non-membrane-bounded organelle; GO:0044446 intracellular organelle part; GO:0032991 macromolecular complex; GO:0044424 intracellular part; GO:0005623 cell; GO:0044422 organelle part; GO:0044427 chromosomal part; GO:0000786 nucleosome; GO:0043228 non-membrane-bounded organelle; GO:0043231 intracellular membrane-bounded organelle; GO:0043…	GO:0097159 organic cyclic compound binding; GO:1901363 heterocyclic compound binding; GO:0003677 DNA binding; GO:0046982 protein heterodimerization activity; GO:0005488 binding; GO:0046983 protein dimerization activity; GO:0003676 nucleic acid binding; GO:0005515 protein binding;	K11251	H2A; histone H2A	ko05034 Alcoholism; ko05322 Systemic lupus erythematosus; ko04217 Necroptosis;	IPR032454; IPR009072; IPR007125;	Histone H2A, C-terminal domain; Histone-fold; Histone H2A/H2B/H3;
XP_024159002.1	170	Up	K	coatomer subunit alpha-1-like [Rosa chinensis]	K(1)TVAPADDILR		chloroplast	GO:0045184 establishment of protein localization; GO:0006810 transport; GO:0046907 intracellular transport; GO:0070727 cellular macromolecule localization; GO:0051649 establishment of localization in cell; GO:0016192 vesicle-mediated transport; GO:0006886 intracellular protein transport; GO:0071702 organic substance transport; GO:0008104 protein localization; GO:0033036 macromolecule localization…	GO:0016020 membrane; GO:0031410 cytoplasmic vesicle; GO:0031090 organelle membrane; GO:0098796 membrane protein complex; GO:0030137 COPI-coated vesicle; GO:0031982 vesicle; GO:0030660 Golgi-associated vesicle membrane; GO:0005737 cytoplasm; GO:0044433 cytoplasmic vesicle part; GO:0032991 macromolecular complex; GO:0044424 intracellular part; GO:0030120 vesicle coat; GO:0030663 COPI-coated vesicle…	GO:0005515 protein binding; GO:0005198 structural molecule activity; GO:0005488 binding;	K05236			IPR006692; IPR011048; IPR017986; IPR015943; IPR010714;	Coatomer, WD associated region; Cytochrome cd1-nitrite reductase-like, haem d1 domain; WD40-repeat-containing domain; WD40/YVTN repeat-like-containing domain; Coatomer, alpha subunit, C-terminal;
XP_024159798.1	65	Up	K	histone H2B.3-like [Rosa chinensis]	IYIFK(1)VLK		nucleus		GO:0043229 intracellular organelle; GO:0043232 intracellular non-membrane-bounded organelle; GO:0044446 intracellular organelle part; GO:0032991 macromolecular complex; GO:0044424 intracellular part; GO:0005623 cell; GO:0044422 organelle part; GO:0044427 chromosomal part; GO:0043228 non-membrane-bounded organelle; GO:0000786 nucleosome; GO:0043226 organelle; GO:0000785 chromatin; GO:0044464 cell …	GO:0097159 organic cyclic compound binding; GO:1901363 heterocyclic compound binding; GO:0003677 DNA binding; GO:0046982 protein heterodimerization activity; GO:0005488 binding; GO:0046983 protein dimerization activity; GO:0003676 nucleic acid binding; GO:0005515 protein binding;	K11252	H2B; histone H2B	ko05034 Alcoholism; ko05322 Systemic lupus erythematosus; ko05203 Viral carcinogenesis;	IPR009072; IPR007125;	Histone-fold; Histone H2A/H2B/H3;
XP_024159798.1	107	Up	K	histone H2B.3-like [Rosa chinensis]	YNK(0.766)K(0.234)PTITSR		nucleus		GO:0043229 intracellular organelle; GO:0043232 intracellular non-membrane-bounded organelle; GO:0044446 intracellular organelle part; GO:0032991 macromolecular complex; GO:0044424 intracellular part; GO:0005623 cell; GO:0044422 organelle part; GO:0044427 chromosomal part; GO:0043228 non-membrane-bounded organelle; GO:0000786 nucleosome; GO:0043226 organelle; GO:0000785 chromatin; GO:0044464 cell …	GO:0097159 organic cyclic compound binding; GO:1901363 heterocyclic compound binding; GO:0003677 DNA binding; GO:0046982 protein heterodimerization activity; GO:0005488 binding; GO:0046983 protein dimerization activity; GO:0003676 nucleic acid binding; GO:0005515 protein binding;	K11252	H2B; histone H2B	ko05034 Alcoholism; ko05322 Systemic lupus erythematosus; ko05203 Viral carcinogenesis;	IPR009072; IPR007125;	Histone-fold; Histone H2A/H2B/H3;
XP_024160254.1	140	Up	K	syntaxin-52-like [Rosa chinensis]	QVMK(0.999)EQDEGLDK(0.001)LEETVVSTK		Golgi apparatus			GO:0005515 protein binding; GO:0005488 binding;	K08503	SYP5; syntaxin of plants SYP5	ko04130 SNARE interactions in vesicular transport;	IPR000727;	Target SNARE coiled-coil homology domain;
XP_024160330.1	314	Up	K	DNA damage-inducible protein 1 isoform X2 [Rosa chinensis]	VGGGEVSVPFLQEK(1)DLPSR		cytoplasm	GO:0006508 proteolysis; GO:0008152 metabolic process; GO:0043170 macromolecule metabolic process; GO:0019538 protein metabolic process; GO:0044238 primary metabolic process; GO:0071704 organic substance metabolic process;		GO:0004175 endopeptidase activity; GO:0008233 peptidase activity; GO:0003824 catalytic activity; GO:0005488 binding; GO:0004190 aspartic-type endopeptidase activity; GO:0070011 peptidase activity, acting on L-amino acid peptides; GO:0070001 aspartic-type peptidase activity; GO:0005515 protein binding; GO:0016787 hydrolase activity;	K11885			IPR019103; IPR015940; IPR021109; IPR029071; IPR000626; IPR009060;	Aspartic peptidase, DDI1-type; Ubiquitin-associated domain; Aspartic peptidase domain; Ubiquitin-related domain; Ubiquitin domain; UBA-like;
XP_024160330.1	325	Up	K	DNA damage-inducible protein 1 isoform X2 [Rosa chinensis]	FLDEGK(1)LFQEASSSGAPVIAGTTDK		cytoplasm	GO:0006508 proteolysis; GO:0008152 metabolic process; GO:0043170 macromolecule metabolic process; GO:0019538 protein metabolic process; GO:0044238 primary metabolic process; GO:0071704 organic substance metabolic process;		GO:0004175 endopeptidase activity; GO:0008233 peptidase activity; GO:0003824 catalytic activity; GO:0005488 binding; GO:0004190 aspartic-type endopeptidase activity; GO:0070011 peptidase activity, acting on L-amino acid peptides; GO:0070001 aspartic-type peptidase activity; GO:0005515 protein binding; GO:0016787 hydrolase activity;	K11885			IPR019103; IPR015940; IPR021109; IPR029071; IPR000626; IPR009060;	Aspartic peptidase, DDI1-type; Ubiquitin-associated domain; Aspartic peptidase domain; Ubiquitin-related domain; Ubiquitin domain; UBA-like;
XP_024160580.1	441	Up	K	elongation factor 1-alpha-like [Rosa chinensis]	DPSGAK(1)VTK(1)SAAK		cytoplasm	GO:0006518 peptide metabolic process; GO:0006414 translational elongation; GO:0043043 peptide biosynthetic process; GO:0044267 cellular protein metabolic process; GO:0006807 nitrogen compound metabolic process; GO:0009058 biosynthetic process; GO:0043603 cellular amide metabolic process; GO:0044238 primary metabolic process; GO:1901566 organonitrogen compound biosynthetic process; GO:1901576 orga…	GO:0044424 intracellular part; GO:0005623 cell; GO:0044464 cell part; GO:0005622 intracellular; GO:0005737 cytoplasm;	GO:0003723 RNA binding; GO:1901265 nucleoside phosphate binding; GO:0003746 translation elongation factor activity; GO:0001882 nucleoside binding; GO:0043167 ion binding; GO:0016817 hydrolase activity, acting on acid anhydrides; GO:0016787 hydrolase activity; GO:0000166 nucleotide binding; GO:0017111 nucleoside-triphosphatase activity; GO:1901363 heterocyclic compound binding; GO:0097159 organic …	K03231	EEF1A; elongation factor 1-alpha	ko05134 Legionellosis; ko03013 RNA transport;	IPR004160; IPR004161; IPR009001; IPR027417; IPR000795; IPR009000;	Translation elongation factor EFTu/EF1A, C-terminal; Translation elongation factor EFTu-like, domain 2; Translation elongation factor EF1A/initiation factor IF2gamma, C-terminal; P-loop containing nucleoside triphosphate hydrolase; Transcription factor, GTP-binding domain; Translation protein, beta-barrel domain;
XP_024160580.1	438	Up	K	elongation factor 1-alpha-like [Rosa chinensis]	DPSGAK(1)VTK(1)SAAK		cytoplasm	GO:0006518 peptide metabolic process; GO:0006414 translational elongation; GO:0043043 peptide biosynthetic process; GO:0044267 cellular protein metabolic process; GO:0006807 nitrogen compound metabolic process; GO:0009058 biosynthetic process; GO:0043603 cellular amide metabolic process; GO:0044238 primary metabolic process; GO:1901566 organonitrogen compound biosynthetic process; GO:1901576 orga…	GO:0044424 intracellular part; GO:0005623 cell; GO:0044464 cell part; GO:0005622 intracellular; GO:0005737 cytoplasm;	GO:0003723 RNA binding; GO:1901265 nucleoside phosphate binding; GO:0003746 translation elongation factor activity; GO:0001882 nucleoside binding; GO:0043167 ion binding; GO:0016817 hydrolase activity, acting on acid anhydrides; GO:0016787 hydrolase activity; GO:0000166 nucleotide binding; GO:0017111 nucleoside-triphosphatase activity; GO:1901363 heterocyclic compound binding; GO:0097159 organic …	K03231	EEF1A; elongation factor 1-alpha	ko05134 Legionellosis; ko03013 RNA transport;	IPR004160; IPR004161; IPR009001; IPR027417; IPR000795; IPR009000;	Translation elongation factor EFTu/EF1A, C-terminal; Translation elongation factor EFTu-like, domain 2; Translation elongation factor EF1A/initiation factor IF2gamma, C-terminal; P-loop containing nucleoside triphosphate hydrolase; Transcription factor, GTP-binding domain; Translation protein, beta-barrel domain;
XP_024161183.1	334	Up	K	protein DETOXIFICATION 18-like [Rosa chinensis]	VSNELGAGK(1)PDR		plasma membrane	GO:0006810 transport; GO:0042493 response to drug; GO:0055085 transmembrane transport; GO:0042221 response to chemical; GO:1902578 single-organism localization; GO:0044699 single-organism process; GO:0015893 drug transport; GO:0050896 response to stimulus; GO:0051179 localization; GO:0044765 single-organism transport; GO:0006855 drug transmembrane transport; GO:0051234 establishment of localizati…	GO:0016020 membrane;	GO:0022804 active transmembrane transporter activity; GO:0015291 secondary active transmembrane transporter activity; GO:0015238 drug transmembrane transporter activity; GO:0090484 drug transporter activity; GO:0015297 antiporter activity; GO:0022857 transmembrane transporter activity; GO:0005215 transporter activity;	K03327
XP_024161435.1	338	Up	K	"2-methyl-6-phytyl-1,4-hydroquinone methyltransferase, chloroplastic [Rosa chinensis]"	DQIVPK(1)GQPI		cytoplasm	GO:0008152 metabolic process; GO:0032259 methylation;		GO:0016741 transferase activity, transferring one-carbon groups; GO:0008168 methyltransferase activity; GO:0003824 catalytic activity; GO:0016740 transferase activity;	K12502	VTE3; MPBQ/MSBQ methyltransferase [EC:2.1.1.295]	ko00130 Ubiquinone and other terpenoid-quinone biosynthesis; ko01110 Biosynthesis of secondary metabolites; ko01100 Metabolic pathways;	IPR031164; IPR029063; IPR013216;	SAM-binding methyltransferase MPBQ/MBSQ; S-adenosyl-L-methionine-dependent methyltransferase; Methyltransferase type 11;
XP_024161633.1	94	Up	K	glutaredoxin-C13-like [Rosa chinensis]	LK(1)SYEQNATS		chloroplast	GO:0050794 regulation of cellular process; GO:0042592 homeostatic process; GO:0065008 regulation of biological quality; GO:0050789 regulation of biological process; GO:0045454 cell redox homeostasis; GO:0044763 single-organism cellular process; GO:0019725 cellular homeostasis; GO:0044699 single-organism process; GO:0009987 cellular process; GO:0065007 biological regulation;		GO:0015035 protein disulfide oxidoreductase activity; GO:0016667 oxidoreductase activity, acting on a sulfur group of donors; GO:0015036 disulfide oxidoreductase activity; GO:0009055 electron carrier activity; GO:0003824 catalytic activity; GO:0016491 oxidoreductase activity;	K03676			IPR002109; IPR014025; IPR012336;	Glutaredoxin; Glutaredoxin subgroup; Thioredoxin-like fold;
XP_024162262.1	707	Up	K	cellulose synthase A catalytic subunit 1 [UDP-forming] isoform X2 [Rosa chinensis]	SLLMSQK(1)NLEK		plasma membrane	GO:0016051 carbohydrate biosynthetic process; GO:0044711 single-organism biosynthetic process; GO:0006073 cellular glucan metabolic process; GO:0000271 polysaccharide biosynthetic process; GO:0030243 cellulose metabolic process; GO:0044042 glucan metabolic process; GO:0044763 single-organism cellular process; GO:0044699 single-organism process; GO:0033692 cellular polysaccharide biosynthetic proc…	GO:0016020 membrane;	GO:0016759 cellulose synthase activity; GO:0016758 transferase activity, transferring hexosyl groups; GO:0043167 ion binding; GO:0008194 UDP-glycosyltransferase activity; GO:0046527 glucosyltransferase activity; GO:0005515 protein binding; GO:0008270 zinc ion binding; GO:0046914 transition metal ion binding; GO:0003824 catalytic activity; GO:0005488 binding; GO:0035251 UDP-glucosyltransferase act…	K10999			IPR027934; IPR001841; IPR013083; IPR029044;	Cellulose synthase, RING-type zinc finger; Zinc finger, RING-type; Zinc finger, RING/FYVE/PHD-type; Nucleotide-diphospho-sugar transferases;
XP_024162365.1	73	Up	K	"LOW QUALITY PROTEIN: 3,5-dihydroxybiphenyl synthase-like [Rosa chinensis]"	YLGVTEESLK(1)ANPNICSYK		cytoplasm	GO:0009058 biosynthetic process; GO:0008152 metabolic process;		GO:0016746 transferase activity, transferring acyl groups; GO:0016747 transferase activity, transferring acyl groups other than amino-acyl groups; GO:0003824 catalytic activity; GO:0016740 transferase activity;	K21384			IPR016039; IPR001099; IPR012328;	Thiolase-like; Chalcone/stilbene synthase, N-terminal; Chalcone/stilbene synthase, C-terminal;
XP_024162459.1	791	Up	K	nitrate regulatory gene2 protein-like [Rosa chinensis]	FTEVSTK(1)AYEDLLQR		nucleus							IPR006868; IPR006867;	Domain of unknown function DUF630; Domain of unknown function DUF632;
XP_024162895.1	355	Up	K	squalene synthase-like isoform X2 [Rosa chinensis]	DPNATK(1)TLSR		cytoplasm	GO:0016129 phytosteroid biosynthetic process; GO:1901615 organic hydroxy compound metabolic process; GO:0044107 cellular alcohol metabolic process; GO:1902652 secondary alcohol metabolic process; GO:0006066 alcohol metabolic process; GO:1902653 secondary alcohol biosynthetic process; GO:0044699 single-organism process; GO:0009058 biosynthetic process; GO:0044255 cellular lipid metabolic process; …	GO:0031224 intrinsic component of membrane; GO:0016020 membrane; GO:0016021 integral component of membrane; GO:0044425 membrane part;	GO:0004310 farnesyl-diphosphate farnesyltransferase activity; GO:0016765 transferase activity, transferring alkyl or aryl (other than methyl) groups; GO:0004659 prenyltransferase activity; GO:0004311 farnesyltranstransferase activity; GO:0003824 catalytic activity; GO:0016740 transferase activity; GO:0051996 squalene synthase activity;	K00801	FDFT1; farnesyl-diphosphate farnesyltransferase [EC:2.5.1.21]	ko01130 Biosynthesis of antibiotics; ko00100 Steroid biosynthesis; ko01110 Biosynthesis of secondary metabolites; ko01100 Metabolic pathways; ko00909 Sesquiterpenoid and triterpenoid biosynthesis;	IPR008949; IPR033904;	Isoprenoid synthase domain; Trans-Isoprenyl Diphosphate Synthases, head-to-head;
XP_024163578.1	435	Up	K	ubiquitin carboxyl-terminal hydrolase MINDY-3 [Rosa chinensis]	K(1)AFDAQDQSGGGGFISVEGFHQVLR		nucleus				K22647			IPR025257; IPR011992;	Domain of unknown function DUF4205; EF-hand domain pair;
XP_024163721.1	12	Up	K	1-aminocyclopropane-1-carboxylate oxidase homolog 1-like [Rosa chinensis]	LQQLK(1)AFDESK		cytoplasm	GO:0044699 single-organism process; GO:0008152 metabolic process; GO:0055114 oxidation-reduction process; GO:0044710 single-organism metabolic process;		GO:0003824 catalytic activity; GO:0016491 oxidoreductase activity;				IPR005123; IPR027443; IPR026992;	Oxoglutarate/iron-dependent dioxygenase; Isopenicillin N synthase-like; Non-haem dioxygenase N-terminal domain;
XP_024163743.1	114	Up	K	60S ribosomal protein L18-2-like [Rosa chinensis]	IEK(1)AGGECLTFDQLALR		chloroplast				K02883	RP-L18e; large subunit ribosomal protein L18e	ko03010 Ribosome;	IPR021131;	Ribosomal protein L18e/L15P;
XP_024164562.1	21	Up	K	2-hydroxyisoflavanone dehydratase-like [Rosa chinensis]	VHK(1)DGTIHR		cytoplasm	GO:0008152 metabolic process;		GO:0016787 hydrolase activity; GO:0003824 catalytic activity;				IPR029058; IPR013094;	Alpha/Beta hydrolase fold; Alpha/beta hydrolase fold-3;
XP_024164755.1	147	Up	K	3-ketoacyl-CoA synthase 10 [Rosa chinensis]	VSK(1)EQFIELAR		plasma membrane	GO:0044711 single-organism biosynthetic process; GO:0016053 organic acid biosynthetic process; GO:0044281 small molecule metabolic process; GO:0044763 single-organism cellular process; GO:0044699 single-organism process; GO:0044255 cellular lipid metabolic process; GO:0009058 biosynthetic process; GO:0006631 fatty acid metabolic process; GO:0044238 primary metabolic process; GO:0044237 cellular m…	GO:0016020 membrane;	GO:0016746 transferase activity, transferring acyl groups; GO:0016747 transferase activity, transferring acyl groups other than amino-acyl groups; GO:0016740 transferase activity; GO:0003824 catalytic activity;	K15397	KCS; 3-ketoacyl-CoA synthase [EC:2.3.1.199]	ko01110 Biosynthesis of secondary metabolites; ko00062 Fatty acid elongation;	IPR016039; IPR013747; IPR013601;	Thiolase-like; 3-Oxoacyl-[acyl-carrier-protein (ACP)] synthase III, C-terminal; FAE1/Type III polyketide synthase-like protein;
XP_024164755.1	156	Up	K	3-ketoacyl-CoA synthase 10 [Rosa chinensis]	K(0.827)SGK(0.173)FDEPSLEFQTR		plasma membrane	GO:0044711 single-organism biosynthetic process; GO:0016053 organic acid biosynthetic process; GO:0044281 small molecule metabolic process; GO:0044763 single-organism cellular process; GO:0044699 single-organism process; GO:0044255 cellular lipid metabolic process; GO:0009058 biosynthetic process; GO:0006631 fatty acid metabolic process; GO:0044238 primary metabolic process; GO:0044237 cellular m…	GO:0016020 membrane;	GO:0016746 transferase activity, transferring acyl groups; GO:0016747 transferase activity, transferring acyl groups other than amino-acyl groups; GO:0016740 transferase activity; GO:0003824 catalytic activity;	K15397	KCS; 3-ketoacyl-CoA synthase [EC:2.3.1.199]	ko01110 Biosynthesis of secondary metabolites; ko00062 Fatty acid elongation;	IPR016039; IPR013747; IPR013601;	Thiolase-like; 3-Oxoacyl-[acyl-carrier-protein (ACP)] synthase III, C-terminal; FAE1/Type III polyketide synthase-like protein;
XP_024164883.1	96	Up	K	thioredoxin H-type-like [Rosa chinensis]	IVDK(1)VVGAK		cytoplasm	GO:0050794 regulation of cellular process; GO:0042592 homeostatic process; GO:0065008 regulation of biological quality; GO:0050789 regulation of biological process; GO:0045454 cell redox homeostasis; GO:0044763 single-organism cellular process; GO:0019725 cellular homeostasis; GO:0044699 single-organism process; GO:0009987 cellular process; GO:0065007 biological regulation;			K03671	trxA; thioredoxin 1	ko04621 NOD-like receptor signaling pathway; ko05418 Fluid shear stress and atherosclerosis;	IPR013766; IPR012336;	Thioredoxin domain; Thioredoxin-like fold;
XP_024164896.1	427	Up	K	CTL-like protein DDB_G0288717 [Rosa chinensis]	MTYELLK(1)R		plasma membrane
XP_024164913.1	295	Up	K	tubby-like F-box protein 8 [Rosa chinensis]	SISFSK(1)SIDNSTEFSSAR		nucleus			GO:0005515 protein binding; GO:0005488 binding;				IPR001810; IPR025659; IPR000007;	F-box domain; Tubby C-terminal-like domain; Tubby, C-terminal;
XP_024165009.1	252	Up	K	putative G3BP-like protein [Rosa chinensis]	VAK(1)GPSAPEVTQQPSSR		nucleus	GO:0006810 transport; GO:0051179 localization; GO:0051234 establishment of localization;	GO:0005623 cell; GO:0005622 intracellular; GO:0044464 cell part;	GO:0097159 organic cyclic compound binding; GO:1901363 heterocyclic compound binding; GO:1901265 nucleoside phosphate binding; GO:0005488 binding; GO:0003676 nucleic acid binding; GO:0000166 nucleotide binding; GO:0036094 small molecule binding;				IPR002075; IPR018222; IPR000504; IPR012677; IPR032710;	Nuclear transport factor 2; Nuclear transport factor 2, eukaryote; RNA recognition motif domain; Nucleotide-binding alpha-beta plait domain; NTF2-like domain;
XP_024165075.1	348	Up	K	serpin-ZX [Rosa chinensis]	SFIEVNEEGTEAAAASAGVIK(1)LR		chloroplast				K13963	SERPINB; serpin B	ko05146 Amoebiasis;	IPR023796;	Serpin domain;
XP_024165446.1	454	Up	K	Unknown	AK(1)VAALEK		nucleus
XP_024165657.1	151	Up	K	vesicle-associated membrane protein 722 [Rosa chinensis]	GVMMENIEK(1)VLDR		chloroplast	GO:0006810 transport; GO:0051179 localization; GO:0016192 vesicle-mediated transport; GO:0051234 establishment of localization;	GO:0031224 intrinsic component of membrane; GO:0016020 membrane; GO:0016021 integral component of membrane; GO:0044425 membrane part;		K08511			IPR010908; IPR011012; IPR001388;	Longin domain; Longin-like domain; Synaptobrevin;
XP_024165722.1	14	Up	K	40S ribosomal protein S5 [Rosa chinensis]	AAAVESAPVSQEK(1)ILPHNDVK		cytoskeleton	GO:0006518 peptide metabolic process; GO:0043043 peptide biosynthetic process; GO:0044267 cellular protein metabolic process; GO:0006807 nitrogen compound metabolic process; GO:0009058 biosynthetic process; GO:0043603 cellular amide metabolic process; GO:0044238 primary metabolic process; GO:1901566 organonitrogen compound biosynthetic process; GO:1901576 organic substance biosynthetic process; G…	GO:0043229 intracellular organelle; GO:0005840 ribosome; GO:0043232 intracellular non-membrane-bounded organelle; GO:0015935 small ribosomal subunit; GO:0005737 cytoplasm; GO:0044446 intracellular organelle part; GO:0032991 macromolecular complex; GO:0044424 intracellular part; GO:0005623 cell; GO:0044422 organelle part; GO:0043228 non-membrane-bounded organelle; GO:0043226 organelle; GO:0044464 …	GO:0097159 organic cyclic compound binding; GO:1901363 heterocyclic compound binding; GO:0003723 RNA binding; GO:0005488 binding; GO:0003676 nucleic acid binding; GO:0005198 structural molecule activity; GO:0003735 structural constituent of ribosome;	K02989	RP-S5e; small subunit ribosomal protein S5e	ko03010 Ribosome;	IPR023798;	Ribosomal protein S7 domain;
XP_024165768.1	197	Up	K	squalene monooxygenase-like isoform X3 [Rosa chinensis]	LEQGTVTTLIEEK(1)GTIK(1)GVIYK		cytoplasm	GO:0044699 single-organism process; GO:0008152 metabolic process; GO:0055114 oxidation-reduction process; GO:0044710 single-organism metabolic process;	GO:0031224 intrinsic component of membrane; GO:0016020 membrane; GO:0016021 integral component of membrane; GO:0044425 membrane part;	GO:0016709 oxidoreductase activity, acting on paired donors, with incorporation or reduction of molecular oxygen, NAD(P)H as one donor, and incorporation of one atom of oxygen; GO:1901265 nucleoside phosphate binding; GO:0050660 flavin adenine dinucleotide binding; GO:0043167 ion binding; GO:0016705 oxidoreductase activity, acting on paired donors, with incorporation or reduction of molecular oxy…	K00511	SQLE; squalene monooxygenase [EC:1.14.14.17]	ko01130 Biosynthesis of antibiotics; ko00100 Steroid biosynthesis; ko01110 Biosynthesis of secondary metabolites; ko01100 Metabolic pathways; ko00909 Sesquiterpenoid and triterpenoid biosynthesis;	IPR013698; IPR006076; IPR023753;	Squalene epoxidase; FAD dependent oxidoreductase; FAD/NAD(P)-binding domain;
XP_024165768.1	180	Up	K	squalene monooxygenase-like isoform X3 [Rosa chinensis]	EK(1)AATLSNVK(1)LEQGTVTTLIEEK(1)GTIK		cytoplasm	GO:0044699 single-organism process; GO:0008152 metabolic process; GO:0055114 oxidation-reduction process; GO:0044710 single-organism metabolic process;	GO:0031224 intrinsic component of membrane; GO:0016020 membrane; GO:0016021 integral component of membrane; GO:0044425 membrane part;	GO:0016709 oxidoreductase activity, acting on paired donors, with incorporation or reduction of molecular oxygen, NAD(P)H as one donor, and incorporation of one atom of oxygen; GO:1901265 nucleoside phosphate binding; GO:0050660 flavin adenine dinucleotide binding; GO:0043167 ion binding; GO:0016705 oxidoreductase activity, acting on paired donors, with incorporation or reduction of molecular oxy…	K00511	SQLE; squalene monooxygenase [EC:1.14.14.17]	ko01130 Biosynthesis of antibiotics; ko00100 Steroid biosynthesis; ko01110 Biosynthesis of secondary metabolites; ko01100 Metabolic pathways; ko00909 Sesquiterpenoid and triterpenoid biosynthesis;	IPR013698; IPR006076; IPR023753;	Squalene epoxidase; FAD dependent oxidoreductase; FAD/NAD(P)-binding domain;
XP_024165992.1	358	Up	K	ankyrin repeat domain-containing protein 2B-like [Rosa chinensis]	LNNQNDVLK(1)LLEK		mitochondria			GO:0005515 protein binding; GO:0005488 binding;				IPR020683;	Ankyrin repeat-containing domain;
XP_024166795.1	38	Up	K	glycine-rich RNA-binding protein-like [Rosa chinensis]	AFAPFGEIIESK(1)IINDR		nucleus			GO:0097159 organic cyclic compound binding; GO:1901363 heterocyclic compound binding; GO:1901265 nucleoside phosphate binding; GO:0005488 binding; GO:0003676 nucleic acid binding; GO:0000166 nucleotide binding; GO:0036094 small molecule binding;				IPR000504; IPR012677;	RNA recognition motif domain; Nucleotide-binding alpha-beta plait domain;
XP_024167385.1	227	Up	K	sugar transporter ERD6-like 7 isoform X3 [Rosa chinensis]	GKDADVSLEAAEIK(1)EYIATIDSLPK		plasma membrane	GO:0006810 transport; GO:0055085 transmembrane transport; GO:0051179 localization; GO:0051234 establishment of localization;	GO:0031224 intrinsic component of membrane; GO:0016020 membrane; GO:0016021 integral component of membrane; GO:0044425 membrane part;	GO:0022892 substrate-specific transporter activity; GO:0022891 substrate-specific transmembrane transporter activity; GO:0022857 transmembrane transporter activity; GO:0005215 transporter activity;	K08145			IPR020846;	Major facilitator superfamily domain;
XP_024168021.1	87	Up	K	profilin-3 [Rosa chinensis]	K(1)GSGGITVK		cytoskeleton			GO:0003779 actin binding; GO:0005515 protein binding; GO:0008092 cytoskeletal protein binding; GO:0005488 binding;	K05759	PFN; profilin	ko04013 MAPK signaling pathway - fly; ko05132 Salmonella infection; ko04810 Regulation of actin cytoskeleton; ko05131 Shigellosis; ko04015 Rap1 signaling pathway;
XP_024168063.1	74	Up	K	heavy metal-associated isoprenylated plant protein 26-like [Rosa chinensis]	LTVTGYVEPK(1)K		chloroplast	GO:0006810 transport; GO:0051179 localization; GO:0006812 cation transport; GO:0030001 metal ion transport; GO:0006811 ion transport; GO:0051234 establishment of localization;		GO:0046872 metal ion binding; GO:0043169 cation binding; GO:0005488 binding; GO:0043167 ion binding;				IPR006121;	Heavy metal-associated domain, HMA;
XP_024169744.1	196	Up	K	serine/threonine-protein kinase 16 [Rosa chinensis]	K(1)GQPPLAILMDFGSAR		cytoskeleton	GO:0016310 phosphorylation; GO:0044267 cellular protein metabolic process; GO:0044238 primary metabolic process; GO:0044237 cellular metabolic process; GO:0006796 phosphate-containing compound metabolic process; GO:0071704 organic substance metabolic process; GO:0008152 metabolic process; GO:0006468 protein phosphorylation; GO:0006793 phosphorus metabolic process; GO:0044260 cellular macromolecul…		GO:0005524 ATP binding; GO:1901265 nucleoside phosphate binding; GO:0016773 phosphotransferase activity, alcohol group as acceptor; GO:0001882 nucleoside binding; GO:0043167 ion binding; GO:0004672 protein kinase activity; GO:0000166 nucleotide binding; GO:0097159 organic cyclic compound binding; GO:1901363 heterocyclic compound binding; GO:0032549 ribonucleoside binding; GO:0097367 carbohydrate …	K08856			IPR000719; IPR011009;	Protein kinase domain; Protein kinase-like domain;
XP_024170287.1	301	Up	K	probable eukaryotic translation initiation factor 5-1 [Rosa chinensis]	QSLK(1)AGSNSSQLK		nucleus	GO:0006518 peptide metabolic process; GO:0043043 peptide biosynthetic process; GO:0044267 cellular protein metabolic process; GO:0006807 nitrogen compound metabolic process; GO:0009058 biosynthetic process; GO:0043603 cellular amide metabolic process; GO:0044238 primary metabolic process; GO:1901566 organonitrogen compound biosynthetic process; GO:0044237 cellular metabolic process; GO:1901576 or…		GO:0097159 organic cyclic compound binding; GO:1901363 heterocyclic compound binding; GO:0003723 RNA binding; GO:0008135 translation factor activity, RNA binding; GO:0005488 binding; GO:0003676 nucleic acid binding; GO:0003743 translation initiation factor activity; GO:0005515 protein binding;	K03262	EIF5; translation initiation factor 5	ko04214 Apoptosis - fly; ko03013 RNA transport;	IPR016189; IPR003307; IPR016190; IPR002735; IPR016024; IPR016021;	Translation initiation factor IF2/IF5, N-terminal; W2 domain; Translation initiation factor IF2/IF5, zinc-binding; Translation initiation factor IF2/IF5; Armadillo-type fold; MIF4G-like domain;
XP_024170382.1	137	Up	K	chaperone protein ClpB1 [Rosa chinensis]	EAGIATAK(1)VK		cytoplasm	GO:0008152 metabolic process; GO:0019538 protein metabolic process; GO:0043170 macromolecule metabolic process; GO:0044238 primary metabolic process; GO:0071704 organic substance metabolic process;		GO:0005524 ATP binding; GO:1901265 nucleoside phosphate binding; GO:0001882 nucleoside binding; GO:0043167 ion binding; GO:0000166 nucleotide binding; GO:0097159 organic cyclic compound binding; GO:1901363 heterocyclic compound binding; GO:0032549 ribonucleoside binding; GO:0097367 carbohydrate derivative binding; GO:0032553 ribonucleotide binding; GO:0005488 binding; GO:0032550 purine ribonucleo…	K03695	clpB; ATP-dependent Clp protease ATP-binding subunit ClpB	ko04213 Longevity regulating pathway - multiple species;	IPR019489; IPR003593; IPR003959; IPR027417; IPR004176;	Clp ATPase, C-terminal; AAA+ ATPase domain; ATPase, AAA-type, core; P-loop containing nucleoside triphosphate hydrolase; Clp, N-terminal;
XP_024170517.1	224	Up	K	PREDICTED: putative mediator of RNA polymerase II transcription subunit 26 [Fragaria vesca subsp. vesca]	NQGEEFDLGVK(1)AGK		nucleus							IPR013989;	Development/cell death domain;
XP_024170882.1	22	Up	K	O-fucosyltransferase 34-like [Rosa chinensis]	GLGGGDK(1)LK		cytoplasm
XP_024170978.1	61	Up	K	remorin-like isoform X2 [Rosa chinensis]	APK(0.108)PEDETK(0.892)VLAIVEKPCEPAEEK		nucleus							IPR005516; IPR005518;	Remorin, C-terminal; Remorin, N-terminal;
XP_024171464.1	253	Up	K	probable protein S-acyltransferase 14 isoform X1 [Rosa chinensis]	K(1)TTPK(1)WR		plasma membrane				K20028			IPR001594;	Palmitoyltransferase, DHHC domain;
XP_024171464.1	249	Up	K	probable protein S-acyltransferase 14 isoform X1 [Rosa chinensis]	K(1)TTPK(1)WR		plasma membrane				K20028			IPR001594;	Palmitoyltransferase, DHHC domain;
XP_024172379.1	564	Up	K	tripeptidyl-peptidase 2 isoform X2 [Rosa chinensis]	K(1)ALENTSVPVGSLPEDK		chloroplast	GO:0006508 proteolysis; GO:0008152 metabolic process; GO:0043170 macromolecule metabolic process; GO:0019538 protein metabolic process; GO:0044238 primary metabolic process; GO:0071704 organic substance metabolic process;		GO:0004252 serine-type endopeptidase activity; GO:0004175 endopeptidase activity; GO:0008238 exopeptidase activity; GO:0008233 peptidase activity; GO:0008240 tripeptidyl-peptidase activity; GO:0003824 catalytic activity; GO:0017171 serine hydrolase activity; GO:0008236 serine-type peptidase activity; GO:0070011 peptidase activity, acting on L-amino acid peptides; GO:0016787 hydrolase activity;	K01280			IPR034051; IPR000209; IPR022229;	Tripeptidyl-peptidase II domain; Peptidase S8/S53 domain; Peptidase S8A, tripeptidyl peptidase II;
XP_024172831.1	178	Up	K	coatomer subunit delta isoform X1 [Rosa chinensis]	GEK(1)GGFGPLQSMGSGR		chloroplast	GO:0006810 transport; GO:0051179 localization; GO:0051234 establishment of localization;			K20471			IPR028565; IPR011012;	Mu homology domain; Longin-like domain;
XP_024173043.1	1356	Up	K	ABC transporter C family member 10-like [Rosa chinensis]	K(0.986)AIEEK(0.014)EEGLDTFVVQDGTNWSTGQR		plasma membrane	GO:0006810 transport; GO:0055085 transmembrane transport; GO:0051179 localization; GO:0051234 establishment of localization;	GO:0031224 intrinsic component of membrane; GO:0016020 membrane; GO:0016021 integral component of membrane; GO:0044425 membrane part;	GO:1901265 nucleoside phosphate binding; GO:0015399 primary active transmembrane transporter activity; GO:0016817 hydrolase activity, acting on acid anhydrides; GO:0016787 hydrolase activity; GO:0016887 ATPase activity; GO:0097159 organic cyclic compound binding; GO:1901363 heterocyclic compound binding; GO:0016462 pyrophosphatase activity; GO:0003824 catalytic activity; GO:0032553 ribonucleotide…				IPR003593; IPR003439; IPR011527; IPR027417;	AAA+ ATPase domain; ABC transporter-like; ABC transporter type 1, transmembrane domain; P-loop containing nucleoside triphosphate hydrolase;
XP_024173696.1	130	Up	K	PREDICTED: sn1-specific diacylglycerol lipase alpha [Fragaria vesca subsp. vesca]	ESDYAVLLDNK(1)LGK		chloroplast	GO:0016042 lipid catabolic process; GO:1901575 organic substance catabolic process; GO:0008152 metabolic process; GO:0044710 single-organism metabolic process; GO:0044712 single-organism catabolic process; GO:0044699 single-organism process; GO:0044238 primary metabolic process; GO:0009056 catabolic process; GO:0071704 organic substance metabolic process; GO:0006629 lipid metabolic process;						IPR002921; IPR029058; IPR005592;	Fungal lipase-like domain; Alpha/Beta hydrolase fold; Mono-/di-acylglycerol lipase, N-terminal;
XP_024174176.1	40	Up	K	secretory carrier-associated membrane protein 4 [Rosa chinensis]	IPPLASEPLGFGQK(1)HDATVDIPLDTMSDSK		plasma membrane	GO:0045184 establishment of protein localization; GO:0006810 transport; GO:0071702 organic substance transport; GO:0051179 localization; GO:0033036 macromolecule localization; GO:0008104 protein localization; GO:0015031 protein transport; GO:0051234 establishment of localization;	GO:0031224 intrinsic component of membrane; GO:0016020 membrane; GO:0016021 integral component of membrane; GO:0044425 membrane part;		K19995
XP_024174301.1	24	Up	K	ubiquitin-conjugating enzyme E2 27 [Rosa chinensis]	SGIK(1)VVPK		chloroplast			GO:0005515 protein binding; GO:0005488 binding;	K04649	HIP2; ubiquitin-conjugating enzyme (huntingtin interacting protein 2) [EC:2.3.2.23]	ko04120 Ubiquitin mediated proteolysis;	IPR016135; IPR015940; IPR000608; IPR009060;	Ubiquitin-conjugating enzyme/RWD-like; Ubiquitin-associated domain; Ubiquitin-conjugating enzyme E2; UBA-like;
XP_024174360.1	390	Up	K	dynamin-like protein ARC5 [Rosa chinensis]	GTVVAPPDK(1)FGETLQDER		nucleus			GO:1901265 nucleoside phosphate binding; GO:0001882 nucleoside binding; GO:0043167 ion binding; GO:0016817 hydrolase activity, acting on acid anhydrides; GO:0016787 hydrolase activity; GO:0000166 nucleotide binding; GO:0017111 nucleoside-triphosphatase activity; GO:0097159 organic cyclic compound binding; GO:1901363 heterocyclic compound binding; GO:0032549 ribonucleoside binding; GO:0097367 carb…				IPR030381; IPR001401; IPR027417;	Dynamin-type guanine nucleotide-binding (G) domain; Dynamin, GTPase domain; P-loop containing nucleoside triphosphate hydrolase;
XP_024175557.1	21	Up	K	protein DETOXIFICATION 35 [Rosa chinensis]	MEAPLLTNGAVTDYEPVTSFK(1)QAR		plasma membrane	GO:0006810 transport; GO:0042493 response to drug; GO:0055085 transmembrane transport; GO:0042221 response to chemical; GO:1902578 single-organism localization; GO:0044699 single-organism process; GO:0015893 drug transport; GO:0050896 response to stimulus; GO:0051179 localization; GO:0044765 single-organism transport; GO:0006855 drug transmembrane transport; GO:0051234 establishment of localizati…	GO:0016020 membrane;	GO:0022804 active transmembrane transporter activity; GO:0015291 secondary active transmembrane transporter activity; GO:0015238 drug transmembrane transporter activity; GO:0090484 drug transporter activity; GO:0015297 antiporter activity; GO:0022857 transmembrane transporter activity; GO:0005215 transporter activity;	K03327
XP_024175607.1	121	Up	K	remorin-like [Rosa chinensis]	K(1)AAIEAK		mitochondria							IPR005516; IPR005518;	Remorin, C-terminal; Remorin, N-terminal;
XP_024175901.1	523	Up	K	heat shock protein 83 [Rosa chinensis]	LVSATK(1)EGLK		cytoplasm	GO:0006457 protein folding; GO:0006950 response to stress; GO:0050896 response to stimulus; GO:0009987 cellular process;		GO:0005524 ATP binding; GO:1901265 nucleoside phosphate binding; GO:0001882 nucleoside binding; GO:0043167 ion binding; GO:0005515 protein binding; GO:0000166 nucleotide binding; GO:0097159 organic cyclic compound binding; GO:1901363 heterocyclic compound binding; GO:0032549 ribonucleoside binding; GO:0097367 carbohydrate derivative binding; GO:0032553 ribonucleotide binding; GO:0005488 binding; …	K04079	HSP90A; molecular chaperone HtpG	ko04659 Th17 cell differentiation; ko04621 NOD-like receptor signaling pathway; ko04657 IL-17 signaling pathway; ko04612 Antigen processing and presentation; ko04915 Estrogen signaling pathway; ko05418 Fluid shear stress and atherosclerosis; ko04217 Necroptosis; ko04626 Plant-pathogen interaction; ko04151 PI3K-Akt signaling pathway; ko05215 Prostate cancer; ko04141 Protein processing in endoplasm…	IPR020568; IPR020575; IPR003594;	Ribosomal protein S5 domain 2-type fold; Heat shock protein Hsp90, N-terminal; Histidine kinase-like ATPase, C-terminal domain;
XP_024175981.1	15	Up	K	desiccation protectant protein Lea14 homolog [Rosa chinensis]	NFVTDK(0.873)LANVEK(0.127)PEADLTDVDFR		cytoplasm	GO:0009414 response to water deprivation; GO:0001101 response to acid chemical; GO:0042221 response to chemical; GO:0006950 response to stress; GO:0009415 response to water; GO:0009628 response to abiotic stimulus; GO:1901700 response to oxygen-containing compound; GO:0010035 response to inorganic substance; GO:0050896 response to stimulus; GO:0009269 response to desiccation;						IPR013783; IPR013990; IPR004864;	Immunoglobulin-like fold; Water stress and hypersensitive response domain; Late embryogenesis abundant protein, LEA-14;
XP_024176332.1	323	Up	K	3-ketoacyl-CoA synthase 1 [Rosa chinensis]	SGGAAILLSNK(1)R		cytoplasm	GO:0044711 single-organism biosynthetic process; GO:0016053 organic acid biosynthetic process; GO:0044281 small molecule metabolic process; GO:0044763 single-organism cellular process; GO:0044699 single-organism process; GO:0044255 cellular lipid metabolic process; GO:0009058 biosynthetic process; GO:0006631 fatty acid metabolic process; GO:0044238 primary metabolic process; GO:0044237 cellular m…	GO:0016020 membrane;	GO:0016746 transferase activity, transferring acyl groups; GO:0016747 transferase activity, transferring acyl groups other than amino-acyl groups; GO:0016740 transferase activity; GO:0003824 catalytic activity;	K15397	KCS; 3-ketoacyl-CoA synthase [EC:2.3.1.199]	ko01110 Biosynthesis of secondary metabolites; ko00062 Fatty acid elongation;	IPR016039; IPR013747; IPR013601;	Thiolase-like; 3-Oxoacyl-[acyl-carrier-protein (ACP)] synthase III, C-terminal; FAE1/Type III polyketide synthase-like protein;
XP_024176620.1	101	Up	K	phenylalanine ammonia-lyase 1 [Rosa chinensis]	ASSDWVMDSMGK(1)GTDSYGVTTGFGATSHR		cytoskeleton	GO:1902222 erythrose 4-phosphate/phosphoenolpyruvate family amino acid catabolic process; GO:1901606 alpha-amino acid catabolic process; GO:0006725 cellular aromatic compound metabolic process; GO:0044699 single-organism process; GO:0044237 cellular metabolic process; GO:0071704 organic substance metabolic process; GO:0006559 L-phenylalanine catabolic process; GO:0008152 metabolic process; GO:000…	GO:0044424 intracellular part; GO:0005623 cell; GO:0044464 cell part; GO:0005622 intracellular; GO:0005737 cytoplasm;	GO:0016829 lyase activity; GO:0016840 carbon-nitrogen lyase activity; GO:0016841 ammonia-lyase activity; GO:0003824 catalytic activity;	K10775	PAL; phenylalanine ammonia-lyase [EC:4.3.1.24]	ko01110 Biosynthesis of secondary metabolites; ko01100 Metabolic pathways; ko00940 Phenylpropanoid biosynthesis; ko00360 Phenylalanine metabolism;	IPR024083; IPR008948; IPR023144;	Fumarase/histidase, N-terminal; L-Aspartase-like; Phenylalanine ammonia-lyase, shielding domain;
XP_024176720.1	632	Up	K	ABC transporter C family member 10-like [Rosa chinensis]	SASFSWDNLSK(1)ATLR		plasma membrane	GO:0006810 transport; GO:0055085 transmembrane transport; GO:0051179 localization; GO:0051234 establishment of localization;	GO:0031224 intrinsic component of membrane; GO:0016020 membrane; GO:0016021 integral component of membrane; GO:0044425 membrane part;	GO:1901265 nucleoside phosphate binding; GO:0015399 primary active transmembrane transporter activity; GO:0016817 hydrolase activity, acting on acid anhydrides; GO:0016787 hydrolase activity; GO:0016887 ATPase activity; GO:0097159 organic cyclic compound binding; GO:1901363 heterocyclic compound binding; GO:0016462 pyrophosphatase activity; GO:0003824 catalytic activity; GO:0032553 ribonucleotide…				IPR003593; IPR003439; IPR011527; IPR027417;	AAA+ ATPase domain; ABC transporter-like; ABC transporter type 1, transmembrane domain; P-loop containing nucleoside triphosphate hydrolase;
XP_024176944.1	318	Up	K	UDP-glucuronic acid decarboxylase 5-like [Rosa chinensis]	ELLGWEPK(1)VK		cytoplasm				K08678	UXS1; UDP-glucuronate decarboxylase [EC:4.1.1.35]	ko01100 Metabolic pathways; ko00520 Amino sugar and nucleotide sugar metabolism;	IPR016040;	NAD(P)-binding domain;
XP_024177107.1	635	Up	K	L-type lectin-domain containing receptor kinase S.4 [Rosa chinensis]	SK(1)DGGDGSTGGEFEDYVHSYSYPPSSYFDK		vacuolar membrane	GO:0016310 phosphorylation; GO:0044267 cellular protein metabolic process; GO:0044238 primary metabolic process; GO:0044237 cellular metabolic process; GO:0006796 phosphate-containing compound metabolic process; GO:0071704 organic substance metabolic process; GO:0008152 metabolic process; GO:0006468 protein phosphorylation; GO:0006793 phosphorus metabolic process; GO:0044260 cellular macromolecul…		GO:0005524 ATP binding; GO:1901265 nucleoside phosphate binding; GO:0016773 phosphotransferase activity, alcohol group as acceptor; GO:0001882 nucleoside binding; GO:0043167 ion binding; GO:0004672 protein kinase activity; GO:0000166 nucleotide binding; GO:0097159 organic cyclic compound binding; GO:1901363 heterocyclic compound binding; GO:0032549 ribonucleoside binding; GO:0097367 carbohydrate …				IPR001220; IPR000719; IPR013320; IPR011009;	Legume lectin domain; Protein kinase domain; Concanavalin A-like lectin/glucanase domain; Protein kinase-like domain;
XP_024177577.1	188	Up	K	proteasome subunit alpha type-7 [Rosa chinensis]	ETSGQDTIK(1)LAIR		cytoplasm	GO:0043632 modification-dependent macromolecule catabolic process; GO:0044265 cellular macromolecule catabolic process; GO:0051603 proteolysis involved in cellular protein catabolic process; GO:0044257 cellular protein catabolic process; GO:0019941 modification-dependent protein catabolic process; GO:0044267 cellular protein metabolic process; GO:0006511 ubiquitin-dependent protein catabolic proc…	GO:0019773 proteasome core complex, alpha-subunit complex; GO:1902494 catalytic complex; GO:0000502 proteasome complex; GO:0044464 cell part; GO:0005622 intracellular; GO:0005839 proteasome core complex; GO:0032991 macromolecular complex; GO:0044424 intracellular part; GO:1905368 peptidase complex; GO:0005623 cell; GO:0043234 protein complex; GO:1905369 endopeptidase complex;	GO:0004175 endopeptidase activity; GO:0004298 threonine-type endopeptidase activity; GO:0008233 peptidase activity; GO:0070003 threonine-type peptidase activity; GO:0003824 catalytic activity; GO:0070011 peptidase activity, acting on L-amino acid peptides; GO:0016787 hydrolase activity;	K02731	PSMA7; 20S proteasome subunit alpha 4 [EC:3.4.25.1]	ko03050 Proteasome;	IPR029055; IPR000426;	Nucleophile aminohydrolases, N-terminal; Proteasome alpha-subunit, N-terminal domain;
XP_024178355.1	244	Up	K	annexin D2-like [Rosa chinensis]	LLTFPEK(1)YFEK		cytoplasm			GO:0005544 calcium-dependent phospholipid binding; GO:0005488 binding; GO:0005543 phospholipid binding; GO:0043167 ion binding; GO:0008289 lipid binding; GO:0043169 cation binding; GO:0046872 metal ion binding; GO:0043168 anion binding; GO:0005509 calcium ion binding;	K17098
XP_024178885.1	327	Up	K	transmembrane 9 superfamily member 11 [Rosa chinensis]	YEELDK(1)EAQAQMNEELSGWK		plasma membrane		GO:0031224 intrinsic component of membrane; GO:0016020 membrane; GO:0016021 integral component of membrane; GO:0044425 membrane part;
XP_024178901.1	212	Up	K	MATH domain and coiled-coil domain-containing protein At2g42480-like [Rosa chinensis]	NLK(1)IEPR		cytoplasm			GO:0005515 protein binding; GO:0005488 binding;				IPR008974; IPR002083;	TRAF-like; MATH/TRAF domain;
XP_024178983.1	172	Up	K	cellulose synthase A catalytic subunit 3 [UDP-forming] [Rosa chinensis]	LSMASPGASIGGK(1)R		plasma membrane	GO:0016051 carbohydrate biosynthetic process; GO:0044711 single-organism biosynthetic process; GO:0006073 cellular glucan metabolic process; GO:0000271 polysaccharide biosynthetic process; GO:0030243 cellulose metabolic process; GO:0044042 glucan metabolic process; GO:0044763 single-organism cellular process; GO:0044699 single-organism process; GO:0033692 cellular polysaccharide biosynthetic proc…	GO:0016020 membrane;	GO:0016759 cellulose synthase activity; GO:0016758 transferase activity, transferring hexosyl groups; GO:0003824 catalytic activity; GO:0035251 UDP-glucosyltransferase activity; GO:0016760 cellulose synthase (UDP-forming) activity; GO:0008194 UDP-glycosyltransferase activity; GO:0046527 glucosyltransferase activity; GO:0016757 transferase activity, transferring glycosyl groups; GO:0016740 transfe…	K10999			IPR027934; IPR013083; IPR029044;	Cellulose synthase, RING-type zinc finger; Zinc finger, RING/FYVE/PHD-type; Nucleotide-diphospho-sugar transferases;
XP_024179601.1	200	Up	K	ras-related protein RABB1b [Rosa chinensis]	TAQNVEEAFIK(1)TAGK		nucleus	GO:0050794 regulation of cellular process; GO:0044700 single organism signaling; GO:0051716 cellular response to stimulus; GO:0007165 signal transduction; GO:0050789 regulation of biological process; GO:0007154 cell communication; GO:0035556 intracellular signal transduction; GO:0044699 single-organism process; GO:0007264 small GTPase mediated signal transduction; GO:0023052 signaling; GO:0050896…		GO:1901265 nucleoside phosphate binding; GO:0001882 nucleoside binding; GO:0043167 ion binding; GO:0000166 nucleotide binding; GO:0097159 organic cyclic compound binding; GO:1901363 heterocyclic compound binding; GO:0032549 ribonucleoside binding; GO:0097367 carbohydrate derivative binding; GO:0032553 ribonucleotide binding; GO:0005488 binding; GO:0032550 purine ribonucleoside binding; GO:0043168…	K07877	RAB2A; Ras-related protein Rab-2A	ko04152 AMPK signaling pathway;	IPR005225; IPR027417;	Small GTP-binding protein domain; P-loop containing nucleoside triphosphate hydrolase;
XP_024179725.1	233	Up	K	actin-7 [Rosa chinensis]	LAYVALDYEQELETAK(1)SSSSVEK		cytoskeleton				K10355
XP_024180015.1	144	Up	K	S-adenosylmethionine decarboxylase proenzyme-like [Rosa chinensis]	SFSEEVSVLDGHFGK(1)LGLASR		nucleus	GO:0044106 cellular amine metabolic process; GO:0008216 spermidine metabolic process; GO:0097164 ammonium ion metabolic process; GO:0006807 nitrogen compound metabolic process; GO:0009058 biosynthetic process; GO:0006597 spermine biosynthetic process; GO:1901566 organonitrogen compound biosynthetic process; GO:1901576 organic substance biosynthetic process; GO:0044237 cellular metabolic process; …		GO:0004014 adenosylmethionine decarboxylase activity; GO:0016831 carboxy-lyase activity; GO:0016829 lyase activity; GO:0003824 catalytic activity; GO:0016830 carbon-carbon lyase activity;	K01611	speD; S-adenosylmethionine decarboxylase [EC:4.1.1.50]	ko00270 Cysteine and methionine metabolism; ko00330 Arginine and proline metabolism; ko01100 Metabolic pathways;	IPR016067;	S-adenosylmethionine decarboxylase, core;
XP_024180422.1	625	Up	K	pyrophosphate-energized vacuolar membrane proton pump [Rosa chinensis]	QFNTIPGLMEGLAK(1)PDYATCVK		chloroplast	GO:0006810 transport; GO:1902578 single-organism localization; GO:0006812 cation transport; GO:0006811 ion transport; GO:0044699 single-organism process; GO:0051179 localization; GO:0015672 monovalent inorganic cation transport; GO:0006818 hydrogen transport; GO:0015992 proton transport; GO:0044765 single-organism transport; GO:0051234 establishment of localization;	GO:0016020 membrane;	GO:0022804 active transmembrane transporter activity; GO:0015405 P-P-bond-hydrolysis-driven transmembrane transporter activity; GO:0004427 inorganic diphosphatase activity; GO:0016462 pyrophosphatase activity; GO:0003824 catalytic activity; GO:0015399 primary active transmembrane transporter activity; GO:0016817 hydrolase activity, acting on acid anhydrides; GO:0016787 hydrolase activity; GO:0016…	K01507	ppa; inorganic pyrophosphatase [EC:3.6.1.1]	ko00190 Oxidative phosphorylation;
XP_024180521.1	372	Up	K	sucrose synthase [Rosa chinensis]	TEK(1)GIVR		cytoplasm	GO:0044723 single-organism carbohydrate metabolic process; GO:0008152 metabolic process; GO:0005985 sucrose metabolic process; GO:0044262 cellular carbohydrate metabolic process; GO:0044710 single-organism metabolic process; GO:0044763 single-organism cellular process; GO:0044699 single-organism process; GO:0009311 oligosaccharide metabolic process; GO:0005984 disaccharide metabolic process; GO:0…		GO:0016758 transferase activity, transferring hexosyl groups; GO:0003824 catalytic activity; GO:0035251 UDP-glucosyltransferase activity; GO:0008194 UDP-glycosyltransferase activity; GO:0046527 glucosyltransferase activity; GO:0016757 transferase activity, transferring glycosyl groups; GO:0016157 sucrose synthase activity; GO:0016740 transferase activity;	K00695	E2.4.1.13; sucrose synthase [EC:2.4.1.13]	ko00500 Starch and sucrose metabolism; ko01100 Metabolic pathways;	IPR000368; IPR001296;	Sucrose synthase; Glycosyl transferase, family 1;
XP_024180527.1	124	Up	K	SKP1-like protein 1A [Rosa chinensis]	GK(1)TPEEIRK		cytoplasm	GO:0043632 modification-dependent macromolecule catabolic process; GO:0044265 cellular macromolecule catabolic process; GO:0051603 proteolysis involved in cellular protein catabolic process; GO:0044257 cellular protein catabolic process; GO:0019941 modification-dependent protein catabolic process; GO:0044267 cellular protein metabolic process; GO:0006511 ubiquitin-dependent protein catabolic proc…			K03094	SKP1; S-phase kinase-associated protein 1	ko04110 Cell cycle; ko04710 Circadian rhythm; ko05168 Herpes simplex infection; ko04341 Hedgehog signaling pathway - fly; ko04141 Protein processing in endoplasmic reticulum; ko05200 Pathways in cancer; ko04114 Oocyte meiosis; ko04350 TGF-beta signaling pathway; ko04120 Ubiquitin mediated proteolysis; ko04310 Wnt signaling pathway; ko04111 Cell cycle - yeast;	IPR016072; IPR011333; IPR016073;	SKP1 component, dimerisation; SKP1/BTB/POZ domain; SKP1 component, POZ domain;
XP_024180826.1	227	Up	K	60S ribosomal protein L3-like [Rosa chinensis]	GK(1)GYEGVVTR		chloroplast	GO:0006518 peptide metabolic process; GO:0043043 peptide biosynthetic process; GO:0044267 cellular protein metabolic process; GO:0006807 nitrogen compound metabolic process; GO:0009058 biosynthetic process; GO:0043603 cellular amide metabolic process; GO:0044238 primary metabolic process; GO:1901566 organonitrogen compound biosynthetic process; GO:1901576 organic substance biosynthetic process; G…	GO:0005840 ribosome; GO:0043226 organelle; GO:0043229 intracellular organelle; GO:0043232 intracellular non-membrane-bounded organelle; GO:0044464 cell part; GO:0005622 intracellular; GO:0005737 cytoplasm; GO:0032991 macromolecular complex; GO:0044424 intracellular part; GO:1990904 ribonucleoprotein complex; GO:0005623 cell; GO:0030529 intracellular ribonucleoprotein complex; GO:0044444 cytoplasm…	GO:0003735 structural constituent of ribosome; GO:0005198 structural molecule activity;	K02925	RP-L3e; large subunit ribosomal protein L3e	ko03010 Ribosome;	IPR009000;	Translation protein, beta-barrel domain;
XP_024181232.1	44	Up	K	SNF1-related protein kinase catalytic subunit alpha KIN10 [Rosa chinensis]	IAEHALTGHK(1)VAIK		cytoplasm	GO:0016310 phosphorylation; GO:0044267 cellular protein metabolic process; GO:0044238 primary metabolic process; GO:0044237 cellular metabolic process; GO:0006796 phosphate-containing compound metabolic process; GO:0071704 organic substance metabolic process; GO:0008152 metabolic process; GO:0006468 protein phosphorylation; GO:0006793 phosphorus metabolic process; GO:0044260 cellular macromolecul…		GO:0005524 ATP binding; GO:1901265 nucleoside phosphate binding; GO:0016773 phosphotransferase activity, alcohol group as acceptor; GO:0001882 nucleoside binding; GO:0043167 ion binding; GO:0004672 protein kinase activity; GO:0000166 nucleotide binding; GO:0097159 organic cyclic compound binding; GO:1901363 heterocyclic compound binding; GO:0032549 ribonucleoside binding; GO:0097367 carbohydrate …	K07198	PRKAA; 5'-AMP-activated protein kinase, catalytic alpha subunit [EC:2.7.11.11]	ko04710 Circadian rhythm; ko04714 Thermogenesis; ko04140 Autophagy - animal; ko04151 PI3K-Akt signaling pathway; ko04921 Oxytocin signaling pathway; ko04922 Glucagon signaling pathway; ko04530 Tight junction; ko04152 AMPK signaling pathway; ko04920 Adipocytokine signaling pathway; ko04211 Longevity regulating pathway; ko05410 Hypertrophic cardiomyopathy (HCM); ko05418 Fluid shear stress and ather…	IPR015940; IPR001772; IPR028375; IPR000719; IPR011009;	Ubiquitin-associated domain; Kinase associated domain 1 (KA1); KA1 domain/Ssp2, C-terminal; Protein kinase domain; Protein kinase-like domain;
XP_024181259.1	356	Up	K	CSC1-like protein At4g35870 [Rosa chinensis]	IGK(1)FFSLMELR		plasma membrane		GO:0016020 membrane;					IPR027815; IPR003864; IPR032880;	10TM putative phosphate transporter, cytosolic domain; Calcium-dependent channel, 7TM region, putative phosphate; Calcium permeable stress-gated cation channel 1, N-terminal transmembrane domain;
XP_024181826.1	872	Up	K	"ATPase 10, plasma membrane-type [Rosa chinensis]"	TAFTAK(0.984)K(0.984)DYGK(0.031)EDR		plasma membrane	GO:0009116 nucleoside metabolic process; GO:0042278 purine nucleoside metabolic process; GO:0009167 purine ribonucleoside monophosphate metabolic process; GO:0009117 nucleotide metabolic process; GO:0044699 single-organism process; GO:0046129 purine ribonucleoside biosynthetic process; GO:0009163 nucleoside biosynthetic process; GO:0009058 biosynthetic process; GO:0009156 ribonucleoside monophosp…	GO:0031224 intrinsic component of membrane; GO:0016020 membrane; GO:0016021 integral component of membrane; GO:0044425 membrane part;	GO:1901265 nucleoside phosphate binding; GO:0043167 ion binding; GO:0016817 hydrolase activity, acting on acid anhydrides; GO:0016787 hydrolase activity; GO:0000166 nucleotide binding; GO:0017111 nucleoside-triphosphatase activity; GO:0016887 ATPase activity; GO:1901363 heterocyclic compound binding; GO:0097159 organic cyclic compound binding; GO:0016462 pyrophosphatase activity; GO:0003824 catal…	K01535	PMA1; H+-transporting ATPase [EC:3.6.3.6]	ko00190 Oxidative phosphorylation;	IPR023298; IPR004014; IPR008250; IPR023299; IPR023214;	P-type ATPase, transmembrane domain; Cation-transporting P-type ATPase, N-terminal; P-type ATPase, A domain; P-type ATPase, cytoplasmic domain N; HAD-like domain;
XP_024181826.1	871	Up	K	"ATPase 10, plasma membrane-type [Rosa chinensis]"	TAFTAK(0.984)K(0.984)DYGK(0.031)EDR		plasma membrane	GO:0009116 nucleoside metabolic process; GO:0042278 purine nucleoside metabolic process; GO:0009167 purine ribonucleoside monophosphate metabolic process; GO:0009117 nucleotide metabolic process; GO:0044699 single-organism process; GO:0046129 purine ribonucleoside biosynthetic process; GO:0009163 nucleoside biosynthetic process; GO:0009058 biosynthetic process; GO:0009156 ribonucleoside monophosp…	GO:0031224 intrinsic component of membrane; GO:0016020 membrane; GO:0016021 integral component of membrane; GO:0044425 membrane part;	GO:1901265 nucleoside phosphate binding; GO:0043167 ion binding; GO:0016817 hydrolase activity, acting on acid anhydrides; GO:0016787 hydrolase activity; GO:0000166 nucleotide binding; GO:0017111 nucleoside-triphosphatase activity; GO:0016887 ATPase activity; GO:1901363 heterocyclic compound binding; GO:0097159 organic cyclic compound binding; GO:0016462 pyrophosphatase activity; GO:0003824 catal…	K01535	PMA1; H+-transporting ATPase [EC:3.6.3.6]	ko00190 Oxidative phosphorylation;	IPR023298; IPR004014; IPR008250; IPR023299; IPR023214;	P-type ATPase, transmembrane domain; Cation-transporting P-type ATPase, N-terminal; P-type ATPase, A domain; P-type ATPase, cytoplasmic domain N; HAD-like domain;
XP_024181883.1	126	Up	K	glycerol kinase [Rosa chinensis]	K(0.244)LEK(0.756)ELSGGR		nucleus	GO:0008152 metabolic process; GO:0006793 phosphorus metabolic process; GO:0052646 alditol phosphate metabolic process; GO:1901135 carbohydrate derivative metabolic process; GO:0019637 organophosphate metabolic process; GO:0006072 glycerol-3-phosphate metabolic process; GO:0005975 carbohydrate metabolic process; GO:0044238 primary metabolic process; GO:0044237 cellular metabolic process; GO:000998…		GO:0004370 glycerol kinase activity; GO:0016301 kinase activity; GO:0016773 phosphotransferase activity, alcohol group as acceptor; GO:0003824 catalytic activity; GO:0016740 transferase activity; GO:0016772 transferase activity, transferring phosphorus-containing groups;	K00864	glpK; glycerol kinase [EC:2.7.1.30]	ko00561 Glycerolipid metabolism; ko01100 Metabolic pathways; ko03320 PPAR signaling pathway; ko04626 Plant-pathogen interaction;	IPR018485; IPR018484;	Carbohydrate kinase, FGGY, C-terminal; Carbohydrate kinase, FGGY, N-terminal;
XP_024181909.1	507	Up	K	LOW QUALITY PROTEIN: 26S proteasome non-ATPase regulatory subunit 2 homolog A [Rosa chinensis]	SK(1)LTPILNDAK		cytoplasm			GO:0005488 binding;	K03028	PSMD2; 26S proteasome regulatory subunit N1	ko05169 Epstein-Barr virus infection; ko03050 Proteasome;	IPR011989; IPR016024;	Armadillo-like helical; Armadillo-type fold;
XP_024182207.1	510	Up	K	cytochrome P450 84A1 [Rosa chinensis]	LVAVPTK(1)R		chloroplast	GO:0044699 single-organism process; GO:0008152 metabolic process; GO:0055114 oxidation-reduction process; GO:0044710 single-organism metabolic process;		GO:0097159 organic cyclic compound binding; GO:1901363 heterocyclic compound binding; GO:0020037 heme binding; GO:0005506 iron ion binding; GO:0046914 transition metal ion binding; GO:0003824 catalytic activity; GO:0005488 binding; GO:0043167 ion binding; GO:0043169 cation binding; GO:0046872 metal ion binding; GO:0016705 oxidoreductase activity, acting on paired donors, with incorporation or red…	K09755	CYP84A; ferulate-5-hydroxylase [EC:1.14.-.-]	ko01110 Biosynthesis of secondary metabolites; ko01100 Metabolic pathways; ko00940 Phenylpropanoid biosynthesis;
XP_024182291.1	50	Up	K	syntaxin-22-like isoform X2 [Rosa chinensis]	LVDAIGTVK(1)DTPDHR		chloroplast	GO:0006810 transport; GO:0051179 localization; GO:0016192 vesicle-mediated transport; GO:0051234 establishment of localization;	GO:0016020 membrane;	GO:0005515 protein binding; GO:0005488 binding;				IPR000727; IPR010989; IPR006011;	Target SNARE coiled-coil homology domain; SNARE; Syntaxin, N-terminal domain;
XP_024182329.1	219	Up	K	Unknown	DVK(0.999)IK(0.001)PLR		chloroplast			GO:0043169 cation binding; GO:0046872 metal ion binding; GO:0005515 protein binding; GO:0008270 zinc ion binding; GO:0046914 transition metal ion binding; GO:0005488 binding; GO:0043167 ion binding;				IPR001841; IPR013083; IPR002035;	Zinc finger, RING-type; Zinc finger, RING/FYVE/PHD-type; von Willebrand factor, type A;
XP_024182585.1	109	Up	K	protein S-acyltransferase 24 [Rosa chinensis]	TAAAQYIIEHGGDVNAK(1)DHAGQTALHWSAVR		plasma membrane			GO:0005515 protein binding; GO:0005488 binding;	K20032			IPR001594; IPR020683;	Palmitoyltransferase, DHHC domain; Ankyrin repeat-containing domain;
XP_024182655.1	113	Up	K	two-pore potassium channel 3-like [Rosa chinensis]	PAPK(1)STPNIVR		plasma membrane	GO:0098655 cation transmembrane transport; GO:0034220 ion transmembrane transport; GO:0098660 inorganic ion transmembrane transport; GO:0030001 metal ion transport; GO:0071804 cellular potassium ion transport; GO:0044763 single-organism cellular process; GO:0044699 single-organism process; GO:0051234 establishment of localization; GO:0006810 transport; GO:0055085 transmembrane transport; GO:00068…	GO:0016020 membrane;	GO:0015075 ion transmembrane transporter activity; GO:0022803 passive transmembrane transporter activity; GO:0022892 substrate-specific transporter activity; GO:0015077 monovalent inorganic cation transmembrane transporter activity; GO:0015267 channel activity; GO:0015079 potassium ion transmembrane transporter activity; GO:0022891 substrate-specific transmembrane transporter activity; GO:0046873…	K05389			IPR011992; IPR013099;	EF-hand domain pair; Potassium channel domain;
XP_024183495.1	9	Up	K	ubiquitin receptor RAD23d-like isoform X2 [Rosa chinensis]	TLK(1)GTNFEIEVEPQQLVADVK		cytoplasm	GO:0033554 cellular response to stress; GO:0051603 proteolysis involved in cellular protein catabolic process; GO:0044257 cellular protein catabolic process; GO:0006725 cellular aromatic compound metabolic process; GO:0006259 DNA metabolic process; GO:0006289 nucleotide-excision repair; GO:0044267 cellular protein metabolic process; GO:0050896 response to stimulus; GO:0044237 cellular metabolic p…	GO:0043226 organelle; GO:0043231 intracellular membrane-bounded organelle; GO:0043229 intracellular organelle; GO:0005634 nucleus; GO:0044464 cell part; GO:0005622 intracellular; GO:0044424 intracellular part; GO:0043227 membrane-bounded organelle; GO:0005623 cell;	GO:0097159 organic cyclic compound binding; GO:1901363 heterocyclic compound binding; GO:0003677 DNA binding; GO:0003684 damaged DNA binding; GO:0005515 protein binding; GO:0005488 binding; GO:0003676 nucleic acid binding;	K10839	RAD23; UV excision repair protein RAD23	ko04141 Protein processing in endoplasmic reticulum; ko03420 Nucleotide excision repair;	IPR006636; IPR015940; IPR029071; IPR000626; IPR015360; IPR009060;	Heat shock chaperonin-binding; Ubiquitin-associated domain; Ubiquitin-related domain; Ubiquitin domain; XPC-binding domain; UBA-like;
XP_024185541.1	102	Up	K	syntaxin-132-like isoform X2 [Rosa chinensis]	GK(1)LEAISK		nucleus	GO:0006810 transport; GO:0051179 localization; GO:0016192 vesicle-mediated transport; GO:0051234 establishment of localization;	GO:0016020 membrane;	GO:0005515 protein binding; GO:0005488 binding;	K08486	STX1B_2_3; syntaxin 1B/2/3	ko04721 Synaptic vesicle cycle; ko04130 SNARE interactions in vesicular transport;	IPR000727; IPR010989; IPR006011;	Target SNARE coiled-coil homology domain; SNARE; Syntaxin, N-terminal domain;
XP_024185774.1	177	Up	K	Golgi SNAP receptor complex member 1-1-like [Rosa chinensis]	STFGGINSK(1)LSNIGSR		Golgi apparatus	GO:0006810 transport; GO:0046907 intracellular transport; GO:0051649 establishment of localization in cell; GO:0016192 vesicle-mediated transport; GO:0048193 Golgi vesicle transport; GO:0051179 localization; GO:0006888 ER to Golgi vesicle-mediated transport; GO:0051641 cellular localization; GO:0051234 establishment of localization;	GO:0043229 intracellular organelle; GO:0016020 membrane; GO:0098588 bounding membrane of organelle; GO:0031090 organelle membrane; GO:0005737 cytoplasm; GO:0044446 intracellular organelle part; GO:0005801 cis-Golgi network; GO:0000139 Golgi membrane; GO:0012505 endomembrane system; GO:0031224 intrinsic component of membrane; GO:0044424 intracellular part; GO:0005623 cell; GO:0016021 integral comp…		K08495	GOSR1; golgi SNAP receptor complex member 1	ko04130 SNARE interactions in vesicular transport;
XP_024186402.1	28	Up	K	vesicle transport protein SFT2B isoform X2 [Rosa chinensis]	VNVNQAFDK(1)MK		plasma membrane	GO:0006810 transport; GO:0051179 localization; GO:0016192 vesicle-mediated transport; GO:0051234 establishment of localization;
XP_024186965.1	365	Up	K	"pyruvate kinase 1, cytosolic isoform X2 [Rosa chinensis]"	GLYPVDTISTVGK(1)ICAEAEK		cytoplasm	GO:0006757 ATP generation from ADP; GO:0009116 nucleoside metabolic process; GO:0042278 purine nucleoside metabolic process; GO:0006165 nucleoside diphosphate phosphorylation; GO:0046031 ADP metabolic process; GO:0019362 pyridine nucleotide metabolic process; GO:0006096 glycolytic process; GO:0009167 purine ribonucleoside monophosphate metabolic process; GO:0009117 nucleotide metabolic process; G…		GO:0000287 magnesium ion binding; GO:0004743 pyruvate kinase activity; GO:0016773 phosphotransferase activity, alcohol group as acceptor; GO:0003824 catalytic activity; GO:0005488 binding; GO:0043167 ion binding; GO:0030955 potassium ion binding; GO:0046872 metal ion binding; GO:0043169 cation binding; GO:0031420 alkali metal ion binding; GO:0016740 transferase activity; GO:0016772 transferase ac…	K00873	PK; pyruvate kinase [EC:2.7.1.40]	ko00230 Purine metabolism; ko01130 Biosynthesis of antibiotics; ko01110 Biosynthesis of secondary metabolites; ko05165 Human papillomavirus infection; ko01230 Biosynthesis of amino acids; ko01100 Metabolic pathways; ko05203 Viral carcinogenesis; ko04930 Type II diabetes mellitus; ko01120 Microbial metabolism in diverse environments; ko01200 Carbon metabolism; ko00010 Glycolysis / Gluconeogenesis;…	IPR011037; IPR015794; IPR015813; IPR015806; IPR015795; IPR015793;	Pyruvate kinase-like, insert domain; Pyruvate kinase, alpha/beta; Pyruvate/Phosphoenolpyruvate kinase-like domain; Pyruvate kinase, beta-barrel insert domain; Pyruvate kinase, C-terminal; Pyruvate kinase, barrel;
XP_024186965.1	244	Up	K	"pyruvate kinase 1, cytosolic isoform X2 [Rosa chinensis]"	EFLSK(1)LGDLSQTQIFAK		cytoplasm	GO:0006757 ATP generation from ADP; GO:0009116 nucleoside metabolic process; GO:0042278 purine nucleoside metabolic process; GO:0006165 nucleoside diphosphate phosphorylation; GO:0046031 ADP metabolic process; GO:0019362 pyridine nucleotide metabolic process; GO:0006096 glycolytic process; GO:0009167 purine ribonucleoside monophosphate metabolic process; GO:0009117 nucleotide metabolic process; G…		GO:0000287 magnesium ion binding; GO:0004743 pyruvate kinase activity; GO:0016773 phosphotransferase activity, alcohol group as acceptor; GO:0003824 catalytic activity; GO:0005488 binding; GO:0043167 ion binding; GO:0030955 potassium ion binding; GO:0046872 metal ion binding; GO:0043169 cation binding; GO:0031420 alkali metal ion binding; GO:0016740 transferase activity; GO:0016772 transferase ac…	K00873	PK; pyruvate kinase [EC:2.7.1.40]	ko00230 Purine metabolism; ko01130 Biosynthesis of antibiotics; ko01110 Biosynthesis of secondary metabolites; ko05165 Human papillomavirus infection; ko01230 Biosynthesis of amino acids; ko01100 Metabolic pathways; ko05203 Viral carcinogenesis; ko04930 Type II diabetes mellitus; ko01120 Microbial metabolism in diverse environments; ko01200 Carbon metabolism; ko00010 Glycolysis / Gluconeogenesis;…	IPR011037; IPR015794; IPR015813; IPR015806; IPR015795; IPR015793;	Pyruvate kinase-like, insert domain; Pyruvate kinase, alpha/beta; Pyruvate/Phosphoenolpyruvate kinase-like domain; Pyruvate kinase, beta-barrel insert domain; Pyruvate kinase, C-terminal; Pyruvate kinase, barrel;
XP_024187029.1	215	Up	K	cell division cycle protein 48 homolog [Rosa chinensis]	K(1)QMAQIR		chloroplast			GO:0005524 ATP binding; GO:1901265 nucleoside phosphate binding; GO:0001882 nucleoside binding; GO:0043167 ion binding; GO:0016787 hydrolase activity; GO:0000166 nucleotide binding; GO:0097159 organic cyclic compound binding; GO:1901363 heterocyclic compound binding; GO:0032549 ribonucleoside binding; GO:0097367 carbohydrate derivative binding; GO:0003824 catalytic activity; GO:0032553 ribonucleo…	K13525	VCP; transitional endoplasmic reticulum ATPase	ko04141 Protein processing in endoplasmic reticulum; ko05134 Legionellosis;	IPR029067; IPR003593; IPR003959; IPR009010; IPR004201; IPR027417; IPR003338;	CDC48 domain 2-like; AAA+ ATPase domain; ATPase, AAA-type, core; Aspartate decarboxylase-like domain; CDC48, domain 2; P-loop containing nucleoside triphosphate hydrolase; CDC48, N-terminal subdomain;
XP_024187272.1	208	Up	K	Unknown	SHSVPELNK(1)DGSVSLGSVFR		plasma membrane			GO:0043169 cation binding; GO:0046872 metal ion binding; GO:0008270 zinc ion binding; GO:0046914 transition metal ion binding; GO:0005488 binding; GO:0043167 ion binding;				IPR013083; IPR011016;	Zinc finger, RING/FYVE/PHD-type; Zinc finger, RING-CH-type;
XP_024187276.1	271	Up	K	syntaxin-121-like [Rosa chinensis]	GGTQQLGK(1)AR		Golgi apparatus	GO:0045184 establishment of protein localization; GO:0006810 transport; GO:0046907 intracellular transport; GO:0070727 cellular macromolecule localization; GO:0051649 establishment of localization in cell; GO:0016192 vesicle-mediated transport; GO:0006886 intracellular protein transport; GO:0071702 organic substance transport; GO:0008104 protein localization; GO:0033036 macromolecule localization…	GO:0016020 membrane;	GO:0005484 SNAP receptor activity; GO:0005515 protein binding; GO:0005488 binding;	K08486	STX1B_2_3; syntaxin 1B/2/3	ko04721 Synaptic vesicle cycle; ko04130 SNARE interactions in vesicular transport;	IPR000727; IPR010989; IPR006011;	Target SNARE coiled-coil homology domain; SNARE; Syntaxin, N-terminal domain;
XP_024187442.1	259	Up	K	5-methyltetrahydropteroyltriglutamate--homocysteine methyltransferase [Rosa chinensis]	TLTSLK(1)GVTAYGFDLVR		mitochondria	GO:0000097 sulfur amino acid biosynthetic process; GO:0016053 organic acid biosynthetic process; GO:0009066 aspartate family amino acid metabolic process; GO:0044699 single-organism process; GO:0009058 biosynthetic process; GO:1901566 organonitrogen compound biosynthetic process; GO:0044237 cellular metabolic process; GO:0000096 sulfur amino acid metabolic process; GO:0044272 sulfur compound bios…		GO:0042085 5-methyltetrahydropteroyltri-L-glutamate-dependent methyltransferase activity; GO:0008168 methyltransferase activity; GO:0046914 transition metal ion binding; GO:0003824 catalytic activity; GO:0005488 binding; GO:0008172 S-methyltransferase activity; GO:0043167 ion binding; GO:0016741 transferase activity, transferring one-carbon groups; GO:0046872 metal ion binding; GO:0043169 cation …	K00549	metE; 5-methyltetrahydropteroyltriglutamate--homocysteine methyltransferase [EC:2.1.1.14]	ko00270 Cysteine and methionine metabolism; ko01110 Biosynthesis of secondary metabolites; ko01230 Biosynthesis of amino acids; ko01100 Metabolic pathways; ko00450 Selenocompound metabolism;	IPR013215; IPR002629;	Cobalamin-independent methionine synthase MetE, N-terminal; Cobalamin-independent methionine synthase MetE, C-terminal/archaeal;
XP_024187550.1	231	Up	K	serine/threonine protein phosphatase 2A regulatory subunit B''beta-like [Rosa chinensis]	QPDLK(1)YLTQEDFKPVLR		nucleus			GO:0043169 cation binding; GO:0046872 metal ion binding; GO:0005509 calcium ion binding; GO:0005488 binding; GO:0043167 ion binding;	K11583	PPP2R3; serine/threonine-protein phosphatase 2A regulatory subunit B''	ko04261 Adrenergic signaling in cardiomyocytes; ko05165 Human papillomavirus infection; ko03015 mRNA surveillance pathway; ko04071 Sphingolipid signaling pathway; ko04728 Dopaminergic synapse; ko04152 AMPK signaling pathway; ko04151 PI3K-Akt signaling pathway;	IPR011992; IPR002048;	EF-hand domain pair; EF-hand domain;
XP_024187660.1	99	Up	K	"2,3-bisphosphoglycerate-independent phosphoglycerate mutase [Rosa chinensis]"	IFAQGAK(1)LVDSALESGK		cytoplasm	GO:0046365 monosaccharide catabolic process; GO:0044724 single-organism carbohydrate catabolic process; GO:0044712 single-organism catabolic process; GO:0044281 small molecule metabolic process; GO:0044699 single-organism process; GO:0044282 small molecule catabolic process; GO:0005975 carbohydrate metabolic process; GO:0044238 primary metabolic process; GO:0071704 organic substance metabolic pro…	GO:0044424 intracellular part; GO:0005623 cell; GO:0044464 cell part; GO:0005622 intracellular; GO:0005737 cytoplasm;	GO:0016853 isomerase activity; GO:0046914 transition metal ion binding; GO:0003824 catalytic activity; GO:0005488 binding; GO:0016868 intramolecular transferase activity, phosphotransferases; GO:0043167 ion binding; GO:0043169 cation binding; GO:0046872 metal ion binding; GO:0004619 phosphoglycerate mutase activity; GO:0016866 intramolecular transferase activity; GO:0030145 manganese ion binding;	K15633	gpmI; 2,3-bisphosphoglycerate-independent phosphoglycerate mutase [EC:5.4.2.12]	ko01130 Biosynthesis of antibiotics; ko01110 Biosynthesis of secondary metabolites; ko00260 Glycine, serine and threonine metabolism; ko01230 Biosynthesis of amino acids; ko01100 Metabolic pathways; ko00680 Methane metabolism; ko01120 Microbial metabolism in diverse environments; ko01200 Carbon metabolism; ko00010 Glycolysis / Gluconeogenesis;	IPR017849; IPR006124; IPR011258; IPR017850;	Alkaline phosphatase-like, alpha/beta/alpha; Metalloenzyme; BPG-independent PGAM, N-terminal; Alkaline-phosphatase-like, core domain;
XP_024187798.1	67	Up	K	eukaryotic translation initiation factor 3 subunit A [Rosa chinensis]	FAK(1)DGLIQYR		cytoplasm		GO:0044464 cell part; GO:0005622 intracellular; GO:0005737 cytoplasm; GO:0032991 macromolecular complex; GO:0044424 intracellular part; GO:0043234 protein complex; GO:0005623 cell; GO:0044444 cytoplasmic part; GO:0005852 eukaryotic translation initiation factor 3 complex;	GO:0005515 protein binding; GO:0005488 binding;	K03254	EIF3A; translation initiation factor 3 subunit A	ko03013 RNA transport;	IPR000717;	Proteasome component (PCI) domain;
XP_024188044.1	30	Up	K	Unknown	GGGK(1)AGIADR		mitochondria
XP_024188105.1	330	Up	K	guanylate kinase 2-like [Rosa chinensis]	SSSK(1)VVDLFIDHSVSK		cytoskeleton	GO:0006725 cellular aromatic compound metabolic process; GO:0009117 nucleotide metabolic process; GO:0044281 small molecule metabolic process; GO:0044763 single-organism cellular process; GO:0072521 purine-containing compound metabolic process; GO:0044699 single-organism process; GO:1901360 organic cyclic compound metabolic process; GO:0006807 nitrogen compound metabolic process; GO:0044238 prima…		GO:0016301 kinase activity; GO:0003824 catalytic activity; GO:0004385 guanylate kinase activity; GO:0005488 binding; GO:0019205 nucleobase-containing compound kinase activity; GO:0005515 protein binding; GO:0016776 phosphotransferase activity, phosphate group as acceptor; GO:0016740 transferase activity; GO:0019201 nucleotide kinase activity; GO:0016772 transferase activity, transferring phosphor…	K00942	E2.7.4.8; guanylate kinase [EC:2.7.4.8]	ko00230 Purine metabolism; ko01100 Metabolic pathways;	IPR011043; IPR008144; IPR027417; IPR008145; IPR015915;	Galactose oxidase/kelch, beta-propeller; Guanylate kinase-like domain; P-loop containing nucleoside triphosphate hydrolase; Guanylate kinase/L-type calcium channel beta subunit; Kelch-type beta propeller;
XP_024188259.1	230	Up	K	E3 ubiquitin-protein ligase AIRP2 [Rosa chinensis]	LPLLVPK(1)HGVVSYDLYR		nucleus			GO:0043169 cation binding; GO:0046872 metal ion binding; GO:0005515 protein binding; GO:0008270 zinc ion binding; GO:0046914 transition metal ion binding; GO:0005488 binding; GO:0043167 ion binding;				IPR001841; IPR013083;	Zinc finger, RING-type; Zinc finger, RING/FYVE/PHD-type;
XP_024188326.1	134	Up	K	universal stress protein PHOS32 [Rosa chinensis]	GLGTLK(1)R		cytoplasm	GO:0006950 response to stress; GO:0050896 response to stimulus;						IPR014729; IPR006016;	Rossmann-like alpha/beta/alpha sandwich fold; UspA;
XP_024188752.1	277	Up	K	probable low-specificity L-threonine aldolase 1 [Rosa chinensis]	TLAEGLNQIK(1)GLR		cytoplasm	GO:0044281 small molecule metabolic process; GO:0044763 single-organism cellular process; GO:0006807 nitrogen compound metabolic process; GO:0044699 single-organism process; GO:0044238 primary metabolic process; GO:0044237 cellular metabolic process; GO:0071704 organic substance metabolic process; GO:0008152 metabolic process; GO:0006520 cellular amino acid metabolic process; GO:0044710 single-or…		GO:0016829 lyase activity; GO:0003824 catalytic activity;	K01620	ltaE; threonine aldolase [EC:4.1.2.48]	ko01120 Microbial metabolism in diverse environments; ko01130 Biosynthesis of antibiotics; ko01110 Biosynthesis of secondary metabolites; ko00260 Glycine, serine and threonine metabolism; ko01230 Biosynthesis of amino acids; ko01100 Metabolic pathways;	IPR015424; IPR001597; IPR015422; IPR015421;	Pyridoxal phosphate-dependent transferase; Aromatic amino acid beta-eliminating lyase/threonine aldolase; Pyridoxal phosphate-dependent transferase, major region, subdomain 2; Pyridoxal phosphate-dependent transferase, major region, subdomain 1;
XP_024188877.1	42	Up	K	glycine-rich RNA-binding protein RZ1A [Rosa chinensis]	VVVDK(1)FSGR		nucleus			GO:0097159 organic cyclic compound binding; GO:1901363 heterocyclic compound binding; GO:1901265 nucleoside phosphate binding; GO:0046914 transition metal ion binding; GO:0005488 binding; GO:0003676 nucleic acid binding; GO:0043167 ion binding; GO:0046872 metal ion binding; GO:0043169 cation binding; GO:0000166 nucleotide binding; GO:0008270 zinc ion binding; GO:0036094 small molecule binding;	K12885	RBMX; heterogeneous nuclear ribonucleoprotein G	ko03040 Spliceosome;	IPR000504; IPR012677; IPR001878;	RNA recognition motif domain; Nucleotide-binding alpha-beta plait domain; Zinc finger, CCHC-type;
XP_024189110.1	161	Up	K	vesicle-associated membrane protein 727 [Rosa chinensis]	AQITDVK(1)GIMMDNIEK		Golgi apparatus	GO:0006810 transport; GO:0051179 localization; GO:0016192 vesicle-mediated transport; GO:0051234 establishment of localization;	GO:0031224 intrinsic component of membrane; GO:0016020 membrane; GO:0016021 integral component of membrane; GO:0044425 membrane part;		K08511			IPR010908; IPR011012; IPR001388;	Longin domain; Longin-like domain; Synaptobrevin;
XP_024189218.1	343	Up	K	"GDP-mannose 3,5-epimerase 2 [Rosa chinensis]"	EK(1)AQGTDLSLYGSSK		cytoskeleton			GO:0097159 organic cyclic compound binding; GO:1901363 heterocyclic compound binding; GO:1901265 nucleoside phosphate binding; GO:0047918 GDP-mannose 3,5-epimerase activity; GO:0016853 isomerase activity; GO:0051287 NAD binding; GO:0003824 catalytic activity; GO:0016854 racemase and epimerase activity; GO:0016857 racemase and epimerase activity, acting on carbohydrates and derivatives; GO:0005488…	K10046	GME; GDP-D-mannose 3', 5'-epimerase [EC:5.1.3.18 5.1.3.-]	ko01110 Biosynthesis of secondary metabolites; ko01100 Metabolic pathways; ko00053 Ascorbate and aldarate metabolism; ko00520 Amino sugar and nucleotide sugar metabolism;	IPR001509; IPR016040; IPR033890;	NAD-dependent epimerase/dehydratase; NAD(P)-binding domain; GDP-mannose 3,5-epimerase;
XP_024189434.1	15	Up	K	PHD finger protein ALFIN-LIKE 2-like [Rosa chinensis]	TVEEIFK(1)DYGAR		chloroplast	GO:0050794 regulation of cellular process; GO:0010468 regulation of gene expression; GO:0006355 regulation of transcription, DNA-templated; GO:0031326 regulation of cellular biosynthetic process; GO:0080090 regulation of primary metabolic process; GO:0060255 regulation of macromolecule metabolic process; GO:0019219 regulation of nucleobase-containing compound metabolic process; GO:0010556 regulat…		GO:0042393 histone binding; GO:0046914 transition metal ion binding; GO:0005488 binding; GO:0043167 ion binding; GO:0046872 metal ion binding; GO:0043169 cation binding; GO:0005515 protein binding; GO:0008270 zinc ion binding;				IPR001965; IPR013083; IPR011011; IPR019787;	Zinc finger, PHD-type; Zinc finger, RING/FYVE/PHD-type; Zinc finger, FYVE/PHD-type; Zinc finger, PHD-finger;
XP_024189449.1	725	Up	K	putative ABC transporter C family member 15 isoform X1 [Rosa chinensis]	ENILFGNAYDK(1)AK		plasma membrane	GO:0006810 transport; GO:0055085 transmembrane transport; GO:0051179 localization; GO:0051234 establishment of localization;	GO:0031224 intrinsic component of membrane; GO:0016020 membrane; GO:0016021 integral component of membrane; GO:0044425 membrane part;	GO:1901265 nucleoside phosphate binding; GO:0015399 primary active transmembrane transporter activity; GO:0016817 hydrolase activity, acting on acid anhydrides; GO:0016787 hydrolase activity; GO:0016887 ATPase activity; GO:0097159 organic cyclic compound binding; GO:1901363 heterocyclic compound binding; GO:0016462 pyrophosphatase activity; GO:0003824 catalytic activity; GO:0032553 ribonucleotide…	K05665	ABCC1; ATP-binding cassette, subfamily C (CFTR/MRP), member 1	ko05206 MicroRNAs in cancer; ko02010 ABC transporters; ko04977 Vitamin digestion and absorption; ko01523 Antifolate resistance; ko04071 Sphingolipid signaling pathway;	IPR003593; IPR003439; IPR027417; IPR011527;	AAA+ ATPase domain; ABC transporter-like; P-loop containing nucleoside triphosphate hydrolase; ABC transporter type 1, transmembrane domain;
XP_024190497.1	250	Up	K	putative kinase-like protein TMKL1 [Rosa chinensis]	APELIK(1)MR		vacuolar membrane	GO:0016310 phosphorylation; GO:0044267 cellular protein metabolic process; GO:0044238 primary metabolic process; GO:0044237 cellular metabolic process; GO:0006796 phosphate-containing compound metabolic process; GO:0071704 organic substance metabolic process; GO:0008152 metabolic process; GO:0006468 protein phosphorylation; GO:0006793 phosphorus metabolic process; GO:0044260 cellular macromolecul…		GO:0005524 ATP binding; GO:1901265 nucleoside phosphate binding; GO:0016773 phosphotransferase activity, alcohol group as acceptor; GO:0001882 nucleoside binding; GO:0043167 ion binding; GO:0004672 protein kinase activity; GO:0000166 nucleotide binding; GO:0097159 organic cyclic compound binding; GO:1901363 heterocyclic compound binding; GO:0032549 ribonucleoside binding; GO:0097367 carbohydrate …				IPR000719; IPR001245; IPR011009;	Protein kinase domain; Serine-threonine/tyrosine-protein kinase catalytic domain; Protein kinase-like domain;
XP_024190939.1	80	Up	K	long chain acyl-CoA synthetase 1-like [Rosa chinensis]	TYK(1)EVYEEVLLVGSALR		cytoplasm	GO:0008152 metabolic process;		GO:0003824 catalytic activity;	K01897	ACSL; long-chain acyl-CoA synthetase [EC:6.2.1.3]	ko04920 Adipocytokine signaling pathway; ko00071 Fatty acid degradation; ko01100 Metabolic pathways; ko03320 PPAR signaling pathway; ko04216 Ferroptosis; ko04714 Thermogenesis; ko04146 Peroxisome; ko01212 Fatty acid metabolism; ko00061 Fatty acid biosynthesis; ko02024 Quorum sensing;	IPR000873;	AMP-dependent synthetase/ligase;
XP_024191015.1	390	Up	K	S-adenosylmethionine synthase 5 [Rosa chinensis]	DDPDFTWEVVK(0.316)PLK(0.729)WEK(0.954)PQS		cytoplasm	GO:0051188 cofactor biosynthetic process; GO:0006790 sulfur compound metabolic process; GO:0046500 S-adenosylmethionine metabolic process; GO:0009058 biosynthetic process; GO:0006732 coenzyme metabolic process; GO:1901576 organic substance biosynthetic process; GO:0044237 cellular metabolic process; GO:0044272 sulfur compound biosynthetic process; GO:0044249 cellular biosynthetic process; GO:0051…		GO:0005524 ATP binding; GO:1901265 nucleoside phosphate binding; GO:0001882 nucleoside binding; GO:0043167 ion binding; GO:0000166 nucleotide binding; GO:0004478 methionine adenosyltransferase activity; GO:0097159 organic cyclic compound binding; GO:1901363 heterocyclic compound binding; GO:0032549 ribonucleoside binding; GO:0097367 carbohydrate derivative binding; GO:0003824 catalytic activity; …	K00789	metK; S-adenosylmethionine synthetase [EC:2.5.1.6]	ko00270 Cysteine and methionine metabolism; ko01110 Biosynthesis of secondary metabolites; ko01230 Biosynthesis of amino acids; ko01100 Metabolic pathways;	IPR022636; IPR022628; IPR022630; IPR022629;	S-adenosylmethionine synthetase superfamily; S-adenosylmethionine synthetase, N-terminal; S-adenosylmethionine synthetase, C-terminal; S-adenosylmethionine synthetase, central domain;
XP_024191289.1	1079	Up	K	ubiquitin carboxyl-terminal hydrolase 13 isoform X3 [Rosa chinensis]	HTYEK(1)PVK		cytoplasm	GO:0043632 modification-dependent macromolecule catabolic process; GO:0070646 protein modification by small protein removal; GO:0044265 cellular macromolecule catabolic process; GO:0051603 proteolysis involved in cellular protein catabolic process; GO:0044257 cellular protein catabolic process; GO:0019941 modification-dependent protein catabolic process; GO:0044267 cellular protein metabolic proc…		GO:0008233 peptidase activity; GO:0036459 thiol-dependent ubiquitinyl hydrolase activity; GO:0003824 catalytic activity; GO:0005488 binding; GO:0019783 ubiquitin-like protein-specific protease activity; GO:0101005 ubiquitinyl hydrolase activity; GO:0070011 peptidase activity, acting on L-amino acid peptides; GO:0008234 cysteine-type peptidase activity; GO:0016787 hydrolase activity; GO:0005515 pr…	K11838	USP7; ubiquitin carboxyl-terminal hydrolase 7 [EC:3.4.19.12]	ko04068 FoxO signaling pathway; ko05169 Epstein-Barr virus infection; ko05203 Viral carcinogenesis; ko05168 Herpes simplex infection;	IPR008974; IPR024729; IPR002083; IPR001394; IPR028889; IPR029346;	TRAF-like; Ubiquitin carboxyl-terminal hydrolase 7, ICP0-binding domain; MATH/TRAF domain; Peptidase C19, ubiquitin carboxyl-terminal hydrolase; Ubiquitin specific protease domain; Ubiquitin carboxyl-terminal hydrolase, C-terminal;
XP_024191526.1	505	Up	K	sodium/hydrogen exchanger 1-like [Rosa chinensis]	K(0.99)FDDK(0.01)FMRPVFGGR		plasma membrane	GO:0055067 monovalent inorganic cation homeostasis; GO:0065008 regulation of biological quality; GO:0006885 regulation of pH; GO:0050801 ion homeostasis; GO:0030001 metal ion transport; GO:0098771 inorganic ion homeostasis; GO:0006814 sodium ion transport; GO:0051234 establishment of localization; GO:0006810 transport; GO:0055085 transmembrane transport; GO:0042592 homeostatic process; GO:0055080…	GO:0031224 intrinsic component of membrane; GO:0016020 membrane; GO:0016021 integral component of membrane; GO:0044425 membrane part;	GO:0015298 solute:cation antiporter activity; GO:0022804 active transmembrane transporter activity; GO:0015291 secondary active transmembrane transporter activity; GO:0015075 ion transmembrane transporter activity; GO:0015299 solute:proton antiporter activity; GO:0022892 substrate-specific transporter activity; GO:0015077 monovalent inorganic cation transmembrane transporter activity; GO:0015078 …	K14724			IPR006153;	Cation/H+ exchanger;
XP_024191559.1	386	Up	K	oxysterol-binding protein-related protein 3A-like [Rosa chinensis]	NREEK(1)GHEFTPR		extracellular
XP_024191803.1	41	Up	K	heterogeneous nuclear ribonucleoprotein 1-like [Rosa chinensis]	DK(1)ITQRPR		nucleus			GO:0097159 organic cyclic compound binding; GO:1901363 heterocyclic compound binding; GO:0003723 RNA binding; GO:1901265 nucleoside phosphate binding; GO:0005488 binding; GO:0003676 nucleic acid binding; GO:0000166 nucleotide binding; GO:0036094 small molecule binding;	K14411	MSI; RNA-binding protein Musashi	ko03015 mRNA surveillance pathway;	IPR034131; IPR000504; IPR012677;	DAZ-associated protein 1, RNA recognition motif 2; RNA recognition motif domain; Nucleotide-binding alpha-beta plait domain;
XP_024192025.1	222	Up	K	dynamin-related protein 1E-like [Rosa chinensis]	LDLMDK(1)GTNALDVIEGR		chloroplast			GO:1901265 nucleoside phosphate binding; GO:0001882 nucleoside binding; GO:0043167 ion binding; GO:0016817 hydrolase activity, acting on acid anhydrides; GO:0016787 hydrolase activity; GO:0000166 nucleotide binding; GO:0017111 nucleoside-triphosphatase activity; GO:0097159 organic cyclic compound binding; GO:1901363 heterocyclic compound binding; GO:0032549 ribonucleoside binding; GO:0097367 carb…				IPR030381; IPR003130; IPR001401; IPR020850; IPR027417; IPR000375;	Dynamin-type guanine nucleotide-binding (G) domain; Dynamin GTPase effector; Dynamin, GTPase domain; GTPase effector domain; P-loop containing nucleoside triphosphate hydrolase; Dynamin central domain;
XP_024192196.1	45	Up	K	small EDRK-rich factor 2-like isoform X2 [Rosa chinensis]	ALQEK(1)LAK		nucleus
XP_024192632.1	139	Up	K	MLP-like protein 423 [Rosa chinensis]	AHEQVPEPSIIK(1)DFAIK		cytoplasm	GO:0006952 defense response; GO:0050896 response to stimulus; GO:0006950 response to stress; GO:0009607 response to biotic stimulus;						IPR023393; IPR000916;	START-like domain; Bet v I/Major latex protein;
XP_024193039.1	900	Up	K	26S proteasome non-ATPase regulatory subunit 1 homolog A [Rosa chinensis]	K(1)SEPELAFEFLTNPAR		chloroplast	GO:0050789 regulation of biological process; GO:0080090 regulation of primary metabolic process; GO:0060255 regulation of macromolecule metabolic process; GO:0051246 regulation of protein metabolic process; GO:0009894 regulation of catabolic process; GO:0019222 regulation of metabolic process; GO:0042176 regulation of protein catabolic process; GO:0065007 biological regulation;	GO:1902494 catalytic complex; GO:0000502 proteasome complex; GO:0044464 cell part; GO:0005622 intracellular; GO:0032991 macromolecular complex; GO:0044424 intracellular part; GO:1905368 peptidase complex; GO:0005623 cell; GO:0043234 protein complex; GO:1905369 endopeptidase complex;	GO:0030234 enzyme regulator activity; GO:0098772 molecular function regulator; GO:0005488 binding;	K03032	PSMD1; 26S proteasome regulatory subunit N2	ko05169 Epstein-Barr virus infection; ko03050 Proteasome;	IPR011989; IPR016024;	Armadillo-like helical; Armadillo-type fold;
XP_024193242.1	190	Up	K	adenosylhomocysteinase [Rosa chinensis]	DGLK(1)TDPK(1)R		cytoplasm	GO:1901606 alpha-amino acid catabolic process; GO:0009116 nucleoside metabolic process; GO:0042278 purine nucleoside metabolic process; GO:0046498 S-adenosylhomocysteine metabolic process; GO:0006725 cellular aromatic compound metabolic process; GO:0044699 single-organism process; GO:0072523 purine-containing compound catabolic process; GO:0044237 cellular metabolic process; GO:0071704 organic su…		GO:0097159 organic cyclic compound binding; GO:1901363 heterocyclic compound binding; GO:0004013 adenosylhomocysteinase activity; GO:0016801 hydrolase activity, acting on ether bonds; GO:1901265 nucleoside phosphate binding; GO:0051287 NAD binding; GO:0003824 catalytic activity; GO:0005488 binding; GO:0016787 hydrolase activity; GO:0000166 nucleotide binding; GO:0048037 cofactor binding; GO:00168…	K01251	E3.3.1.1; adenosylhomocysteinase [EC:3.3.1.1]	ko00270 Cysteine and methionine metabolism; ko01100 Metabolic pathways;	IPR016040; IPR015878;	NAD(P)-binding domain; S-adenosyl-L-homocysteine hydrolase, NAD binding domain;
XP_024193242.1	186	Up	K	adenosylhomocysteinase [Rosa chinensis]	DGLK(1)TDPK(1)R		cytoplasm	GO:1901606 alpha-amino acid catabolic process; GO:0009116 nucleoside metabolic process; GO:0042278 purine nucleoside metabolic process; GO:0046498 S-adenosylhomocysteine metabolic process; GO:0006725 cellular aromatic compound metabolic process; GO:0044699 single-organism process; GO:0072523 purine-containing compound catabolic process; GO:0044237 cellular metabolic process; GO:0071704 organic su…		GO:0097159 organic cyclic compound binding; GO:1901363 heterocyclic compound binding; GO:0004013 adenosylhomocysteinase activity; GO:0016801 hydrolase activity, acting on ether bonds; GO:1901265 nucleoside phosphate binding; GO:0051287 NAD binding; GO:0003824 catalytic activity; GO:0005488 binding; GO:0016787 hydrolase activity; GO:0000166 nucleotide binding; GO:0048037 cofactor binding; GO:00168…	K01251	E3.3.1.1; adenosylhomocysteinase [EC:3.3.1.1]	ko00270 Cysteine and methionine metabolism; ko01100 Metabolic pathways;	IPR016040; IPR015878;	NAD(P)-binding domain; S-adenosyl-L-homocysteine hydrolase, NAD binding domain;
XP_024193310.1	344	Up	K	cycloartenol synthase 2 [Rosa chinensis]	EK(1)ALQTAIEHIHYEDENTR		chloroplast			GO:0016853 isomerase activity; GO:0016866 intramolecular transferase activity; GO:0003824 catalytic activity;	K01853	CAS1; cycloartenol synthase [EC:5.4.99.8]	ko00100 Steroid biosynthesis; ko01110 Biosynthesis of secondary metabolites; ko01100 Metabolic pathways;	IPR032696; IPR032697; IPR008930;	Squalene cyclase, C-terminal; Squalene cyclase, N-terminal; Terpenoid cyclases/protein prenyltransferase alpha-alpha toroid;
XP_024193334.1	391	Up	K	S-adenosylmethionine synthase 5-like [Rosa chinensis]	DDADFTWEVVK(0.014)PLK(0.987)WDK(0.999)VQA		cytoplasm	GO:0051188 cofactor biosynthetic process; GO:0006790 sulfur compound metabolic process; GO:0046500 S-adenosylmethionine metabolic process; GO:0009058 biosynthetic process; GO:0006732 coenzyme metabolic process; GO:1901576 organic substance biosynthetic process; GO:0044237 cellular metabolic process; GO:0044272 sulfur compound biosynthetic process; GO:0044249 cellular biosynthetic process; GO:0051…		GO:0005524 ATP binding; GO:1901265 nucleoside phosphate binding; GO:0001882 nucleoside binding; GO:0043167 ion binding; GO:0000166 nucleotide binding; GO:0004478 methionine adenosyltransferase activity; GO:0097159 organic cyclic compound binding; GO:1901363 heterocyclic compound binding; GO:0032549 ribonucleoside binding; GO:0097367 carbohydrate derivative binding; GO:0003824 catalytic activity; …	K00789	metK; S-adenosylmethionine synthetase [EC:2.5.1.6]	ko00270 Cysteine and methionine metabolism; ko01110 Biosynthesis of secondary metabolites; ko01230 Biosynthesis of amino acids; ko01100 Metabolic pathways;	IPR022636; IPR022628; IPR022630; IPR022629;	S-adenosylmethionine synthetase superfamily; S-adenosylmethionine synthetase, N-terminal; S-adenosylmethionine synthetase, C-terminal; S-adenosylmethionine synthetase, central domain;
XP_024193544.1	287	Up	K	"putative methylesterase 11, chloroplastic isoform X2 [Rosa chinensis]"	K(1)FTEDLLFNQSPAK		chloroplast							IPR029058; IPR000073;	Alpha/Beta hydrolase fold; Alpha/beta hydrolase fold-1;
XP_024193757.1	176	Up	K	"pyruvate kinase, cytosolic isozyme [Rosa chinensis]"	K(1)NVNLPGVVVDLPTLTEK		cytoplasm	GO:0006757 ATP generation from ADP; GO:0009116 nucleoside metabolic process; GO:0042278 purine nucleoside metabolic process; GO:0006165 nucleoside diphosphate phosphorylation; GO:0046031 ADP metabolic process; GO:0019362 pyridine nucleotide metabolic process; GO:0006096 glycolytic process; GO:0009167 purine ribonucleoside monophosphate metabolic process; GO:0009117 nucleotide metabolic process; G…		GO:0000287 magnesium ion binding; GO:0004743 pyruvate kinase activity; GO:0016773 phosphotransferase activity, alcohol group as acceptor; GO:0003824 catalytic activity; GO:0005488 binding; GO:0043167 ion binding; GO:0030955 potassium ion binding; GO:0046872 metal ion binding; GO:0043169 cation binding; GO:0031420 alkali metal ion binding; GO:0016740 transferase activity; GO:0016772 transferase ac…	K00873	PK; pyruvate kinase [EC:2.7.1.40]	ko00230 Purine metabolism; ko01130 Biosynthesis of antibiotics; ko01110 Biosynthesis of secondary metabolites; ko05165 Human papillomavirus infection; ko01230 Biosynthesis of amino acids; ko01100 Metabolic pathways; ko05203 Viral carcinogenesis; ko04930 Type II diabetes mellitus; ko01120 Microbial metabolism in diverse environments; ko01200 Carbon metabolism; ko00010 Glycolysis / Gluconeogenesis;…	IPR011037; IPR015794; IPR015813; IPR015806; IPR015795; IPR015793;	Pyruvate kinase-like, insert domain; Pyruvate kinase, alpha/beta; Pyruvate/Phosphoenolpyruvate kinase-like domain; Pyruvate kinase, beta-barrel insert domain; Pyruvate kinase, C-terminal; Pyruvate kinase, barrel;
XP_024193969.1	86	Up	K	pto-interacting protein 1 [Rosa chinensis]	VYYGVLK(1)SGPAAAIK		cytoplasm	GO:0016310 phosphorylation; GO:0044267 cellular protein metabolic process; GO:0044238 primary metabolic process; GO:0044237 cellular metabolic process; GO:0006796 phosphate-containing compound metabolic process; GO:0071704 organic substance metabolic process; GO:0008152 metabolic process; GO:0006468 protein phosphorylation; GO:0006793 phosphorus metabolic process; GO:0044260 cellular macromolecul…		GO:0005524 ATP binding; GO:1901265 nucleoside phosphate binding; GO:0016773 phosphotransferase activity, alcohol group as acceptor; GO:0001882 nucleoside binding; GO:0043167 ion binding; GO:0004672 protein kinase activity; GO:0000166 nucleotide binding; GO:0097159 organic cyclic compound binding; GO:1901363 heterocyclic compound binding; GO:0032549 ribonucleoside binding; GO:0097367 carbohydrate …	K13436	PTI1; pto-interacting protein 1 [EC:2.7.11.1]	ko04626 Plant-pathogen interaction;	IPR000719; IPR001245; IPR011009;	Protein kinase domain; Serine-threonine/tyrosine-protein kinase catalytic domain; Protein kinase-like domain;
XP_024194068.1	107	Up	K	"nudix hydrolase 14, chloroplastic-like isoform X2 [Rosa chinensis]"	VLIQGVDMFGK(1)R		chloroplast			GO:0016787 hydrolase activity; GO:0003824 catalytic activity;	K18447	NUDX14; ADP-sugar diphosphatase [EC:3.6.1.21]	ko00051 Fructose and mannose metabolism; ko00230 Purine metabolism; ko00500 Starch and sucrose metabolism; ko01110 Biosynthesis of secondary metabolites; ko01100 Metabolic pathways;	IPR015797; IPR000086;	NUDIX hydrolase domain-like; NUDIX hydrolase domain;
XP_024194841.1	458	Up	K	7-deoxyloganetin glucosyltransferase-like [Rosa chinensis]	K(0.817)K(0.183)SEIACSVK		cytoplasm	GO:0008152 metabolic process;		GO:0016757 transferase activity, transferring glycosyl groups; GO:0016758 transferase activity, transferring hexosyl groups; GO:0003824 catalytic activity; GO:0016740 transferase activity;	K21374
XP_024194865.1	192	Up	K	"probable acylpyruvase FAHD1, mitochondrial [Rosa chinensis]"	GVGPVK(1)AGQK		chloroplast	GO:0008152 metabolic process;		GO:0003824 catalytic activity;	K01557	FAHD1; acylpyruvate hydrolase [EC:3.7.1.5]	ko01120 Microbial metabolism in diverse environments; ko01100 Metabolic pathways; ko00350 Tyrosine metabolism;	IPR011234;	Fumarylacetoacetase, C-terminal-related;
XP_024194932.1	8	Up	K	probable 6-phosphogluconolactonase 1 [Rosa chinensis]	ALSGVSK(1)DR		cytoplasm	GO:0006739 NADP metabolic process; GO:0019362 pyridine nucleotide metabolic process; GO:0006725 cellular aromatic compound metabolic process; GO:0046496 nicotinamide nucleotide metabolic process; GO:0009117 nucleotide metabolic process; GO:0044699 single-organism process; GO:0072524 pyridine-containing compound metabolic process; GO:0044237 cellular metabolic process; GO:0006796 phosphate-contain…		GO:0017057 6-phosphogluconolactonase activity; GO:0016787 hydrolase activity; GO:0052689 carboxylic ester hydrolase activity; GO:0003824 catalytic activity; GO:0016788 hydrolase activity, acting on ester bonds;	K01057	PGLS; 6-phosphogluconolactonase [EC:3.1.1.31]	ko00030 Pentose phosphate pathway; ko01120 Microbial metabolism in diverse environments; ko01130 Biosynthesis of antibiotics; ko01200 Carbon metabolism; ko01110 Biosynthesis of secondary metabolites; ko01100 Metabolic pathways;	IPR006148; IPR005900;	Glucosamine/galactosamine-6-phosphate isomerase; 6-phosphogluconolactonase, DevB-type;
XP_024195080.1	472	Up	K	3-ketoacyl-CoA synthase 6 [Rosa chinensis]	TIK(1)TAANDDGPWADCIER		plasma membrane	GO:0044711 single-organism biosynthetic process; GO:0016053 organic acid biosynthetic process; GO:0044281 small molecule metabolic process; GO:0044763 single-organism cellular process; GO:0044699 single-organism process; GO:0044255 cellular lipid metabolic process; GO:0009058 biosynthetic process; GO:0006631 fatty acid metabolic process; GO:0044238 primary metabolic process; GO:0044237 cellular m…	GO:0016020 membrane;	GO:0016746 transferase activity, transferring acyl groups; GO:0016747 transferase activity, transferring acyl groups other than amino-acyl groups; GO:0003824 catalytic activity; GO:0016740 transferase activity;	K15397	KCS; 3-ketoacyl-CoA synthase [EC:2.3.1.199]	ko01110 Biosynthesis of secondary metabolites; ko00062 Fatty acid elongation;	IPR016039; IPR013747; IPR013601;	Thiolase-like; 3-Oxoacyl-[acyl-carrier-protein (ACP)] synthase III, C-terminal; FAE1/Type III polyketide synthase-like protein;
XP_024195267.1	5	Up	K	stress-response A/B barrel domain-containing protein HS1 [Rosa chinensis]	MEEAK(1)GVVK		cytoplasm							IPR013097; IPR011008;	Stress responsive alpha-beta barrel; Dimeric alpha-beta barrel;
XP_024196622.1	100	Up	K	PREDICTED: universal stress protein A-like protein [Fragaria vesca subsp. vesca]	AK(1)DICASHGVTAK		cytoplasm	GO:0006950 response to stress; GO:0050896 response to stimulus;						IPR006016; IPR014729;	UspA; Rossmann-like alpha/beta/alpha sandwich fold;
XP_024196855.1	291	Up	K	NADPH--cytochrome P450 reductase-like [Rosa chinensis]	K(1)ELHTPASDR		chloroplast	GO:0044699 single-organism process; GO:0008152 metabolic process; GO:0055114 oxidation-reduction process; GO:0044710 single-organism metabolic process;		GO:0016651 oxidoreductase activity, acting on NAD(P)H; GO:1901265 nucleoside phosphate binding; GO:0016653 oxidoreductase activity, acting on NAD(P)H, heme protein as acceptor; GO:0043167 ion binding; GO:0000166 nucleotide binding; GO:0048037 cofactor binding; GO:0016491 oxidoreductase activity; GO:0003958 NADPH-hemoprotein reductase activity; GO:1901363 heterocyclic compound binding; GO:0097159 …	K00327			IPR017927; IPR001433; IPR017938; IPR003097; IPR008254; IPR029039; IPR023173; IPR001709;	Ferredoxin reductase-type FAD-binding domain; Oxidoreductase FAD/NAD(P)-binding; Riboflavin synthase-like beta-barrel; FAD-binding, type 1; Flavodoxin/nitric oxide synthase; Flavoprotein-like domain; NADPH-cytochrome p450 reductase, FAD-binding, alpha-helical domain-3; Flavoprotein pyridine nucleotide cytochrome reductase;
XP_024196917.1	76	Up	K	protein REDUCED WALL ACETYLATION 2 isoform X2 [Rosa chinensis]	AVLLEGGGLQSASPK(1)AR		plasma membrane				K03377			IPR012419;	Cas1p 10 TM acyl transferase domain;
XP_024196951.1	27	Up	K	vacuolar protein sorting-associated protein 20 homolog 2-like [Rosa chinensis]	K(1)LGQYQQQLEAVIEAEK		cytoplasm	GO:0006810 transport; GO:0051179 localization; GO:0007034 vacuolar transport; GO:0051234 establishment of localization;			K12195	CHMP6; charged multivesicular body protein 6	ko04217 Necroptosis; ko04144 Endocytosis;
XP_024197002.1	170	Up	K	REF/SRPP-like protein At1g67360 [Rosa chinensis]	VAEK(1)AAPTAAHLSEK		cytoplasm
XP_024197230.1	49	Up	K	CSC1-like protein At1g69450 [Rosa chinensis]	K(1)SSHFNLER		plasma membrane		GO:0016020 membrane;		K21989			IPR027815; IPR003864; IPR032880;	10TM putative phosphate transporter, cytosolic domain; Calcium-dependent channel, 7TM region, putative phosphate; Calcium permeable stress-gated cation channel 1, N-terminal transmembrane domain;
XP_024197339.1	130	Up	K	60S ribosomal protein L13a-4-like [Rosa chinensis]	MVIPDALK(1)VLR		cytoplasm	GO:0006518 peptide metabolic process; GO:0043043 peptide biosynthetic process; GO:0044267 cellular protein metabolic process; GO:0006807 nitrogen compound metabolic process; GO:0009058 biosynthetic process; GO:0043603 cellular amide metabolic process; GO:0044238 primary metabolic process; GO:1901566 organonitrogen compound biosynthetic process; GO:1901576 organic substance biosynthetic process; G…	GO:0005840 ribosome; GO:0043229 intracellular organelle; GO:0043232 intracellular non-membrane-bounded organelle; GO:0044446 intracellular organelle part; GO:0005737 cytoplasm; GO:0032991 macromolecular complex; GO:0044424 intracellular part; GO:0005623 cell; GO:0044422 organelle part; GO:0043228 non-membrane-bounded organelle; GO:0043226 organelle; GO:0015934 large ribosomal subunit; GO:0044391 …	GO:0003735 structural constituent of ribosome; GO:0005198 structural molecule activity;	K02872	RP-L13Ae; large subunit ribosomal protein L13Ae	ko03010 Ribosome;
XP_024197418.1	140	Up	K	major allergen Pru ar 1-like [Rosa chinensis]	EK(1)ASHLFK		cytoplasm	GO:0006952 defense response; GO:0050896 response to stimulus; GO:0006950 response to stress; GO:0009607 response to biotic stimulus;						IPR023393; IPR000916;	START-like domain; Bet v I/Major latex protein;
XP_024198508.1	70	Up	K	40S ribosomal protein S20-2 [Rosa chinensis]	K(1)SPCGEGTNTWDR		cytoplasm	GO:0006518 peptide metabolic process; GO:0043043 peptide biosynthetic process; GO:0044267 cellular protein metabolic process; GO:0006807 nitrogen compound metabolic process; GO:0009058 biosynthetic process; GO:0043603 cellular amide metabolic process; GO:0044238 primary metabolic process; GO:1901566 organonitrogen compound biosynthetic process; GO:1901576 organic substance biosynthetic process; G…	GO:0005840 ribosome; GO:0043229 intracellular organelle; GO:0043232 intracellular non-membrane-bounded organelle; GO:0015935 small ribosomal subunit; GO:0044446 intracellular organelle part; GO:0005737 cytoplasm; GO:0032991 macromolecular complex; GO:0044424 intracellular part; GO:0005623 cell; GO:0044422 organelle part; GO:0043228 non-membrane-bounded organelle; GO:0043226 organelle; GO:0044391 …	GO:0097159 organic cyclic compound binding; GO:1901363 heterocyclic compound binding; GO:0003723 RNA binding; GO:0005488 binding; GO:0003676 nucleic acid binding; GO:0005198 structural molecule activity; GO:0003735 structural constituent of ribosome;	K02969	RP-S20e; small subunit ribosomal protein S20e	ko03010 Ribosome;	IPR027486;	Ribosomal protein S10 domain;
XP_024198583.1	147	Up	K	ubiquitin carboxyl-terminal hydrolase 14 isoform X2 [Rosa chinensis]	LAVDSILMAEGAEK(1)K		cytoplasm	GO:0043632 modification-dependent macromolecule catabolic process; GO:0070646 protein modification by small protein removal; GO:0044265 cellular macromolecule catabolic process; GO:0051603 proteolysis involved in cellular protein catabolic process; GO:0044257 cellular protein catabolic process; GO:0019941 modification-dependent protein catabolic process; GO:0044267 cellular protein metabolic proc…		GO:0004843 thiol-dependent ubiquitin-specific protease activity; GO:0008233 peptidase activity; GO:0046914 transition metal ion binding; GO:0036459 thiol-dependent ubiquitinyl hydrolase activity; GO:0003824 catalytic activity; GO:0005488 binding; GO:0043167 ion binding; GO:0043169 cation binding; GO:0046872 metal ion binding; GO:0101005 ubiquitinyl hydrolase activity; GO:0070011 peptidase activit…	K11836			IPR001607; IPR015940; IPR013083; IPR028889; IPR001394; IPR009060;	Zinc finger, UBP-type; Ubiquitin-associated domain; Zinc finger, RING/FYVE/PHD-type; Ubiquitin specific protease domain; Peptidase C19, ubiquitin carboxyl-terminal hydrolase; UBA-like;
XP_024198777.1	29	Up	K	secretory carrier-associated membrane protein 3 [Rosa chinensis]	FDSNPFAEEEEVNPFSNHGSVAPAK(1)NSR		plasma membrane	GO:0045184 establishment of protein localization; GO:0006810 transport; GO:0071702 organic substance transport; GO:0051179 localization; GO:0033036 macromolecule localization; GO:0008104 protein localization; GO:0015031 protein transport; GO:0051234 establishment of localization;	GO:0031224 intrinsic component of membrane; GO:0016020 membrane; GO:0016021 integral component of membrane; GO:0044425 membrane part;		K19995
XP_024198851.1	415	Up	K	PREDICTED: histone-lysine N-methyltransferase NSD2 [Fragaria vesca subsp. vesca]	VEYMIDK(1)GR		nucleus			GO:0016746 transferase activity, transferring acyl groups; GO:0046914 transition metal ion binding; GO:0003824 catalytic activity; GO:0005488 binding; GO:0043167 ion binding; GO:0046872 metal ion binding; GO:0043169 cation binding; GO:0005515 protein binding; GO:0008270 zinc ion binding; GO:0008080 N-acetyltransferase activity; GO:0016740 transferase activity; GO:0016747 transferase activity, tra…				IPR000182; IPR001965; IPR016181; IPR032308; IPR014002; IPR008395; IPR013083; IPR011011; IPR019787;	GNAT domain; Zinc finger, PHD-type; Acyl-CoA N-acyltransferase; Jas TPL-binding domain; Agenet domain, plant type; Agenet-like domain; Zinc finger, RING/FYVE/PHD-type; Zinc finger, FYVE/PHD-type; Zinc finger, PHD-finger;
XP_024156416.1	147	Down	K	vesicle-associated membrane protein 714 [Rosa chinensis]	TIMVDNIEK(1)ILER	0.541073	chloroplast	GO:0006810 transport; GO:0051179 localization; GO:0016192 vesicle-mediated transport; GO:0051234 establishment of localization;	GO:0031224 intrinsic component of membrane; GO:0016020 membrane; GO:0016021 integral component of membrane; GO:0044425 membrane part;		K08515	VAMP7; vesicle-associated membrane protein 7	ko04130 SNARE interactions in vesicular transport;	IPR010908; IPR011012; IPR001388;	Longin domain; Longin-like domain; Synaptobrevin;
XP_024156416.1	173	Down	K	vesicle-associated membrane protein 714 [Rosa chinensis]	TATMQDSAFHFK(1)K	0.559403	chloroplast	GO:0006810 transport; GO:0051179 localization; GO:0016192 vesicle-mediated transport; GO:0051234 establishment of localization;	GO:0031224 intrinsic component of membrane; GO:0016020 membrane; GO:0016021 integral component of membrane; GO:0044425 membrane part;		K08515	VAMP7; vesicle-associated membrane protein 7	ko04130 SNARE interactions in vesicular transport;	IPR010908; IPR011012; IPR001388;	Longin domain; Longin-like domain; Synaptobrevin;
XP_024156416.1	89	Down	K	vesicle-associated membrane protein 714 [Rosa chinensis]	FMK(1)NYGR	0.62797	chloroplast	GO:0006810 transport; GO:0051179 localization; GO:0016192 vesicle-mediated transport; GO:0051234 establishment of localization;	GO:0031224 intrinsic component of membrane; GO:0016020 membrane; GO:0016021 integral component of membrane; GO:0044425 membrane part;		K08515	VAMP7; vesicle-associated membrane protein 7	ko04130 SNARE interactions in vesicular transport;	IPR010908; IPR011012; IPR001388;	Longin domain; Longin-like domain; Synaptobrevin;
XP_024156481.1	158	Down	K	clathrin light chain 1-like [Rosa chinensis]	K(1)LNVETNK	0.628279	nucleus	GO:0045184 establishment of protein localization; GO:0006810 transport; GO:0046907 intracellular transport; GO:0070727 cellular macromolecule localization; GO:0051649 establishment of localization in cell; GO:0016192 vesicle-mediated transport; GO:0006886 intracellular protein transport; GO:0071702 organic substance transport; GO:0008104 protein localization; GO:0033036 macromolecule localization…	GO:0030658 transport vesicle membrane; GO:0016020 membrane; GO:0030130 clathrin coat of trans-Golgi network vesicle; GO:0031410 cytoplasmic vesicle; GO:0031090 organelle membrane; GO:0098796 membrane protein complex; GO:0071944 cell periphery; GO:0031982 vesicle; GO:0030660 Golgi-associated vesicle membrane; GO:0005737 cytoplasm; GO:0044433 cytoplasmic vesicle part; GO:0032991 macromolecular comp…	GO:0005198 structural molecule activity;
XP_024156481.1	131	Down	K	clathrin light chain 1-like [Rosa chinensis]	SQNAILLEGK(1)EK	0.37428	nucleus	GO:0045184 establishment of protein localization; GO:0006810 transport; GO:0046907 intracellular transport; GO:0070727 cellular macromolecule localization; GO:0051649 establishment of localization in cell; GO:0016192 vesicle-mediated transport; GO:0006886 intracellular protein transport; GO:0071702 organic substance transport; GO:0008104 protein localization; GO:0033036 macromolecule localization…	GO:0030658 transport vesicle membrane; GO:0016020 membrane; GO:0030130 clathrin coat of trans-Golgi network vesicle; GO:0031410 cytoplasmic vesicle; GO:0031090 organelle membrane; GO:0098796 membrane protein complex; GO:0071944 cell periphery; GO:0031982 vesicle; GO:0030660 Golgi-associated vesicle membrane; GO:0005737 cytoplasm; GO:0044433 cytoplasmic vesicle part; GO:0032991 macromolecular comp…	GO:0005198 structural molecule activity;
XP_024156481.1	207	Down	K	clathrin light chain 1-like [Rosa chinensis]	AIAELIPHEIPNIEK(1)K	0.598209	nucleus	GO:0045184 establishment of protein localization; GO:0006810 transport; GO:0046907 intracellular transport; GO:0070727 cellular macromolecule localization; GO:0051649 establishment of localization in cell; GO:0016192 vesicle-mediated transport; GO:0006886 intracellular protein transport; GO:0071702 organic substance transport; GO:0008104 protein localization; GO:0033036 macromolecule localization…	GO:0030658 transport vesicle membrane; GO:0016020 membrane; GO:0030130 clathrin coat of trans-Golgi network vesicle; GO:0031410 cytoplasmic vesicle; GO:0031090 organelle membrane; GO:0098796 membrane protein complex; GO:0071944 cell periphery; GO:0031982 vesicle; GO:0030660 Golgi-associated vesicle membrane; GO:0005737 cytoplasm; GO:0044433 cytoplasmic vesicle part; GO:0032991 macromolecular comp…	GO:0005198 structural molecule activity;
XP_024156481.1	150	Down	K	clathrin light chain 1-like [Rosa chinensis]	IQIIEEAEEFK(1)R	0.40499	nucleus	GO:0045184 establishment of protein localization; GO:0006810 transport; GO:0046907 intracellular transport; GO:0070727 cellular macromolecule localization; GO:0051649 establishment of localization in cell; GO:0016192 vesicle-mediated transport; GO:0006886 intracellular protein transport; GO:0071702 organic substance transport; GO:0008104 protein localization; GO:0033036 macromolecule localization…	GO:0030658 transport vesicle membrane; GO:0016020 membrane; GO:0030130 clathrin coat of trans-Golgi network vesicle; GO:0031410 cytoplasmic vesicle; GO:0031090 organelle membrane; GO:0098796 membrane protein complex; GO:0071944 cell periphery; GO:0031982 vesicle; GO:0030660 Golgi-associated vesicle membrane; GO:0005737 cytoplasm; GO:0044433 cytoplasmic vesicle part; GO:0032991 macromolecular comp…	GO:0005198 structural molecule activity;
XP_024156534.1	185	Down	K	probable galactinol--sucrose galactosyltransferase 1 [Rosa chinensis]	TVEK(1)HLQTFHHR	0.249768	cytoplasm			GO:0003824 catalytic activity;	K06617	E2.4.1.82; raffinose synthase [EC:2.4.1.82]	ko00052 Galactose metabolism;	IPR013785; IPR017853;	Aldolase-type TIM barrel; Glycoside hydrolase superfamily;
XP_024156591.1	354	Down	K	trans-cinnamate 4-monooxygenase [Rosa chinensis]	GVQVTEPEIHK(1)LPYLQAVVK	0.437378	cytoplasm	GO:0044699 single-organism process; GO:0008152 metabolic process; GO:0055114 oxidation-reduction process; GO:0044710 single-organism metabolic process;		GO:0097159 organic cyclic compound binding; GO:1901363 heterocyclic compound binding; GO:0020037 heme binding; GO:0005506 iron ion binding; GO:0046914 transition metal ion binding; GO:0003824 catalytic activity; GO:0005488 binding; GO:0043167 ion binding; GO:0043169 cation binding; GO:0046872 metal ion binding; GO:0016705 oxidoreductase activity, acting on paired donors, with incorporation or red…	K00487	CYP73A; trans-cinnamate 4-monooxygenase [EC:1.14.13.11]	ko00945 Stilbenoid, diarylheptanoid and gingerol biosynthesis; ko00130 Ubiquinone and other terpenoid-quinone biosynthesis; ko00941 Flavonoid biosynthesis; ko01110 Biosynthesis of secondary metabolites; ko01100 Metabolic pathways; ko00940 Phenylpropanoid biosynthesis; ko01220 Degradation of aromatic compounds; ko00360 Phenylalanine metabolism;
XP_024156591.1	141	Down	K	trans-cinnamate 4-monooxygenase [Rosa chinensis]	IMTVPFFTNK(1)VVQQYR	0.635029	cytoplasm	GO:0044699 single-organism process; GO:0008152 metabolic process; GO:0055114 oxidation-reduction process; GO:0044710 single-organism metabolic process;		GO:0097159 organic cyclic compound binding; GO:1901363 heterocyclic compound binding; GO:0020037 heme binding; GO:0005506 iron ion binding; GO:0046914 transition metal ion binding; GO:0003824 catalytic activity; GO:0005488 binding; GO:0043167 ion binding; GO:0043169 cation binding; GO:0046872 metal ion binding; GO:0016705 oxidoreductase activity, acting on paired donors, with incorporation or red…	K00487	CYP73A; trans-cinnamate 4-monooxygenase [EC:1.14.13.11]	ko00945 Stilbenoid, diarylheptanoid and gingerol biosynthesis; ko00130 Ubiquinone and other terpenoid-quinone biosynthesis; ko00941 Flavonoid biosynthesis; ko01110 Biosynthesis of secondary metabolites; ko01100 Metabolic pathways; ko00940 Phenylpropanoid biosynthesis; ko01220 Degradation of aromatic compounds; ko00360 Phenylalanine metabolism;
XP_024156720.1	113	Down	K	farnesyl pyrophosphate synthase 1 [Rosa chinensis]	LPK(1)VGLIAANDGVLLR	0.239391	cytoplasm	GO:0006720 isoprenoid metabolic process; GO:0044711 single-organism biosynthetic process; GO:0044763 single-organism cellular process; GO:0044699 single-organism process; GO:0009058 biosynthetic process; GO:0044255 cellular lipid metabolic process; GO:0044238 primary metabolic process; GO:1901576 organic substance biosynthetic process; GO:0044237 cellular metabolic process; GO:0044249 cellular bi…			K00787	FDPS; farnesyl diphosphate synthase [EC:2.5.1.1 2.5.1.10]	ko01130 Biosynthesis of antibiotics; ko01110 Biosynthesis of secondary metabolites; ko01100 Metabolic pathways; ko05164 Influenza A; ko05166 HTLV-I infection; ko00900 Terpenoid backbone biosynthesis;	IPR008949;	Isoprenoid synthase domain;
XP_024156741.1	461	Down	K	PREDICTED: selenoprotein O [Fragaria vesca subsp. vesca]	TLSSAELINEK(1)EANYAMER	0.546538	chloroplast
XP_024157000.1	531	Down	K	WPP domain-interacting protein 1-like [Rosa chinensis]	ILNK(1)LGEAQIR	0.361538	nucleus
XP_024157057.1	304	Down	K	CSC1-like protein ERD4 [Rosa chinensis]	LEAEQK(1)ATLR	0.55336	plasma membrane		GO:0016020 membrane;		K21989			IPR027815; IPR003864; IPR032880;	10TM putative phosphate transporter, cytosolic domain; Calcium-dependent channel, 7TM region, putative phosphate; Calcium permeable stress-gated cation channel 1, N-terminal transmembrane domain;
XP_024157057.1	706	Down	K	CSC1-like protein ERD4 [Rosa chinensis]	SYLPPSLSSEK(1)VLDDDQFEDAK	0.347826	plasma membrane		GO:0016020 membrane;		K21989			IPR027815; IPR003864; IPR032880;	10TM putative phosphate transporter, cytosolic domain; Calcium-dependent channel, 7TM region, putative phosphate; Calcium permeable stress-gated cation channel 1, N-terminal transmembrane domain;
XP_024157057.1	223	Down	K	CSC1-like protein ERD4 [Rosa chinensis]	AIYPETYYK(1)SLIATDNK	0.547431	plasma membrane		GO:0016020 membrane;		K21989			IPR027815; IPR003864; IPR032880;	10TM putative phosphate transporter, cytosolic domain; Calcium-dependent channel, 7TM region, putative phosphate; Calcium permeable stress-gated cation channel 1, N-terminal transmembrane domain;
XP_024157086.1	342	Down	K	"phosphoglycerate kinase, cytosolic [Rosa chinensis]"	K(1)LAELSGK	0.0344507	chloroplast	GO:0006757 ATP generation from ADP; GO:0009116 nucleoside metabolic process; GO:0042278 purine nucleoside metabolic process; GO:0006165 nucleoside diphosphate phosphorylation; GO:0046031 ADP metabolic process; GO:0019362 pyridine nucleotide metabolic process; GO:0006096 glycolytic process; GO:0009167 purine ribonucleoside monophosphate metabolic process; GO:0009117 nucleotide metabolic process; G…		GO:0016774 phosphotransferase activity, carboxyl group as acceptor; GO:0016301 kinase activity; GO:0003824 catalytic activity; GO:0016740 transferase activity; GO:0004618 phosphoglycerate kinase activity; GO:0016772 transferase activity, transferring phosphorus-containing groups;	K00927	PGK; phosphoglycerate kinase [EC:2.7.2.3]	ko01130 Biosynthesis of antibiotics; ko01110 Biosynthesis of secondary metabolites; ko00710 Carbon fixation in photosynthetic organisms; ko01230 Biosynthesis of amino acids; ko01100 Metabolic pathways; ko01120 Microbial metabolism in diverse environments; ko01200 Carbon metabolism; ko00010 Glycolysis / Gluconeogenesis;	IPR015824; IPR015901;	Phosphoglycerate kinase, N-terminal; Phosphoglycerate kinase, C-terminal;
XP_024157286.1	440	Down	K	protein argonaute 4 [Rosa chinensis]	SSLVEK(1)SR	0.604743	nucleus			GO:0097159 organic cyclic compound binding; GO:1901363 heterocyclic compound binding; GO:0005515 protein binding; GO:0005488 binding; GO:0003676 nucleic acid binding;	K11593			IPR032474; IPR014811; IPR032472; IPR003165; IPR003100; IPR012337;	Protein argonaute, N-terminal; Argonaute, linker 1 domain; Argonaute linker 2 domain; Piwi domain; PAZ domain; Ribonuclease H-like domain;
XP_024157428.1	417	Down	K	"phosphoglycerate kinase, cytosolic-like [Rosa chinensis]"	K(1)LAELSGK	0.0368893	chloroplast	GO:0006757 ATP generation from ADP; GO:0009116 nucleoside metabolic process; GO:0042278 purine nucleoside metabolic process; GO:0006165 nucleoside diphosphate phosphorylation; GO:0046031 ADP metabolic process; GO:0019362 pyridine nucleotide metabolic process; GO:0006096 glycolytic process; GO:0009167 purine ribonucleoside monophosphate metabolic process; GO:0009117 nucleotide metabolic process; G…		GO:0016774 phosphotransferase activity, carboxyl group as acceptor; GO:0016301 kinase activity; GO:0003824 catalytic activity; GO:0016740 transferase activity; GO:0004618 phosphoglycerate kinase activity; GO:0016772 transferase activity, transferring phosphorus-containing groups;	K00927	PGK; phosphoglycerate kinase [EC:2.7.2.3]	ko01130 Biosynthesis of antibiotics; ko01110 Biosynthesis of secondary metabolites; ko00710 Carbon fixation in photosynthetic organisms; ko01230 Biosynthesis of amino acids; ko01100 Metabolic pathways; ko01120 Microbial metabolism in diverse environments; ko01200 Carbon metabolism; ko00010 Glycolysis / Gluconeogenesis;	IPR015824; IPR015901;	Phosphoglycerate kinase, N-terminal; Phosphoglycerate kinase, C-terminal;
XP_024157428.1	336	Down	K	"phosphoglycerate kinase, cytosolic-like [Rosa chinensis]"	AK(1)GVSLLLPTDVVIADK	0.370887	chloroplast	GO:0006757 ATP generation from ADP; GO:0009116 nucleoside metabolic process; GO:0042278 purine nucleoside metabolic process; GO:0006165 nucleoside diphosphate phosphorylation; GO:0046031 ADP metabolic process; GO:0019362 pyridine nucleotide metabolic process; GO:0006096 glycolytic process; GO:0009167 purine ribonucleoside monophosphate metabolic process; GO:0009117 nucleotide metabolic process; G…		GO:0016774 phosphotransferase activity, carboxyl group as acceptor; GO:0016301 kinase activity; GO:0003824 catalytic activity; GO:0016740 transferase activity; GO:0004618 phosphoglycerate kinase activity; GO:0016772 transferase activity, transferring phosphorus-containing groups;	K00927	PGK; phosphoglycerate kinase [EC:2.7.2.3]	ko01130 Biosynthesis of antibiotics; ko01110 Biosynthesis of secondary metabolites; ko00710 Carbon fixation in photosynthetic organisms; ko01230 Biosynthesis of amino acids; ko01100 Metabolic pathways; ko01120 Microbial metabolism in diverse environments; ko01200 Carbon metabolism; ko00010 Glycolysis / Gluconeogenesis;	IPR015824; IPR015901;	Phosphoglycerate kinase, N-terminal; Phosphoglycerate kinase, C-terminal;
XP_024157467.1	68	Down	K	dnaJ protein homolog [Rosa chinensis]	ELAQAYEVLSDPEK(1)R	0.404737	nucleus	GO:0006457 protein folding; GO:0050896 response to stimulus; GO:0006950 response to stress; GO:0009987 cellular process; GO:0009408 response to heat; GO:0009628 response to abiotic stimulus; GO:0009266 response to temperature stimulus;		GO:0005524 ATP binding; GO:0031072 heat shock protein binding; GO:1901265 nucleoside phosphate binding; GO:0001882 nucleoside binding; GO:0043167 ion binding; GO:0005515 protein binding; GO:0000166 nucleotide binding; GO:0097159 organic cyclic compound binding; GO:1901363 heterocyclic compound binding; GO:0032549 ribonucleoside binding; GO:0097367 carbohydrate derivative binding; GO:0032553 ribon…	K09503	DNAJA2; DnaJ homolog subfamily A member 2	ko04141 Protein processing in endoplasmic reticulum;	IPR008971; IPR002939; IPR001623; IPR001305;	HSP40/DnaJ peptide-binding; Chaperone DnaJ, C-terminal; DnaJ domain; Heat shock protein DnaJ, cysteine-rich domain;
XP_024157467.1	54	Down	K	dnaJ protein homolog [Rosa chinensis]	FK(1)ELAQAYEVLSDPEKR	0.610711	nucleus	GO:0006457 protein folding; GO:0050896 response to stimulus; GO:0006950 response to stress; GO:0009987 cellular process; GO:0009408 response to heat; GO:0009628 response to abiotic stimulus; GO:0009266 response to temperature stimulus;		GO:0005524 ATP binding; GO:0031072 heat shock protein binding; GO:1901265 nucleoside phosphate binding; GO:0001882 nucleoside binding; GO:0043167 ion binding; GO:0005515 protein binding; GO:0000166 nucleotide binding; GO:0097159 organic cyclic compound binding; GO:1901363 heterocyclic compound binding; GO:0032549 ribonucleoside binding; GO:0097367 carbohydrate derivative binding; GO:0032553 ribon…	K09503	DNAJA2; DnaJ homolog subfamily A member 2	ko04141 Protein processing in endoplasmic reticulum;	IPR008971; IPR002939; IPR001623; IPR001305;	HSP40/DnaJ peptide-binding; Chaperone DnaJ, C-terminal; DnaJ domain; Heat shock protein DnaJ, cysteine-rich domain;
XP_024157697.1	942	Down	K	LOW QUALITY PROTEIN: phototropin-1 [Rosa chinensis]	DLK(1)FPGSIPASLQAK	0.198444	nucleus	GO:0050794 regulation of cellular process; GO:0044700 single organism signaling; GO:0016310 phosphorylation; GO:0051716 cellular response to stimulus; GO:0035556 intracellular signal transduction; GO:0044267 cellular protein metabolic process; GO:0044699 single-organism process; GO:0000160 phosphorelay signal transduction system; GO:0044238 primary metabolic process; GO:0023052 signaling; GO:0050…		GO:1901265 nucleoside phosphate binding; GO:0016773 phosphotransferase activity, alcohol group as acceptor; GO:0004672 protein kinase activity; GO:0016775 phosphotransferase activity, nitrogenous group as acceptor; GO:0004871 signal transducer activity; GO:1901363 heterocyclic compound binding; GO:0097159 organic cyclic compound binding; GO:0016301 kinase activity; GO:0032553 ribonucleotide bindi…	K20715			IPR000719; IPR000014; IPR000700; IPR011009;	Protein kinase domain; PAS domain; PAS-associated, C-terminal; Protein kinase-like domain;
XP_024157697.1	381	Down	K	LOW QUALITY PROTEIN: phototropin-1 [Rosa chinensis]	K(1)SGGGGRGEEVIEALAR	0.503502	nucleus	GO:0050794 regulation of cellular process; GO:0044700 single organism signaling; GO:0016310 phosphorylation; GO:0051716 cellular response to stimulus; GO:0035556 intracellular signal transduction; GO:0044267 cellular protein metabolic process; GO:0044699 single-organism process; GO:0000160 phosphorelay signal transduction system; GO:0044238 primary metabolic process; GO:0023052 signaling; GO:0050…		GO:1901265 nucleoside phosphate binding; GO:0016773 phosphotransferase activity, alcohol group as acceptor; GO:0004672 protein kinase activity; GO:0016775 phosphotransferase activity, nitrogenous group as acceptor; GO:0004871 signal transducer activity; GO:1901363 heterocyclic compound binding; GO:0097159 organic cyclic compound binding; GO:0016301 kinase activity; GO:0032553 ribonucleotide bindi…	K20715			IPR000719; IPR000014; IPR000700; IPR011009;	Protein kinase domain; PAS domain; PAS-associated, C-terminal; Protein kinase-like domain;
XP_024157697.1	684	Down	K	LOW QUALITY PROTEIN: phototropin-1 [Rosa chinensis]	AIQK(1)ILDSGEQIGLK	0.635019	nucleus	GO:0050794 regulation of cellular process; GO:0044700 single organism signaling; GO:0016310 phosphorylation; GO:0051716 cellular response to stimulus; GO:0035556 intracellular signal transduction; GO:0044267 cellular protein metabolic process; GO:0044699 single-organism process; GO:0000160 phosphorelay signal transduction system; GO:0044238 primary metabolic process; GO:0023052 signaling; GO:0050…		GO:1901265 nucleoside phosphate binding; GO:0016773 phosphotransferase activity, alcohol group as acceptor; GO:0004672 protein kinase activity; GO:0016775 phosphotransferase activity, nitrogenous group as acceptor; GO:0004871 signal transducer activity; GO:1901363 heterocyclic compound binding; GO:0097159 organic cyclic compound binding; GO:0016301 kinase activity; GO:0032553 ribonucleotide bindi…	K20715			IPR000719; IPR000014; IPR000700; IPR011009;	Protein kinase domain; PAS domain; PAS-associated, C-terminal; Protein kinase-like domain;
XP_024157703.1	45	Down	K	coatomer subunit zeta-1-like isoform X2 [Rosa chinensis]	TVFTK(1)TQK(1)TNAR	0.213542	chloroplast	GO:0006810 transport; GO:0051179 localization; GO:0051234 establishment of localization;			K20472			IPR022775; IPR011012;	AP complex, mu/sigma subunit; Longin-like domain;
XP_024157708.1	149	Down	K	fatty acyl-CoA reductase 1-like isoform X2 [Rosa chinensis]	LNELK(1)ALDASEEVVTNTMK	0.409256	chloroplast				K13356	FAR; alcohol-forming fatty acyl-CoA reductase [EC:1.2.1.84]	ko00073 Cutin, suberine and wax biosynthesis; ko04212 Longevity regulating pathway - worm; ko04146 Peroxisome;	IPR033640; IPR016040; IPR013120;	Fatty acyl-CoA reductase, C-terminal; NAD(P)-binding domain; Male sterility, NAD-binding;
XP_024157743.1	79	Down	K	UDP-D-apiose/UDP-D-xylose synthase 2 [Rosa chinensis]	LNIK(1)HDSR	0.0151869	nucleus			GO:0048037 cofactor binding; GO:0003824 catalytic activity; GO:0005488 binding; GO:0050662 coenzyme binding;	K12449	AXS; UDP-apiose/xylose synthase	ko01100 Metabolic pathways; ko00520 Amino sugar and nucleotide sugar metabolism;	IPR001509; IPR016040;	NAD-dependent epimerase/dehydratase; NAD(P)-binding domain;
XP_024157848.1	161	Down	K	mitochondrial amidoxime reducing component 2-like isoform X2 [Rosa chinensis]	FNAASETRPVK(0.012)PSFWSHK(0.988)PVEPEYAGGK	0.436975	nucleus			GO:0097159 organic cyclic compound binding; GO:1901363 heterocyclic compound binding; GO:0030151 molybdenum ion binding; GO:0046914 transition metal ion binding; GO:0003824 catalytic activity; GO:0005488 binding; GO:0043167 ion binding; GO:0046872 metal ion binding; GO:0043169 cation binding; GO:0043168 anion binding; GO:0048037 cofactor binding; GO:0030170 pyridoxal phosphate binding;				IPR011037; IPR005303; IPR005302;	Pyruvate kinase-like, insert domain; MOSC, N-terminal beta barrel; Molybdenum cofactor sulfurase, C-terminal;
XP_024157886.1	368	Down	K	sodium/calcium exchanger NCL-like [Rosa chinensis]	K(1)WLNEAK	0.117925	plasma membrane	GO:0006810 transport; GO:0055085 transmembrane transport; GO:0051179 localization; GO:0051234 establishment of localization;	GO:0031224 intrinsic component of membrane; GO:0016020 membrane; GO:0016021 integral component of membrane; GO:0044425 membrane part;	GO:0043169 cation binding; GO:0046872 metal ion binding; GO:0005509 calcium ion binding; GO:0005488 binding; GO:0043167 ion binding;				IPR004837; IPR011992; IPR002048;	Sodium/calcium exchanger membrane region; EF-hand domain pair; EF-hand domain;
XP_024157978.1	127	Down	K	ubiquitin-conjugating enzyme E2 variant 1C-like [Rosa chinensis]	K(1)EMTASHNR	0.108893	peroxisome				K10704	UBE2V; ubiquitin-conjugating enzyme E2 variant	ko04624 Toll and Imd signaling pathway;	IPR016135; IPR000608;	Ubiquitin-conjugating enzyme/RWD-like; Ubiquitin-conjugating enzyme E2;
XP_024158026.1	165	Down	K	vesicle-associated membrane protein 721-like [Rosa chinensis]	IELLVDK(1)TETLHHQAQDFR	0.665805	cytoplasm	GO:0006810 transport; GO:0051179 localization; GO:0016192 vesicle-mediated transport; GO:0051234 establishment of localization;	GO:0031224 intrinsic component of membrane; GO:0016020 membrane; GO:0016021 integral component of membrane; GO:0044425 membrane part;					IPR010908; IPR011012; IPR001388;	Longin domain; Longin-like domain; Synaptobrevin;
XP_024158287.1	188	Down	K	eukaryotic translation initiation factor 3 subunit G-like [Rosa chinensis]	APTSDATTAVPGSGK(1)STYVPPGLR	0.162186	chloroplast		GO:0044464 cell part; GO:0005622 intracellular; GO:0005737 cytoplasm; GO:0032991 macromolecular complex; GO:0044424 intracellular part; GO:0005623 cell; GO:0043234 protein complex; GO:0044444 cytoplasmic part; GO:0005852 eukaryotic translation initiation factor 3 complex;	GO:0097159 organic cyclic compound binding; GO:1901363 heterocyclic compound binding; GO:0003723 RNA binding; GO:0008135 translation factor activity, RNA binding; GO:1901265 nucleoside phosphate binding; GO:0005488 binding; GO:0003676 nucleic acid binding; GO:0003743 translation initiation factor activity; GO:0000166 nucleotide binding; GO:0036094 small molecule binding;	K03248	EIF3G; translation initiation factor 3 subunit G	ko03013 RNA transport;	IPR000504; IPR024675; IPR034240; IPR012677;	RNA recognition motif domain; Eukaryotic translation initiation factor 3 subunit G, N-terminal; eIF3G, RNA recognition motif; Nucleotide-binding alpha-beta plait domain;
XP_024158726.1	81	Down	K	DNA-directed RNA polymerases II and V subunit 8A-like [Rosa chinensis]	K(1)TLADEYEYVMQGK	0.395198	cytoplasm,nucleus	GO:0018130 heterocycle biosynthetic process; GO:0006725 cellular aromatic compound metabolic process; GO:0097659 nucleic acid-templated transcription; GO:0034654 nucleobase-containing compound biosynthetic process; GO:1901360 organic cyclic compound metabolic process; GO:0006807 nitrogen compound metabolic process; GO:0032774 RNA biosynthetic process; GO:0009058 biosynthetic process; GO:0044238 p…			K03016	RPB8; DNA-directed RNA polymerases I, II, and III subunit RPABC3	ko00230 Purine metabolism; ko05169 Epstein-Barr virus infection; ko01100 Metabolic pathways; ko04623 Cytosolic DNA-sensing pathway; ko00240 Pyrimidine metabolism; ko05016 Huntington's disease; ko03020 RNA polymerase;	IPR012340;	Nucleic acid-binding, OB-fold;
XP_024158728.1	63	Down	K	ubiquitin-NEDD8-like protein RUB2 [Rosa chinensis]	TLADYNIQK(1)ESTLHLVLR	0.0895105	cytoplasm			GO:0005515 protein binding; GO:0005488 binding;	K12158			IPR029071; IPR000626;	Ubiquitin-related domain; Ubiquitin domain;
XP_024158774.1	1478	Down	K	ABC transporter C family member 2-like [Rosa chinensis]	SAFSK(1)MVQSTGAANAQYLR	0.359756	plasma membrane	GO:0006810 transport; GO:0055085 transmembrane transport; GO:0051179 localization; GO:0051234 establishment of localization;	GO:0031224 intrinsic component of membrane; GO:0016020 membrane; GO:0016021 integral component of membrane; GO:0044425 membrane part;	GO:1901265 nucleoside phosphate binding; GO:0015399 primary active transmembrane transporter activity; GO:0016817 hydrolase activity, acting on acid anhydrides; GO:0016787 hydrolase activity; GO:0016887 ATPase activity; GO:0097159 organic cyclic compound binding; GO:1901363 heterocyclic compound binding; GO:0016462 pyrophosphatase activity; GO:0003824 catalytic activity; GO:0032553 ribonucleotide…				IPR003593; IPR003439; IPR027417; IPR011527;	AAA+ ATPase domain; ABC transporter-like; P-loop containing nucleoside triphosphate hydrolase; ABC transporter type 1, transmembrane domain;
XP_024158796.1	198	Down	K	vesicle-fusing ATPase [Rosa chinensis]	SATTSNIFK(1)HK	0.449619	chloroplast			GO:0005524 ATP binding; GO:1901265 nucleoside phosphate binding; GO:0001882 nucleoside binding; GO:0043167 ion binding; GO:0000166 nucleotide binding; GO:0097159 organic cyclic compound binding; GO:1901363 heterocyclic compound binding; GO:0032549 ribonucleoside binding; GO:0097367 carbohydrate derivative binding; GO:0032553 ribonucleotide binding; GO:0005488 binding; GO:0032550 purine ribonucleo…	K06027	NSF; vesicle-fusing ATPase [EC:3.6.4.6]	ko04721 Synaptic vesicle cycle; ko04727 GABAergic synapse; ko04138 Autophagy - yeast; ko04962 Vasopressin-regulated water reabsorption;	IPR029067; IPR003959; IPR003593; IPR009010; IPR004201; IPR027417; IPR003338;	CDC48 domain 2-like; ATPase, AAA-type, core; AAA+ ATPase domain; Aspartate decarboxylase-like domain; CDC48, domain 2; P-loop containing nucleoside triphosphate hydrolase; CDC48, N-terminal subdomain;
XP_024159145.1	84	Down	K	ubiquitin-conjugating enzyme E2 35 [Rosa chinensis]	IYHPNIDK(1)LGR	0.475497	mitochondria				K10580	UBE2N; ubiquitin-conjugating enzyme E2 N [EC:2.3.2.23]	ko04624 Toll and Imd signaling pathway; ko04120 Ubiquitin mediated proteolysis;	IPR016135; IPR000608;	Ubiquitin-conjugating enzyme/RWD-like; Ubiquitin-conjugating enzyme E2;
XP_024159145.1	94	Down	K	ubiquitin-conjugating enzyme E2 35 [Rosa chinensis]	ICLDILK(1)DK	0.538411	mitochondria				K10580	UBE2N; ubiquitin-conjugating enzyme E2 N [EC:2.3.2.23]	ko04624 Toll and Imd signaling pathway; ko04120 Ubiquitin mediated proteolysis;	IPR016135; IPR000608;	Ubiquitin-conjugating enzyme/RWD-like; Ubiquitin-conjugating enzyme E2;
XP_024159145.1	76	Down	K	ubiquitin-conjugating enzyme E2 35 [Rosa chinensis]	FLTK(1)IYHPNIDK	0.390066	mitochondria				K10580	UBE2N; ubiquitin-conjugating enzyme E2 N [EC:2.3.2.23]	ko04624 Toll and Imd signaling pathway; ko04120 Ubiquitin mediated proteolysis;	IPR016135; IPR000608;	Ubiquitin-conjugating enzyme/RWD-like; Ubiquitin-conjugating enzyme E2;
XP_024159145.1	96	Down	K	ubiquitin-conjugating enzyme E2 35 [Rosa chinensis]	DK(1)WSPALQIR	0.62053	mitochondria				K10580	UBE2N; ubiquitin-conjugating enzyme E2 N [EC:2.3.2.23]	ko04624 Toll and Imd signaling pathway; ko04120 Ubiquitin mediated proteolysis;	IPR016135; IPR000608;	Ubiquitin-conjugating enzyme/RWD-like; Ubiquitin-conjugating enzyme E2;
XP_024159218.1	171	Down	K	obg-like ATPase 1 [Rosa chinensis]	RIEDVEK(1)SMK	0.526703	cytoskeleton			GO:1901265 nucleoside phosphate binding; GO:0001882 nucleoside binding; GO:0043167 ion binding; GO:0000166 nucleotide binding; GO:0097159 organic cyclic compound binding; GO:1901363 heterocyclic compound binding; GO:0032549 ribonucleoside binding; GO:0097367 carbohydrate derivative binding; GO:0032553 ribonucleotide binding; GO:0005488 binding; GO:0032550 purine ribonucleoside binding; GO:0043168…	K19788			IPR013029; IPR012676; IPR006073; IPR031167; IPR027417; IPR023192; IPR012675;	Domain of unknown function DUF933; TGS-like; GTP binding domain; OBG-type guanine nucleotide-binding (G) domain; P-loop containing nucleoside triphosphate hydrolase; TGS-like domain; Beta-grasp domain;
XP_024159670.1	122	Down	K	ER membrane protein complex subunit 8/9 homolog [Rosa chinensis]	YLPQAAVLLLDNK(1)K	0.269029	cytoplasm
XP_024159710.1	533	Down	K	pyrophosphate--fructose 6-phosphate 1-phosphotransferase subunit beta [Rosa chinensis]	NEWAIK(1)NR	0.2875	chloroplast	GO:0006757 ATP generation from ADP; GO:0009116 nucleoside metabolic process; GO:0042278 purine nucleoside metabolic process; GO:0006165 nucleoside diphosphate phosphorylation; GO:0046031 ADP metabolic process; GO:0019362 pyridine nucleotide metabolic process; GO:0006096 glycolytic process; GO:0009167 purine ribonucleoside monophosphate metabolic process; GO:0009117 nucleotide metabolic process; G…		GO:0003872 6-phosphofructokinase activity; GO:0005524 ATP binding; GO:1901265 nucleoside phosphate binding; GO:0016773 phosphotransferase activity, alcohol group as acceptor; GO:0047334 diphosphate-fructose-6-phosphate 1-phosphotransferase activity; GO:0001882 nucleoside binding; GO:0043167 ion binding; GO:0000166 nucleotide binding; GO:0097159 organic cyclic compound binding; GO:1901363 heterocy…	K00895	pfp; diphosphate-dependent phosphofructokinase [EC:2.7.1.90]	ko00030 Pentose phosphate pathway; ko00051 Fructose and mannose metabolism; ko01120 Microbial metabolism in diverse environments; ko01130 Biosynthesis of antibiotics; ko00010 Glycolysis / Gluconeogenesis; ko01110 Biosynthesis of secondary metabolites; ko01100 Metabolic pathways;	IPR013981; IPR000023;	Pyrophosphate-dependent phosphofructokinase, alpha-helical domain; Phosphofructokinase domain;
XP_024159710.1	176	Down	K	pyrophosphate--fructose 6-phosphate 1-phosphotransferase subunit beta [Rosa chinensis]	DKIETPEQFK(1)QAQETAVK	0.559167	chloroplast	GO:0006757 ATP generation from ADP; GO:0009116 nucleoside metabolic process; GO:0042278 purine nucleoside metabolic process; GO:0006165 nucleoside diphosphate phosphorylation; GO:0046031 ADP metabolic process; GO:0019362 pyridine nucleotide metabolic process; GO:0006096 glycolytic process; GO:0009167 purine ribonucleoside monophosphate metabolic process; GO:0009117 nucleotide metabolic process; G…		GO:0003872 6-phosphofructokinase activity; GO:0005524 ATP binding; GO:1901265 nucleoside phosphate binding; GO:0016773 phosphotransferase activity, alcohol group as acceptor; GO:0047334 diphosphate-fructose-6-phosphate 1-phosphotransferase activity; GO:0001882 nucleoside binding; GO:0043167 ion binding; GO:0000166 nucleotide binding; GO:0097159 organic cyclic compound binding; GO:1901363 heterocy…	K00895	pfp; diphosphate-dependent phosphofructokinase [EC:2.7.1.90]	ko00030 Pentose phosphate pathway; ko00051 Fructose and mannose metabolism; ko01120 Microbial metabolism in diverse environments; ko01130 Biosynthesis of antibiotics; ko00010 Glycolysis / Gluconeogenesis; ko01110 Biosynthesis of secondary metabolites; ko01100 Metabolic pathways;	IPR013981; IPR000023;	Pyrophosphate-dependent phosphofructokinase, alpha-helical domain; Phosphofructokinase domain;
XP_024159798.1	142	Down	K	histone H2B.3-like [Rosa chinensis]	AVTK(1)FTSS	0.00487013	nucleus		GO:0043229 intracellular organelle; GO:0043232 intracellular non-membrane-bounded organelle; GO:0044446 intracellular organelle part; GO:0032991 macromolecular complex; GO:0044424 intracellular part; GO:0005623 cell; GO:0044422 organelle part; GO:0044427 chromosomal part; GO:0043228 non-membrane-bounded organelle; GO:0000786 nucleosome; GO:0043226 organelle; GO:0000785 chromatin; GO:0044464 cell …	GO:0097159 organic cyclic compound binding; GO:1901363 heterocyclic compound binding; GO:0003677 DNA binding; GO:0046982 protein heterodimerization activity; GO:0005488 binding; GO:0046983 protein dimerization activity; GO:0003676 nucleic acid binding; GO:0005515 protein binding;	K11252	H2B; histone H2B	ko05034 Alcoholism; ko05322 Systemic lupus erythematosus; ko05203 Viral carcinogenesis;	IPR009072; IPR007125;	Histone-fold; Histone H2A/H2B/H3;
XP_024159874.1	192	Down	K	DNA damage-repair/toleration protein DRT100 [Rosa chinensis]	ISGK(1)LPADFGR	0.557621	chloroplast			GO:0005515 protein binding; GO:0005488 binding;				IPR013210; IPR032675;	Leucine-rich repeat-containing N-terminal, plant-type; Leucine-rich repeat domain, L domain-like;
XP_024160076.1	47	Down	K	farnesyl pyrophosphate synthase 1-like [Rosa chinensis]	MLDYNVPGGK(1)LNR	0.574349	cytoplasm	GO:0006720 isoprenoid metabolic process; GO:0044711 single-organism biosynthetic process; GO:0044763 single-organism cellular process; GO:0044699 single-organism process; GO:0009058 biosynthetic process; GO:0044255 cellular lipid metabolic process; GO:0044238 primary metabolic process; GO:1901576 organic substance biosynthetic process; GO:0044237 cellular metabolic process; GO:0044249 cellular bi…			K00787	FDPS; farnesyl diphosphate synthase [EC:2.5.1.1 2.5.1.10]	ko01130 Biosynthesis of antibiotics; ko01110 Biosynthesis of secondary metabolites; ko01100 Metabolic pathways; ko05164 Influenza A; ko05166 HTLV-I infection; ko00900 Terpenoid backbone biosynthesis;	IPR008949;	Isoprenoid synthase domain;
XP_024160228.1	820	Down	K	ubiquitin-activating enzyme E1 1-like isoform X1 [Rosa chinensis]	K(1)LSEAVEK	0.0991379	nucleus	GO:0008152 metabolic process; GO:0044260 cellular macromolecule metabolic process; GO:0044267 cellular protein metabolic process; GO:0006464 cellular protein modification process; GO:0043170 macromolecule metabolic process; GO:0019538 protein metabolic process; GO:0044238 primary metabolic process; GO:0043412 macromolecule modification; GO:0036211 protein modification process; GO:0044237 cellular…		GO:0008641 small protein activating enzyme activity; GO:0016877 ligase activity, forming carbon-sulfur bonds; GO:0003824 catalytic activity; GO:0016874 ligase activity;	K03178	UBE1; ubiquitin-activating enzyme E1 [EC:6.2.1.45]	ko04120 Ubiquitin mediated proteolysis; ko05012 Parkinson's disease;	IPR032418; IPR019572; IPR000594; IPR016040; IPR032420; IPR018965;	Ubiquitin-activating enzyme E1, FCCH domain; Ubiquitin-activating enzyme, catalytic cysteine domain; THIF-type NAD/FAD binding fold; NAD(P)-binding domain; Ubiquitin-activating enzyme E1, four-helix bundle; Ubiquitin-activating enzyme E1, C-terminal;
XP_024160228.1	921	Down	K	ubiquitin-activating enzyme E1 1-like isoform X1 [Rosa chinensis]	AK(1)FIAGR	0.412716	nucleus	GO:0008152 metabolic process; GO:0044260 cellular macromolecule metabolic process; GO:0044267 cellular protein metabolic process; GO:0006464 cellular protein modification process; GO:0043170 macromolecule metabolic process; GO:0019538 protein metabolic process; GO:0044238 primary metabolic process; GO:0043412 macromolecule modification; GO:0036211 protein modification process; GO:0044237 cellular…		GO:0008641 small protein activating enzyme activity; GO:0016877 ligase activity, forming carbon-sulfur bonds; GO:0003824 catalytic activity; GO:0016874 ligase activity;	K03178	UBE1; ubiquitin-activating enzyme E1 [EC:6.2.1.45]	ko04120 Ubiquitin mediated proteolysis; ko05012 Parkinson's disease;	IPR032418; IPR019572; IPR000594; IPR016040; IPR032420; IPR018965;	Ubiquitin-activating enzyme E1, FCCH domain; Ubiquitin-activating enzyme, catalytic cysteine domain; THIF-type NAD/FAD binding fold; NAD(P)-binding domain; Ubiquitin-activating enzyme E1, four-helix bundle; Ubiquitin-activating enzyme E1, C-terminal;
XP_024160254.1	49	Down	K	syntaxin-52-like [Rosa chinensis]	K(1)ITILGTR	0.529148	Golgi apparatus			GO:0005515 protein binding; GO:0005488 binding;	K08503	SYP5; syntaxin of plants SYP5	ko04130 SNARE interactions in vesicular transport;	IPR000727;	Target SNARE coiled-coil homology domain;
XP_024160254.1	76	Down	K	syntaxin-52-like [Rosa chinensis]	QPITAK(1)EMNR	0.560538	Golgi apparatus			GO:0005515 protein binding; GO:0005488 binding;	K08503	SYP5; syntaxin of plants SYP5	ko04130 SNARE interactions in vesicular transport;	IPR000727;	Target SNARE coiled-coil homology domain;
XP_024160254.1	82	Down	K	syntaxin-52-like [Rosa chinensis]	RK(1)DMVANLR	0.437967	Golgi apparatus			GO:0005515 protein binding; GO:0005488 binding;	K08503	SYP5; syntaxin of plants SYP5	ko04130 SNARE interactions in vesicular transport;	IPR000727;	Target SNARE coiled-coil homology domain;
XP_024160282.1	1083	Down	K	pleiotropic drug resistance protein 2-like [Rosa chinensis]	QSHK(1)LVEYFEAIPGVTK	0.453125	plasma membrane		GO:0016020 membrane;	GO:0005524 ATP binding; GO:1901265 nucleoside phosphate binding; GO:0001882 nucleoside binding; GO:0043167 ion binding; GO:0016817 hydrolase activity, acting on acid anhydrides; GO:0016787 hydrolase activity; GO:0000166 nucleotide binding; GO:0017111 nucleoside-triphosphatase activity; GO:0016887 ATPase activity; GO:0097159 organic cyclic compound binding; GO:1901363 heterocyclic compound binding…				IPR034001; IPR003593; IPR003439; IPR027417; IPR029481; IPR013581; IPR034003; IPR013525;	ATP-binding cassette transporter, PDR-like subfamily G, domain 1; AAA+ ATPase domain; ABC transporter-like; P-loop containing nucleoside triphosphate hydrolase; ABC-transporter extracellular N-terminal domain; Plant PDR ABC transporter associated; ATP-binding cassette transporter, PDR-like subfamily G, domain 2; ABC-2 type transporter;
XP_024160330.1	374	Down	K	DNA damage-inducible protein 1 isoform X2 [Rosa chinensis]	VAK(1)LVELGFGR	0.543158	cytoplasm	GO:0006508 proteolysis; GO:0008152 metabolic process; GO:0043170 macromolecule metabolic process; GO:0019538 protein metabolic process; GO:0044238 primary metabolic process; GO:0071704 organic substance metabolic process;		GO:0004175 endopeptidase activity; GO:0008233 peptidase activity; GO:0003824 catalytic activity; GO:0005488 binding; GO:0004190 aspartic-type endopeptidase activity; GO:0070011 peptidase activity, acting on L-amino acid peptides; GO:0070001 aspartic-type peptidase activity; GO:0005515 protein binding; GO:0016787 hydrolase activity;	K11885			IPR019103; IPR015940; IPR021109; IPR029071; IPR000626; IPR009060;	Aspartic peptidase, DDI1-type; Ubiquitin-associated domain; Aspartic peptidase domain; Ubiquitin-related domain; Ubiquitin domain; UBA-like;
XP_024160330.1	48	Down	K	DNA damage-inducible protein 1 isoform X2 [Rosa chinensis]	VLLQNQQLLYNGK(1)EVR	0.538947	cytoplasm	GO:0006508 proteolysis; GO:0008152 metabolic process; GO:0043170 macromolecule metabolic process; GO:0019538 protein metabolic process; GO:0044238 primary metabolic process; GO:0071704 organic substance metabolic process;		GO:0004175 endopeptidase activity; GO:0008233 peptidase activity; GO:0003824 catalytic activity; GO:0005488 binding; GO:0004190 aspartic-type endopeptidase activity; GO:0070011 peptidase activity, acting on L-amino acid peptides; GO:0070001 aspartic-type peptidase activity; GO:0005515 protein binding; GO:0016787 hydrolase activity;	K11885			IPR019103; IPR015940; IPR021109; IPR029071; IPR000626; IPR009060;	Aspartic peptidase, DDI1-type; Ubiquitin-associated domain; Aspartic peptidase domain; Ubiquitin-related domain; Ubiquitin domain; UBA-like;
XP_024160330.1	162	Down	K	DNA damage-inducible protein 1 isoform X2 [Rosa chinensis]	RQQEEENALLFADPFDVEAQK(1)K	0.666316	cytoplasm	GO:0006508 proteolysis; GO:0008152 metabolic process; GO:0043170 macromolecule metabolic process; GO:0019538 protein metabolic process; GO:0044238 primary metabolic process; GO:0071704 organic substance metabolic process;		GO:0004175 endopeptidase activity; GO:0008233 peptidase activity; GO:0003824 catalytic activity; GO:0005488 binding; GO:0004190 aspartic-type endopeptidase activity; GO:0070011 peptidase activity, acting on L-amino acid peptides; GO:0070001 aspartic-type peptidase activity; GO:0005515 protein binding; GO:0016787 hydrolase activity;	K11885			IPR019103; IPR015940; IPR021109; IPR029071; IPR000626; IPR009060;	Aspartic peptidase, DDI1-type; Ubiquitin-associated domain; Aspartic peptidase domain; Ubiquitin-related domain; Ubiquitin domain; UBA-like;
XP_024160580.1	172	Down	K	elongation factor 1-alpha-like [Rosa chinensis]	YDEIVK(1)EVSSYLK	0.628766	cytoplasm	GO:0006518 peptide metabolic process; GO:0006414 translational elongation; GO:0043043 peptide biosynthetic process; GO:0044267 cellular protein metabolic process; GO:0006807 nitrogen compound metabolic process; GO:0009058 biosynthetic process; GO:0043603 cellular amide metabolic process; GO:0044238 primary metabolic process; GO:1901566 organonitrogen compound biosynthetic process; GO:1901576 orga…	GO:0044424 intracellular part; GO:0005623 cell; GO:0044464 cell part; GO:0005622 intracellular; GO:0005737 cytoplasm;	GO:0003723 RNA binding; GO:1901265 nucleoside phosphate binding; GO:0003746 translation elongation factor activity; GO:0001882 nucleoside binding; GO:0043167 ion binding; GO:0016817 hydrolase activity, acting on acid anhydrides; GO:0016787 hydrolase activity; GO:0000166 nucleotide binding; GO:0017111 nucleoside-triphosphatase activity; GO:1901363 heterocyclic compound binding; GO:0097159 organic …	K03231	EEF1A; elongation factor 1-alpha	ko05134 Legionellosis; ko03013 RNA transport;	IPR004160; IPR004161; IPR009001; IPR027417; IPR000795; IPR009000;	Translation elongation factor EFTu/EF1A, C-terminal; Translation elongation factor EFTu-like, domain 2; Translation elongation factor EF1A/initiation factor IF2gamma, C-terminal; P-loop containing nucleoside triphosphate hydrolase; Transcription factor, GTP-binding domain; Translation protein, beta-barrel domain;
XP_024161126.1	61	Down	K	DCN1-like protein 2 [Rosa chinensis]	HLEK(1)LYNR	0.120907	nucleus			GO:0005515 protein binding; GO:0005488 binding;	K17822			IPR005176; IPR009060;	Potentiating neddylation domain; UBA-like;
XP_024161126.1	133	Down	K	DCN1-like protein 2 [Rosa chinensis]	EK(1)MPFMR	0.302267	nucleus			GO:0005515 protein binding; GO:0005488 binding;	K17822			IPR005176; IPR009060;	Potentiating neddylation domain; UBA-like;
XP_024161908.1	155	Down	K	glutathione S-transferase TCHQD [Rosa chinensis]	KLQEVYDTEDK(1)LK	0.598485	endoplasmic reticulum			GO:0005515 protein binding; GO:0005488 binding;	K22077			IPR010987; IPR004045; IPR012336;	Glutathione S-transferase, C-terminal-like; Glutathione S-transferase, N-terminal; Thioredoxin-like fold;
XP_024161935.1	213	Down	K	sucrose synthase 2 [Rosa chinensis]	LQAALVK(1)AEDNLSK	0.663448	cytoplasm	GO:0044723 single-organism carbohydrate metabolic process; GO:0008152 metabolic process; GO:0005985 sucrose metabolic process; GO:0044262 cellular carbohydrate metabolic process; GO:0044710 single-organism metabolic process; GO:0044763 single-organism cellular process; GO:0044699 single-organism process; GO:0009311 oligosaccharide metabolic process; GO:0005984 disaccharide metabolic process; GO:0…		GO:0016758 transferase activity, transferring hexosyl groups; GO:0003824 catalytic activity; GO:0035251 UDP-glucosyltransferase activity; GO:0008194 UDP-glycosyltransferase activity; GO:0046527 glucosyltransferase activity; GO:0016757 transferase activity, transferring glycosyl groups; GO:0016157 sucrose synthase activity; GO:0016740 transferase activity;	K00695	E2.4.1.13; sucrose synthase [EC:2.4.1.13]	ko00500 Starch and sucrose metabolism; ko01100 Metabolic pathways;	IPR000368; IPR001296;	Sucrose synthase; Glycosyl transferase, family 1;
XP_024162225.1	338	Down	K	protein DMR6-LIKE OXYGENASE 2-like [Rosa chinensis]	K(1)LGVDNIQIYDFR	0.219486	cytoplasm	GO:0044699 single-organism process; GO:0008152 metabolic process; GO:0055114 oxidation-reduction process; GO:0044710 single-organism metabolic process;		GO:0003824 catalytic activity; GO:0016491 oxidoreductase activity;				IPR027443; IPR005123; IPR026992;	Isopenicillin N synthase-like; Oxoglutarate/iron-dependent dioxygenase; Non-haem dioxygenase N-terminal domain;
XP_024162594.1	32	Down	K	far upstream element-binding protein 2-like [Rosa chinensis]	LEDPAAISILLAK(1)QK	0.260976	nucleus			GO:0097159 organic cyclic compound binding; GO:1901363 heterocyclic compound binding; GO:0003723 RNA binding; GO:0005488 binding; GO:0003676 nucleic acid binding;	K13210			IPR004087; IPR004088;	K Homology domain; K Homology domain, type 1;
XP_024162610.1	100	Down	K	Unknown	AAIAVADTFQSAK(0.999)DAVSGK(0.001)PK	0.592718	extracellular
XP_024162830.1	191	Down	K	Unknown	AAAATVLASK(1)LGADSGLR	0.631434	endoplasmic reticulum							IPR019273;	Lunapark domain;
XP_024162980.1	104	Down	K	sterol 3-beta-glucosyltransferase UGT80B1 isoform X2 [Rosa chinensis]	RHDLK(1)LDR	0.654229	nucleus	GO:0030259 lipid glycosylation; GO:0008152 metabolic process; GO:0030258 lipid modification; GO:0044710 single-organism metabolic process; GO:0044763 single-organism cellular process; GO:0044699 single-organism process; GO:0044255 cellular lipid metabolic process; GO:0005975 carbohydrate metabolic process; GO:0044238 primary metabolic process; GO:0044237 cellular metabolic process; GO:0009987 cel…		GO:0016757 transferase activity, transferring glycosyl groups; GO:0016758 transferase activity, transferring hexosyl groups; GO:0003824 catalytic activity; GO:0016740 transferase activity;	K05841			IPR004276;	Glycosyltransferase family 28, N-terminal domain;
XP_024162980.1	53	Down	K	sterol 3-beta-glucosyltransferase UGT80B1 isoform X2 [Rosa chinensis]	SSVLEIFQSK(1)EFNVDSSPQR	0.630597	nucleus	GO:0030259 lipid glycosylation; GO:0008152 metabolic process; GO:0030258 lipid modification; GO:0044710 single-organism metabolic process; GO:0044763 single-organism cellular process; GO:0044699 single-organism process; GO:0044255 cellular lipid metabolic process; GO:0005975 carbohydrate metabolic process; GO:0044238 primary metabolic process; GO:0044237 cellular metabolic process; GO:0009987 cel…		GO:0016757 transferase activity, transferring glycosyl groups; GO:0016758 transferase activity, transferring hexosyl groups; GO:0003824 catalytic activity; GO:0016740 transferase activity;	K05841			IPR004276;	Glycosyltransferase family 28, N-terminal domain;
XP_024163121.1	199	Down	K	LOW QUALITY PROTEIN: protein FREE1-like [Rosa chinensis]	SQSDLGSDLYGK(1)R	0.66566	nucleus			GO:0046872 metal ion binding; GO:0043169 cation binding; GO:0005488 binding; GO:0043167 ion binding;				IPR000306; IPR017455; IPR011993; IPR013083; IPR011011;	FYVE zinc finger; Zinc finger, FYVE-related; PH domain-like; Zinc finger, RING/FYVE/PHD-type; Zinc finger, FYVE/PHD-type;
XP_024163142.1	63	Down	K	26S proteasome regulatory subunit 4 homolog A [Rosa chinensis]	LPTVTPLTK(1)CK	0.564319	cytoplasm	GO:1901575 organic substance catabolic process; GO:0008152 metabolic process; GO:0030163 protein catabolic process; GO:0009057 macromolecule catabolic process; GO:0043170 macromolecule metabolic process; GO:0019538 protein metabolic process; GO:0044238 primary metabolic process; GO:0009056 catabolic process; GO:0071704 organic substance metabolic process;	GO:0044424 intracellular part; GO:0005623 cell; GO:0044464 cell part; GO:0005622 intracellular; GO:0005737 cytoplasm;	GO:0005524 ATP binding; GO:1901265 nucleoside phosphate binding; GO:0001882 nucleoside binding; GO:0043167 ion binding; GO:0016787 hydrolase activity; GO:0000166 nucleotide binding; GO:0097159 organic cyclic compound binding; GO:1901363 heterocyclic compound binding; GO:0032549 ribonucleoside binding; GO:0097367 carbohydrate derivative binding; GO:0003824 catalytic activity; GO:0032553 ribonucleo…	K03062	PSMC1; 26S proteasome regulatory subunit T2	ko05169 Epstein-Barr virus infection; ko05165 Human papillomavirus infection; ko03050 Proteasome; ko05203 Viral carcinogenesis;	IPR003593; IPR003959; IPR027417;	AAA+ ATPase domain; ATPase, AAA-type, core; P-loop containing nucleoside triphosphate hydrolase;
XP_024163214.1	96	Down	K	TOM1-like protein 4 [Rosa chinensis]	K(1)PDLNVR	0.620902	nucleus	GO:0045184 establishment of protein localization; GO:0006810 transport; GO:0046907 intracellular transport; GO:0070727 cellular macromolecule localization; GO:0051649 establishment of localization in cell; GO:0006886 intracellular protein transport; GO:0071702 organic substance transport; GO:0008104 protein localization; GO:0033036 macromolecule localization; GO:0034613 cellular protein localizat…	GO:0005623 cell; GO:0005622 intracellular; GO:0044464 cell part;					IPR002014; IPR004152; IPR008942;	VHS domain; GAT domain; ENTH/VHS;
XP_024163249.1	1583	Down	K	protein HUA2-LIKE 2 isoform X2 [Rosa chinensis]	YSPTTSPLNIEADIK(1)K	0.452489	nucleus	GO:0008152 metabolic process; GO:0006950 response to stress; GO:0055114 oxidation-reduction process; GO:0044710 single-organism metabolic process; GO:0006979 response to oxidative stress; GO:0044699 single-organism process; GO:0050896 response to stimulus;		GO:0016209 antioxidant activity; GO:0004601 peroxidase activity; GO:0004602 glutathione peroxidase activity; GO:0003824 catalytic activity; GO:0016491 oxidoreductase activity; GO:0016684 oxidoreductase activity, acting on peroxide as acceptor;				IPR006903; IPR006569; IPR000313; IPR012336;	RNA polymerase II-binding domain; CID domain; PWWP domain; Thioredoxin-like fold;
XP_024163555.1	173	Down	K	patatin-like protein 2 [Rosa chinensis]	QLQPTIFSSFEVK(0.946)SK(0.054)PCSDALLR	0.50591	chloroplast	GO:0044699 single-organism process; GO:0008152 metabolic process; GO:0044238 primary metabolic process; GO:0044710 single-organism metabolic process; GO:0006629 lipid metabolic process; GO:0071704 organic substance metabolic process;						IPR016035; IPR002641;	Acyl transferase/acyl hydrolase/lysophospholipase; Patatin/Phospholipase A2-related;
XP_024164562.1	259	Down	K	2-hydroxyisoflavanone dehydratase-like [Rosa chinensis]	SYVEELK(1)K	0.572471	cytoplasm	GO:0008152 metabolic process;		GO:0016787 hydrolase activity; GO:0003824 catalytic activity;				IPR029058; IPR013094;	Alpha/Beta hydrolase fold; Alpha/beta hydrolase fold-3;
XP_024164840.1	340	Down	K	DUF21 domain-containing protein At1g47330 [Rosa chinensis]	LGGPTAETK(1)SLGPK	0.61193	plasma membrane							IPR002550; IPR000644;	Domain of unknown function DUF21; CBS domain;
XP_024164846.1	161	Down	K	vesicle-associated membrane protein 713 [Rosa chinensis]	LELLVDK(1)TANMQGNTFR	0.475728	chloroplast	GO:0006810 transport; GO:0051179 localization; GO:0016192 vesicle-mediated transport; GO:0051234 establishment of localization;	GO:0031224 intrinsic component of membrane; GO:0016020 membrane; GO:0016021 integral component of membrane; GO:0044425 membrane part;		K08515	VAMP7; vesicle-associated membrane protein 7	ko04130 SNARE interactions in vesicular transport;	IPR010908; IPR011012; IPR001388;	Longin domain; Longin-like domain; Synaptobrevin;
XP_024165045.1	142	Down	K	probable serine/threonine-protein kinase At1g01540 [Rosa chinensis]	ISYPEK(1)GGGSSSYGSGETR	0.457594	chloroplast	GO:0016310 phosphorylation; GO:0044267 cellular protein metabolic process; GO:0044238 primary metabolic process; GO:0044237 cellular metabolic process; GO:0006796 phosphate-containing compound metabolic process; GO:0071704 organic substance metabolic process; GO:0008152 metabolic process; GO:0006468 protein phosphorylation; GO:0006793 phosphorus metabolic process; GO:0044260 cellular macromolecul…		GO:0005524 ATP binding; GO:1901265 nucleoside phosphate binding; GO:0016773 phosphotransferase activity, alcohol group as acceptor; GO:0001882 nucleoside binding; GO:0043167 ion binding; GO:0004672 protein kinase activity; GO:0000166 nucleotide binding; GO:0097159 organic cyclic compound binding; GO:1901363 heterocyclic compound binding; GO:0032549 ribonucleoside binding; GO:0097367 carbohydrate …				IPR000719; IPR013320; IPR011009;	Protein kinase domain; Concanavalin A-like lectin/glucanase domain; Protein kinase-like domain;
XP_024165045.1	222	Down	K	probable serine/threonine-protein kinase At1g01540 [Rosa chinensis]	NLLNNK(1)GQAEK	0.49783	chloroplast	GO:0016310 phosphorylation; GO:0044267 cellular protein metabolic process; GO:0044238 primary metabolic process; GO:0044237 cellular metabolic process; GO:0006796 phosphate-containing compound metabolic process; GO:0071704 organic substance metabolic process; GO:0008152 metabolic process; GO:0006468 protein phosphorylation; GO:0006793 phosphorus metabolic process; GO:0044260 cellular macromolecul…		GO:0005524 ATP binding; GO:1901265 nucleoside phosphate binding; GO:0016773 phosphotransferase activity, alcohol group as acceptor; GO:0001882 nucleoside binding; GO:0043167 ion binding; GO:0004672 protein kinase activity; GO:0000166 nucleotide binding; GO:0097159 organic cyclic compound binding; GO:1901363 heterocyclic compound binding; GO:0032549 ribonucleoside binding; GO:0097367 carbohydrate …				IPR000719; IPR013320; IPR011009;	Protein kinase domain; Concanavalin A-like lectin/glucanase domain; Protein kinase-like domain;
XP_024165052.1	902	Down	K	plasma membrane ATPase 4 [Rosa chinensis]	TLHGLQPPESSNIFSDK(1)SSYR	0.628571	plasma membrane	GO:0009116 nucleoside metabolic process; GO:0042278 purine nucleoside metabolic process; GO:0009167 purine ribonucleoside monophosphate metabolic process; GO:0009117 nucleotide metabolic process; GO:0044699 single-organism process; GO:0046129 purine ribonucleoside biosynthetic process; GO:0009163 nucleoside biosynthetic process; GO:0009058 biosynthetic process; GO:0009156 ribonucleoside monophosp…	GO:0031224 intrinsic component of membrane; GO:0016020 membrane; GO:0016021 integral component of membrane; GO:0044425 membrane part;	GO:1901265 nucleoside phosphate binding; GO:0043167 ion binding; GO:0016817 hydrolase activity, acting on acid anhydrides; GO:0016787 hydrolase activity; GO:0000166 nucleotide binding; GO:0017111 nucleoside-triphosphatase activity; GO:0016887 ATPase activity; GO:1901363 heterocyclic compound binding; GO:0097159 organic cyclic compound binding; GO:0016462 pyrophosphatase activity; GO:0003824 catal…	K01535	PMA1; H+-transporting ATPase [EC:3.6.3.6]	ko00190 Oxidative phosphorylation;	IPR023298; IPR004014; IPR023299; IPR008250; IPR023214;	P-type ATPase, transmembrane domain; Cation-transporting P-type ATPase, N-terminal; P-type ATPase, cytoplasmic domain N; P-type ATPase, A domain; HAD-like domain;
XP_024165052.1	941	Down	K	plasma membrane ATPase 4 [Rosa chinensis]	LK(1)GLDIDNIQQHYTV	0.0419048	plasma membrane	GO:0009116 nucleoside metabolic process; GO:0042278 purine nucleoside metabolic process; GO:0009167 purine ribonucleoside monophosphate metabolic process; GO:0009117 nucleotide metabolic process; GO:0044699 single-organism process; GO:0046129 purine ribonucleoside biosynthetic process; GO:0009163 nucleoside biosynthetic process; GO:0009058 biosynthetic process; GO:0009156 ribonucleoside monophosp…	GO:0031224 intrinsic component of membrane; GO:0016020 membrane; GO:0016021 integral component of membrane; GO:0044425 membrane part;	GO:1901265 nucleoside phosphate binding; GO:0043167 ion binding; GO:0016817 hydrolase activity, acting on acid anhydrides; GO:0016787 hydrolase activity; GO:0000166 nucleotide binding; GO:0017111 nucleoside-triphosphatase activity; GO:0016887 ATPase activity; GO:1901363 heterocyclic compound binding; GO:0097159 organic cyclic compound binding; GO:0016462 pyrophosphatase activity; GO:0003824 catal…	K01535	PMA1; H+-transporting ATPase [EC:3.6.3.6]	ko00190 Oxidative phosphorylation;	IPR023298; IPR004014; IPR023299; IPR008250; IPR023214;	P-type ATPase, transmembrane domain; Cation-transporting P-type ATPase, N-terminal; P-type ATPase, cytoplasmic domain N; P-type ATPase, A domain; HAD-like domain;
XP_024165052.1	13	Down	K	plasma membrane ATPase 4 [Rosa chinensis]	SGAK(1)AISLEEIK(1)NESVDLER	0.657143	plasma membrane	GO:0009116 nucleoside metabolic process; GO:0042278 purine nucleoside metabolic process; GO:0009167 purine ribonucleoside monophosphate metabolic process; GO:0009117 nucleotide metabolic process; GO:0044699 single-organism process; GO:0046129 purine ribonucleoside biosynthetic process; GO:0009163 nucleoside biosynthetic process; GO:0009058 biosynthetic process; GO:0009156 ribonucleoside monophosp…	GO:0031224 intrinsic component of membrane; GO:0016020 membrane; GO:0016021 integral component of membrane; GO:0044425 membrane part;	GO:1901265 nucleoside phosphate binding; GO:0043167 ion binding; GO:0016817 hydrolase activity, acting on acid anhydrides; GO:0016787 hydrolase activity; GO:0000166 nucleotide binding; GO:0017111 nucleoside-triphosphatase activity; GO:0016887 ATPase activity; GO:1901363 heterocyclic compound binding; GO:0097159 organic cyclic compound binding; GO:0016462 pyrophosphatase activity; GO:0003824 catal…	K01535	PMA1; H+-transporting ATPase [EC:3.6.3.6]	ko00190 Oxidative phosphorylation;	IPR023298; IPR004014; IPR023299; IPR008250; IPR023214;	P-type ATPase, transmembrane domain; Cation-transporting P-type ATPase, N-terminal; P-type ATPase, cytoplasmic domain N; P-type ATPase, A domain; HAD-like domain;
XP_024165052.1	931	Down	K	plasma membrane ATPase 4 [Rosa chinensis]	ELTTLK(1)GHVESVVK	0.264762	plasma membrane	GO:0009116 nucleoside metabolic process; GO:0042278 purine nucleoside metabolic process; GO:0009167 purine ribonucleoside monophosphate metabolic process; GO:0009117 nucleotide metabolic process; GO:0044699 single-organism process; GO:0046129 purine ribonucleoside biosynthetic process; GO:0009163 nucleoside biosynthetic process; GO:0009058 biosynthetic process; GO:0009156 ribonucleoside monophosp…	GO:0031224 intrinsic component of membrane; GO:0016020 membrane; GO:0016021 integral component of membrane; GO:0044425 membrane part;	GO:1901265 nucleoside phosphate binding; GO:0043167 ion binding; GO:0016817 hydrolase activity, acting on acid anhydrides; GO:0016787 hydrolase activity; GO:0000166 nucleotide binding; GO:0017111 nucleoside-triphosphatase activity; GO:0016887 ATPase activity; GO:1901363 heterocyclic compound binding; GO:0097159 organic cyclic compound binding; GO:0016462 pyrophosphatase activity; GO:0003824 catal…	K01535	PMA1; H+-transporting ATPase [EC:3.6.3.6]	ko00190 Oxidative phosphorylation;	IPR023298; IPR004014; IPR023299; IPR008250; IPR023214;	P-type ATPase, transmembrane domain; Cation-transporting P-type ATPase, N-terminal; P-type ATPase, cytoplasmic domain N; P-type ATPase, A domain; HAD-like domain;
XP_024165052.1	410	Down	K	plasma membrane ATPase 4 [Rosa chinensis]	EIHFLPFNPVDK(1)R	0.545714	plasma membrane	GO:0009116 nucleoside metabolic process; GO:0042278 purine nucleoside metabolic process; GO:0009167 purine ribonucleoside monophosphate metabolic process; GO:0009117 nucleotide metabolic process; GO:0044699 single-organism process; GO:0046129 purine ribonucleoside biosynthetic process; GO:0009163 nucleoside biosynthetic process; GO:0009058 biosynthetic process; GO:0009156 ribonucleoside monophosp…	GO:0031224 intrinsic component of membrane; GO:0016020 membrane; GO:0016021 integral component of membrane; GO:0044425 membrane part;	GO:1901265 nucleoside phosphate binding; GO:0043167 ion binding; GO:0016817 hydrolase activity, acting on acid anhydrides; GO:0016787 hydrolase activity; GO:0000166 nucleotide binding; GO:0017111 nucleoside-triphosphatase activity; GO:0016887 ATPase activity; GO:1901363 heterocyclic compound binding; GO:0097159 organic cyclic compound binding; GO:0016462 pyrophosphatase activity; GO:0003824 catal…	K01535	PMA1; H+-transporting ATPase [EC:3.6.3.6]	ko00190 Oxidative phosphorylation;	IPR023298; IPR004014; IPR023299; IPR008250; IPR023214;	P-type ATPase, transmembrane domain; Cation-transporting P-type ATPase, N-terminal; P-type ATPase, cytoplasmic domain N; P-type ATPase, A domain; HAD-like domain;
XP_024165052.1	343	Down	K	plasma membrane ATPase 4 [Rosa chinensis]	TGTLTLNK(1)LTVDR	0.48	plasma membrane	GO:0009116 nucleoside metabolic process; GO:0042278 purine nucleoside metabolic process; GO:0009167 purine ribonucleoside monophosphate metabolic process; GO:0009117 nucleotide metabolic process; GO:0044699 single-organism process; GO:0046129 purine ribonucleoside biosynthetic process; GO:0009163 nucleoside biosynthetic process; GO:0009058 biosynthetic process; GO:0009156 ribonucleoside monophosp…	GO:0031224 intrinsic component of membrane; GO:0016020 membrane; GO:0016021 integral component of membrane; GO:0044425 membrane part;	GO:1901265 nucleoside phosphate binding; GO:0043167 ion binding; GO:0016817 hydrolase activity, acting on acid anhydrides; GO:0016787 hydrolase activity; GO:0000166 nucleotide binding; GO:0017111 nucleoside-triphosphatase activity; GO:0016887 ATPase activity; GO:1901363 heterocyclic compound binding; GO:0097159 organic cyclic compound binding; GO:0016462 pyrophosphatase activity; GO:0003824 catal…	K01535	PMA1; H+-transporting ATPase [EC:3.6.3.6]	ko00190 Oxidative phosphorylation;	IPR023298; IPR004014; IPR023299; IPR008250; IPR023214;	P-type ATPase, transmembrane domain; Cation-transporting P-type ATPase, N-terminal; P-type ATPase, cytoplasmic domain N; P-type ATPase, A domain; HAD-like domain;
XP_024165075.1	187	Down	K	serpin-ZX [Rosa chinensis]	FEASFTK(1)ESDFHLLDGSK	0.658572	chloroplast				K13963	SERPINB; serpin B	ko05146 Amoebiasis;	IPR023796;	Serpin domain;
XP_024165082.1	133	Down	K	PREDICTED: oleosin-B4-like [Fragaria vesca subsp. vesca]	HLEQLGELGAAAAGAYALHEK(1)HK	0.445	nucleus	GO:0006950 response to stress; GO:0050896 response to stimulus;
XP_024165085.1	332	Down	K	lysine histidine transporter-like 8 [Rosa chinensis]	GHNLILEIQATMPSSEK(1)HPSR	0.27815	plasma membrane							IPR013057;	Amino acid transporter, transmembrane domain;
XP_024165286.1	478	Down	K	V-type proton ATPase subunit B2 [Rosa chinensis]	IPIK(1)TLDLFYSR	0.505213	cytoskeleton	GO:0009116 nucleoside metabolic process; GO:0042278 purine nucleoside metabolic process; GO:0034220 ion transmembrane transport; GO:0006725 cellular aromatic compound metabolic process; GO:0009167 purine ribonucleoside monophosphate metabolic process; GO:0090662 ATP hydrolysis coupled transmembrane transport; GO:0009259 ribonucleotide metabolic process; GO:0009117 nucleotide metabolic process; GO…	GO:0032991 macromolecular complex; GO:0016020 membrane; GO:0033178 proton-transporting two-sector ATPase complex, catalytic domain; GO:0033176 proton-transporting V-type ATPase complex; GO:0043234 protein complex; GO:0098796 membrane protein complex; GO:0044425 membrane part; GO:0016469 proton-transporting two-sector ATPase complex; GO:0033180 proton-transporting V-type ATPase, V1 domain;	GO:0022804 active transmembrane transporter activity; GO:0005524 ATP binding; GO:1901265 nucleoside phosphate binding; GO:0001882 nucleoside binding; GO:0043167 ion binding; GO:0016817 hydrolase activity, acting on acid anhydrides; GO:0016787 hydrolase activity; GO:0000166 nucleotide binding; GO:0097159 organic cyclic compound binding; GO:1901363 heterocyclic compound binding; GO:0032549 ribonucl…	K02147	ATPeV1B; V-type H+-transporting ATPase subunit B	ko04721 Synaptic vesicle cycle; ko04145 Phagosome; ko05165 Human papillomavirus infection; ko01100 Metabolic pathways; ko05323 Rheumatoid arthritis; ko05120 Epithelial cell signaling in Helicobacter pylori infection; ko04966 Collecting duct acid secretion; ko04150 mTOR signaling pathway; ko00190 Oxidative phosphorylation; ko05110 Vibrio cholerae infection;	IPR004100; IPR000194; IPR027417;	ATPase, F1/V1/A1 complex, alpha/beta subunit, N-terminal domain; ATPase, F1/V1/A1 complex, alpha/beta subunit, nucleotide-binding domain; P-loop containing nucleoside triphosphate hydrolase;
XP_024165356.1	161	Down	K	rac-like GTP-binding protein RAC1 [Rosa chinensis]	LIGAPIYIECSSK(1)TQQNVK	0.489899	chloroplast	GO:0050794 regulation of cellular process; GO:0044700 single organism signaling; GO:0051716 cellular response to stimulus; GO:0007165 signal transduction; GO:0050789 regulation of biological process; GO:0007154 cell communication; GO:0035556 intracellular signal transduction; GO:0044699 single-organism process; GO:0007264 small GTPase mediated signal transduction; GO:0023052 signaling; GO:0050896…		GO:1901265 nucleoside phosphate binding; GO:0001882 nucleoside binding; GO:0043167 ion binding; GO:0000166 nucleotide binding; GO:0097159 organic cyclic compound binding; GO:1901363 heterocyclic compound binding; GO:0032549 ribonucleoside binding; GO:0097367 carbohydrate derivative binding; GO:0032553 ribonucleotide binding; GO:0005488 binding; GO:0032550 purine ribonucleoside binding; GO:0043168…	K04392	RAC1; Ras-related C3 botulinum toxin substrate 1	ko05205 Proteoglycans in cancer; ko05167 Kaposi's sarcoma-associated herpesvirus infection; ko04722 Neurotrophin signaling pathway; ko04650 Natural killer cell mediated cytotoxicity; ko04810 Regulation of actin cytoskeleton; ko04666 Fc gamma R-mediated phagocytosis; ko05212 Pancreatic cancer; ko04380 Osteoclast differentiation; ko04151 PI3K-Akt signaling pathway; ko05120 Epithelial cell signaling…	IPR005225; IPR027417;	Small GTP-binding protein domain; P-loop containing nucleoside triphosphate hydrolase;
XP_024165356.1	148	Down	K	rac-like GTP-binding protein RAC1 [Rosa chinensis]	K(1)LIGAPIYIECSSK	0.607744	chloroplast	GO:0050794 regulation of cellular process; GO:0044700 single organism signaling; GO:0051716 cellular response to stimulus; GO:0007165 signal transduction; GO:0050789 regulation of biological process; GO:0007154 cell communication; GO:0035556 intracellular signal transduction; GO:0044699 single-organism process; GO:0007264 small GTPase mediated signal transduction; GO:0023052 signaling; GO:0050896…		GO:1901265 nucleoside phosphate binding; GO:0001882 nucleoside binding; GO:0043167 ion binding; GO:0000166 nucleotide binding; GO:0097159 organic cyclic compound binding; GO:1901363 heterocyclic compound binding; GO:0032549 ribonucleoside binding; GO:0097367 carbohydrate derivative binding; GO:0032553 ribonucleotide binding; GO:0005488 binding; GO:0032550 purine ribonucleoside binding; GO:0043168…	K04392	RAC1; Ras-related C3 botulinum toxin substrate 1	ko05205 Proteoglycans in cancer; ko05167 Kaposi's sarcoma-associated herpesvirus infection; ko04722 Neurotrophin signaling pathway; ko04650 Natural killer cell mediated cytotoxicity; ko04810 Regulation of actin cytoskeleton; ko04666 Fc gamma R-mediated phagocytosis; ko05212 Pancreatic cancer; ko04380 Osteoclast differentiation; ko04151 PI3K-Akt signaling pathway; ko05120 Epithelial cell signaling…	IPR005225; IPR027417;	Small GTP-binding protein domain; P-loop containing nucleoside triphosphate hydrolase;
XP_024165356.1	167	Down	K	rac-like GTP-binding protein RAC1 [Rosa chinensis]	TQQNVK(1)AVFDAAIK	0.441919	chloroplast	GO:0050794 regulation of cellular process; GO:0044700 single organism signaling; GO:0051716 cellular response to stimulus; GO:0007165 signal transduction; GO:0050789 regulation of biological process; GO:0007154 cell communication; GO:0035556 intracellular signal transduction; GO:0044699 single-organism process; GO:0007264 small GTPase mediated signal transduction; GO:0023052 signaling; GO:0050896…		GO:1901265 nucleoside phosphate binding; GO:0001882 nucleoside binding; GO:0043167 ion binding; GO:0000166 nucleotide binding; GO:0097159 organic cyclic compound binding; GO:1901363 heterocyclic compound binding; GO:0032549 ribonucleoside binding; GO:0097367 carbohydrate derivative binding; GO:0032553 ribonucleotide binding; GO:0005488 binding; GO:0032550 purine ribonucleoside binding; GO:0043168…	K04392	RAC1; Ras-related C3 botulinum toxin substrate 1	ko05205 Proteoglycans in cancer; ko05167 Kaposi's sarcoma-associated herpesvirus infection; ko04722 Neurotrophin signaling pathway; ko04650 Natural killer cell mediated cytotoxicity; ko04810 Regulation of actin cytoskeleton; ko04666 Fc gamma R-mediated phagocytosis; ko05212 Pancreatic cancer; ko04380 Osteoclast differentiation; ko04151 PI3K-Akt signaling pathway; ko05120 Epithelial cell signaling…	IPR005225; IPR027417;	Small GTP-binding protein domain; P-loop containing nucleoside triphosphate hydrolase;
XP_024165413.1	37	Down	K	DEAD-box ATP-dependent RNA helicase 56 [Rosa chinensis]	K(1)GYVGIHSSGFR	0.59389	cytoplasm			GO:0005524 ATP binding; GO:1901265 nucleoside phosphate binding; GO:0001882 nucleoside binding; GO:0043167 ion binding; GO:0000166 nucleotide binding; GO:0097159 organic cyclic compound binding; GO:1901363 heterocyclic compound binding; GO:0032549 ribonucleoside binding; GO:0097367 carbohydrate derivative binding; GO:0032553 ribonucleotide binding; GO:0005488 binding; GO:0003676 nucleic acid bind…	K12812	UAP56; ATP-dependent RNA helicase UAP56/SUB2 [EC:3.6.4.13]	ko03040 Spliceosome; ko03015 mRNA surveillance pathway; ko05164 Influenza A; ko03013 RNA transport;	IPR014014; IPR011545; IPR027417; IPR014001; IPR001650;	RNA helicase, DEAD-box type, Q motif; DEAD/DEAH box helicase domain; P-loop containing nucleoside triphosphate hydrolase; Helicase superfamily 1/2, ATP-binding domain; Helicase, C-terminal;
XP_024165536.1	194	Down	K	bidirectional sugar transporter SWEET1-like isoform X2 [Rosa chinensis]	QQPSAEDNVELGLEK(1)PHQSK	0.601351	chloroplast		GO:0031224 intrinsic component of membrane; GO:0016020 membrane; GO:0016021 integral component of membrane; GO:0044425 membrane part;		K15382
XP_024165596.1	409	Down	K	dynamin-2A-like [Rosa chinensis]	IVLEADGYQPYLISPEK(1)GLR	0.503382	nucleus			GO:1901265 nucleoside phosphate binding; GO:0001882 nucleoside binding; GO:0043167 ion binding; GO:0016817 hydrolase activity, acting on acid anhydrides; GO:0016787 hydrolase activity; GO:0000166 nucleotide binding; GO:0017111 nucleoside-triphosphatase activity; GO:0097159 organic cyclic compound binding; GO:1901363 heterocyclic compound binding; GO:0032549 ribonucleoside binding; GO:0097367 carb…	K01528	DNM; dynamin GTPase [EC:3.6.5.5]	ko05100 Bacterial invasion of epithelial cells; ko04721 Synaptic vesicle cycle; ko04961 Endocrine and other factor-regulated calcium reabsorption; ko04144 Endocytosis; ko04072 Phospholipase D signaling pathway;	IPR030381; IPR003130; IPR011993; IPR001401; IPR020850; IPR027417; IPR000375; IPR001849;	Dynamin-type guanine nucleotide-binding (G) domain; Dynamin GTPase effector; PH domain-like; Dynamin, GTPase domain; GTPase effector domain; P-loop containing nucleoside triphosphate hydrolase; Dynamin central domain; Pleckstrin homology domain;
XP_024165657.1	158	Down	K	vesicle-associated membrane protein 722 [Rosa chinensis]	VLDRGEK(1)IELLVDK	0.61627	chloroplast	GO:0006810 transport; GO:0051179 localization; GO:0016192 vesicle-mediated transport; GO:0051234 establishment of localization;	GO:0031224 intrinsic component of membrane; GO:0016020 membrane; GO:0016021 integral component of membrane; GO:0044425 membrane part;		K08511			IPR010908; IPR011012; IPR001388;	Longin domain; Longin-like domain; Synaptobrevin;
XP_024165657.1	97	Down	K	vesicle-associated membrane protein 722 [Rosa chinensis]	YGGGK(1)AATAVANSLNK	0.472755	chloroplast	GO:0006810 transport; GO:0051179 localization; GO:0016192 vesicle-mediated transport; GO:0051234 establishment of localization;	GO:0031224 intrinsic component of membrane; GO:0016020 membrane; GO:0016021 integral component of membrane; GO:0044425 membrane part;		K08511			IPR010908; IPR011012; IPR001388;	Longin domain; Longin-like domain; Synaptobrevin;
XP_024165754.1	633	Down	K	"long chain acyl-CoA synthetase 9, chloroplastic [Rosa chinensis]"	K(1)EVQASLLK	0.585297	chloroplast	GO:0008152 metabolic process;		GO:0003824 catalytic activity;	K01897	ACSL; long-chain acyl-CoA synthetase [EC:6.2.1.3]	ko04920 Adipocytokine signaling pathway; ko00071 Fatty acid degradation; ko01100 Metabolic pathways; ko03320 PPAR signaling pathway; ko04216 Ferroptosis; ko04714 Thermogenesis; ko04146 Peroxisome; ko01212 Fatty acid metabolism; ko00061 Fatty acid biosynthesis; ko02024 Quorum sensing;	IPR000873;	AMP-dependent synthetase/ligase;
XP_024165768.1	193	Down	K	squalene monooxygenase-like isoform X3 [Rosa chinensis]	LEQGTVTTLIEEK(1)GTIK(1)GVIYK	0.609174	cytoplasm	GO:0044699 single-organism process; GO:0008152 metabolic process; GO:0055114 oxidation-reduction process; GO:0044710 single-organism metabolic process;	GO:0031224 intrinsic component of membrane; GO:0016020 membrane; GO:0016021 integral component of membrane; GO:0044425 membrane part;	GO:0016709 oxidoreductase activity, acting on paired donors, with incorporation or reduction of molecular oxygen, NAD(P)H as one donor, and incorporation of one atom of oxygen; GO:1901265 nucleoside phosphate binding; GO:0050660 flavin adenine dinucleotide binding; GO:0043167 ion binding; GO:0016705 oxidoreductase activity, acting on paired donors, with incorporation or reduction of molecular oxy…	K00511	SQLE; squalene monooxygenase [EC:1.14.14.17]	ko01130 Biosynthesis of antibiotics; ko00100 Steroid biosynthesis; ko01110 Biosynthesis of secondary metabolites; ko01100 Metabolic pathways; ko00909 Sesquiterpenoid and triterpenoid biosynthesis;	IPR013698; IPR006076; IPR023753;	Squalene epoxidase; FAD dependent oxidoreductase; FAD/NAD(P)-binding domain;
XP_024165792.1	3	Down	K	TOM1-like protein 2 [Rosa chinensis]	MDK(1)FNLGQLGNLGEK	0.66474	nucleus	GO:0045184 establishment of protein localization; GO:0006810 transport; GO:0046907 intracellular transport; GO:0070727 cellular macromolecule localization; GO:0051649 establishment of localization in cell; GO:0006886 intracellular protein transport; GO:0071702 organic substance transport; GO:0008104 protein localization; GO:0033036 macromolecule localization; GO:0034613 cellular protein localizat…	GO:0005623 cell; GO:0005622 intracellular; GO:0044464 cell part;					IPR002014; IPR004152; IPR008942;	VHS domain; GAT domain; ENTH/VHS;
XP_024165792.1	228	Down	K	TOM1-like protein 2 [Rosa chinensis]	K(1)EYLVVTR	0.382659	nucleus	GO:0045184 establishment of protein localization; GO:0006810 transport; GO:0046907 intracellular transport; GO:0070727 cellular macromolecule localization; GO:0051649 establishment of localization in cell; GO:0006886 intracellular protein transport; GO:0071702 organic substance transport; GO:0008104 protein localization; GO:0033036 macromolecule localization; GO:0034613 cellular protein localizat…	GO:0005623 cell; GO:0005622 intracellular; GO:0044464 cell part;					IPR002014; IPR004152; IPR008942;	VHS domain; GAT domain; ENTH/VHS;
XP_024165893.1	293	Down	K	"valine--tRNA ligase, mitochondrial 1 [Rosa chinensis]"	LHK(1)QGLIYR	0.654965	chloroplast	GO:0006518 peptide metabolic process; GO:0006725 cellular aromatic compound metabolic process; GO:0044267 cellular protein metabolic process; GO:0044699 single-organism process; GO:0009058 biosynthetic process; GO:1901566 organonitrogen compound biosynthetic process; GO:0043039 tRNA aminoacylation; GO:0044237 cellular metabolic process; GO:0071704 organic substance metabolic process; GO:0008152 m…		GO:0016876 ligase activity, forming aminoacyl-tRNA and related compounds; GO:0002161 aminoacyl-tRNA editing activity; GO:0005524 ATP binding; GO:0052689 carboxylic ester hydrolase activity; GO:1901265 nucleoside phosphate binding; GO:0016875 ligase activity, forming carbon-oxygen bonds; GO:0016874 ligase activity; GO:0001882 nucleoside binding; GO:0043167 ion binding; GO:0016787 hydrolase activit…	K01873	VARS; valyl-tRNA synthetase [EC:6.1.1.9]	ko00970 Aminoacyl-tRNA biosynthesis;	IPR014729; IPR013155; IPR009008; IPR002300; IPR033705; IPR009080;	Rossmann-like alpha/beta/alpha sandwich fold; Methionyl/Valyl/Leucyl/Isoleucyl-tRNA synthetase, anticodon-binding; Valyl/Leucyl/Isoleucyl-tRNA synthetase, editing domain; Aminoacyl-tRNA synthetase, class Ia; Valyl tRNA synthetase, anticodon-binding domain; Aminoacyl-tRNA synthetase, class Ia, anticodon-binding;
XP_024165977.1	53	Down	K	NPL4-like protein 1 [Rosa chinensis]	IPLENQTLSTNQNLLLAK(1)SADDLTR	0.275652	cytoplasm				K14015	NPLOC4; nuclear protein localization protein 4 homolog	ko04141 Protein processing in endoplasmic reticulum;	IPR024682; IPR029071; IPR007717;	Nuclear pore localisation protein Npl4, ubiquitin-like domain; Ubiquitin-related domain; Nuclear pore localisation protein NPL4, C-terminal;
XP_024166468.1	643	Down	K	large proline-rich protein BAG6 [Rosa chinensis]	TEGAK(1)AVPLGLGLGMLER	0.445469	nucleus			GO:0005515 protein binding; GO:0005488 binding;				IPR029071; IPR000626;	Ubiquitin-related domain; Ubiquitin domain;
XP_024166532.1	19	Down	K	40S ribosomal protein S26-1 [Rosa chinensis]	GHTK(1)FIR	0.56681	cytoplasm	GO:0006518 peptide metabolic process; GO:0043043 peptide biosynthetic process; GO:0044267 cellular protein metabolic process; GO:0006807 nitrogen compound metabolic process; GO:0009058 biosynthetic process; GO:0043603 cellular amide metabolic process; GO:0044238 primary metabolic process; GO:1901566 organonitrogen compound biosynthetic process; GO:1901576 organic substance biosynthetic process; G…	GO:0005840 ribosome; GO:0043226 organelle; GO:0043229 intracellular organelle; GO:0043232 intracellular non-membrane-bounded organelle; GO:0044464 cell part; GO:0005622 intracellular; GO:0005737 cytoplasm; GO:0032991 macromolecular complex; GO:0044424 intracellular part; GO:1990904 ribonucleoprotein complex; GO:0005623 cell; GO:0030529 intracellular ribonucleoprotein complex; GO:0044444 cytoplasm…	GO:0003735 structural constituent of ribosome; GO:0005198 structural molecule activity;	K02976	RP-S26e; small subunit ribosomal protein S26e	ko03010 Ribosome;
XP_024166688.1	269	Down	K	aquaporin PIP2-7 [Rosa chinensis]	AAAIK(1)ALGSFR	0.398213	plasma membrane	GO:0006810 transport; GO:0051179 localization; GO:0051234 establishment of localization;	GO:0016020 membrane;	GO:0005215 transporter activity;	K09872			IPR023271;	Aquaporin-like;
XP_024166688.1	3	Down	K	aquaporin PIP2-7 [Rosa chinensis]	TK(1)EVSEEPQAHHHK	0.020854	plasma membrane	GO:0006810 transport; GO:0051179 localization; GO:0051234 establishment of localization;	GO:0016020 membrane;	GO:0005215 transporter activity;	K09872			IPR023271;	Aquaporin-like;
XP_024166795.1	60	Down	K	glycine-rich RNA-binding protein-like [Rosa chinensis]	GFGFVTFSNEK(1)AMR	0.626786	nucleus			GO:0097159 organic cyclic compound binding; GO:1901363 heterocyclic compound binding; GO:1901265 nucleoside phosphate binding; GO:0005488 binding; GO:0003676 nucleic acid binding; GO:0000166 nucleotide binding; GO:0036094 small molecule binding;				IPR000504; IPR012677;	RNA recognition motif domain; Nucleotide-binding alpha-beta plait domain;
XP_024166815.1	337	Down	K	PREDICTED: uncharacterized oxidoreductase At4g09670 [Fragaria vesca subsp. vesca]	K(1)TQLVLDAVK	0.602094	cytoplasm			GO:0003824 catalytic activity; GO:0016491 oxidoreductase activity;				IPR000683; IPR016040;	Oxidoreductase, N-terminal; NAD(P)-binding domain;
XP_024167300.1	64	Down	K	E3 ubiquitin-protein ligase AIP2 [Rosa chinensis]	VATVLK(1)TR	0.586576	cytoplasm			GO:0043169 cation binding; GO:0046872 metal ion binding; GO:0005515 protein binding; GO:0008270 zinc ion binding; GO:0046914 transition metal ion binding; GO:0005488 binding; GO:0043167 ion binding;	K16274			IPR001841; IPR013083;	Zinc finger, RING-type; Zinc finger, RING/FYVE/PHD-type;
XP_024167498.1	192	Down	K	COP9 signalosome complex subunit 4 [Rosa chinensis]	K(1)FLEAALR	0.508544	cytoplasm			GO:0005515 protein binding; GO:0005488 binding;	K12178			IPR011991; IPR000717;	Winged helix-turn-helix DNA-binding domain; Proteasome component (PCI) domain;
XP_024167564.1	64	Down	K	glycine-rich protein 2-like [Rosa chinensis]	TK(1)AVDVTGPEEGPVQGR	0.290405	mitochondria	GO:0050794 regulation of cellular process; GO:0010468 regulation of gene expression; GO:0006355 regulation of transcription, DNA-templated; GO:0031326 regulation of cellular biosynthetic process; GO:0080090 regulation of primary metabolic process; GO:0060255 regulation of macromolecule metabolic process; GO:0019219 regulation of nucleobase-containing compound metabolic process; GO:0010556 regulat…		GO:0097159 organic cyclic compound binding; GO:1901363 heterocyclic compound binding; GO:0003677 DNA binding; GO:0046914 transition metal ion binding; GO:0005488 binding; GO:0043167 ion binding; GO:0003676 nucleic acid binding; GO:0046872 metal ion binding; GO:0043169 cation binding; GO:0008270 zinc ion binding;				IPR011129; IPR012340; IPR001878; IPR002059;	Cold shock domain; Nucleic acid-binding, OB-fold; Zinc finger, CCHC-type; Cold-shock protein, DNA-binding;
XP_024167681.1	155	Down	K	26S proteasome non-ATPase regulatory subunit 14 homolog [Rosa chinensis]	AVAVVVDPIQSVK(1)GK	0.493794	nucleus			GO:0005515 protein binding; GO:0005488 binding;	K03030	PSMD14; 26S proteasome regulatory subunit N11	ko05169 Epstein-Barr virus infection; ko03050 Proteasome;	IPR000555; IPR024969;	JAB1/MPN/MOV34 metalloenzyme domain; Rpn11/EIF3F, C-terminal;
XP_024168028.1	38	Down	K	phospholipase SGR2 isoform X2 [Rosa chinensis]	RLEDEIEQCK(1)GHQK	0.435397	nucleus			GO:0046872 metal ion binding; GO:0043169 cation binding; GO:0005488 binding; GO:0043167 ion binding;				IPR004177; IPR029058;	DDHD domain; Alpha/Beta hydrolase fold;
XP_024168063.1	20	Down	K	heavy metal-associated isoprenylated plant protein 26-like [Rosa chinensis]	GALDHFSNLFDCSSAGHHK(1)K	0.585968	chloroplast	GO:0006810 transport; GO:0051179 localization; GO:0006812 cation transport; GO:0030001 metal ion transport; GO:0006811 ion transport; GO:0051234 establishment of localization;		GO:0046872 metal ion binding; GO:0043169 cation binding; GO:0005488 binding; GO:0043167 ion binding;				IPR006121;	Heavy metal-associated domain, HMA;
XP_024168260.1	15	Down	K	costars family protein [Rosa chinensis]	LKEEIK(1)R	0.625124	cytoplasm							IPR027817;	Costars domain;
XP_024168276.1	306	Down	K	chloroplast envelope quinone oxidoreductase homolog [Rosa chinensis]	TVIDSK(1)YPLSK	0.33488	cytoplasm	GO:0044699 single-organism process; GO:0008152 metabolic process; GO:0055114 oxidation-reduction process; GO:0044710 single-organism metabolic process;		GO:0003824 catalytic activity; GO:0016491 oxidoreductase activity;				IPR011032; IPR020843; IPR016040; IPR013154;	GroES-like; Polyketide synthase, enoylreductase domain; NAD(P)-binding domain; Alcohol dehydrogenase, N-terminal;
XP_024168295.1	188	Down	K	probable protein phosphatase 2C 60 isoform X2 [Rosa chinensis]	K(1)GQAYNLSR	0.558201	chloroplast			GO:0043169 cation binding; GO:0003824 catalytic activity; GO:0005488 binding; GO:0043167 ion binding;	K17499			IPR001932;	PPM-type phosphatase domain;
XP_024168320.1	260	Down	K	Unknown	AVELVAGK(1)ESAIAQVVR	0.370008	vacuolar membrane							IPR006946; IPR008979;	Domain of unknown function DUF642; Galactose-binding domain-like;
XP_024168370.1	57	Down	K	26S proteasome non-ATPase regulatory subunit 4 homolog [Rosa chinensis]	TQANPENTVGVLTMAGK(1)GVR	0.595575	chloroplast				K03029	PSMD4; 26S proteasome regulatory subunit N10	ko05169 Epstein-Barr virus infection; ko03050 Proteasome;	IPR002035;	von Willebrand factor, type A;
XP_024168923.1	182	Down	K	polyketide synthase 1-like [Rosa chinensis]	LAK(1)DLAENNK(1)GAR	0.624198	cytoplasm	GO:0009058 biosynthetic process; GO:0008152 metabolic process;		GO:0016746 transferase activity, transferring acyl groups; GO:0016747 transferase activity, transferring acyl groups other than amino-acyl groups; GO:0003824 catalytic activity; GO:0016740 transferase activity;	K00660	CHS; chalcone synthase [EC:2.3.1.74]	ko04712 Circadian rhythm - plant; ko00941 Flavonoid biosynthesis; ko01110 Biosynthesis of secondary metabolites; ko01100 Metabolic pathways;	IPR001099; IPR016039; IPR012328;	Chalcone/stilbene synthase, N-terminal; Thiolase-like; Chalcone/stilbene synthase, C-terminal;
XP_024168923.1	175	Down	K	polyketide synthase 1-like [Rosa chinensis]	LAK(1)DLAENNK(1)GAR	0.665445	cytoplasm	GO:0009058 biosynthetic process; GO:0008152 metabolic process;		GO:0016746 transferase activity, transferring acyl groups; GO:0016747 transferase activity, transferring acyl groups other than amino-acyl groups; GO:0003824 catalytic activity; GO:0016740 transferase activity;	K00660	CHS; chalcone synthase [EC:2.3.1.74]	ko04712 Circadian rhythm - plant; ko00941 Flavonoid biosynthesis; ko01110 Biosynthesis of secondary metabolites; ko01100 Metabolic pathways;	IPR001099; IPR016039; IPR012328;	Chalcone/stilbene synthase, N-terminal; Thiolase-like; Chalcone/stilbene synthase, C-terminal;
XP_024168923.1	115	Down	K	polyketide synthase 1-like [Rosa chinensis]	AIK(1)EWGQPK	0.385885	cytoplasm	GO:0009058 biosynthetic process; GO:0008152 metabolic process;		GO:0016746 transferase activity, transferring acyl groups; GO:0016747 transferase activity, transferring acyl groups other than amino-acyl groups; GO:0003824 catalytic activity; GO:0016740 transferase activity;	K00660	CHS; chalcone synthase [EC:2.3.1.74]	ko04712 Circadian rhythm - plant; ko00941 Flavonoid biosynthesis; ko01110 Biosynthesis of secondary metabolites; ko01100 Metabolic pathways;	IPR001099; IPR016039; IPR012328;	Chalcone/stilbene synthase, N-terminal; Thiolase-like; Chalcone/stilbene synthase, C-terminal;
XP_024169152.1	111	Down	K	hypersensitive-induced response protein 1 [Rosa chinensis]	ASVPK(1)LLLDDAFEQK	0.0977702	cytoplasm							IPR001107;	Band 7 domain;
XP_024169241.1	80	Down	K	acyl-CoA-binding protein [Rosa chinensis]	VK(1)QLLEEAGVST	0.419753	mitochondria			GO:0000062 fatty-acyl-CoA binding; GO:0005488 binding; GO:0043167 ion binding; GO:0043168 anion binding; GO:0048037 cofactor binding; GO:1901681 sulfur compound binding; GO:0050662 coenzyme binding;	K08762	DBI; diazepam-binding inhibitor (GABA receptor modulator, acyl-CoA-binding protein)	ko03320 PPAR signaling pathway;	IPR000582; IPR014352;	Acyl-CoA-binding protein, ACBP; FERM/acyl-CoA-binding protein, 3-helical bundle;
XP_024169244.1	30	Down	K	MOB kinase activator-like 1B [Rosa chinensis]	K(1)HIDATLGSGNLR	0.408738	nucleus				K06685	MOB1; MOB kinase activator 1	ko04391 Hippo signaling pathway - fly; ko04392 Hippo signaling pathway - multiple species; ko04390 Hippo signaling pathway; ko04111 Cell cycle - yeast;
XP_024169329.1	191	Down	K	omega-hydroxypalmitate O-feruloyl transferase-like [Rosa chinensis]	GLPLK(1)VPPFLDR	0.551755	cytoplasm			GO:0016746 transferase activity, transferring acyl groups; GO:0016747 transferase activity, transferring acyl groups other than amino-acyl groups; GO:0003824 catalytic activity; GO:0016740 transferase activity;	K15400	HHT1; omega-hydroxypalmitate O-feruloyl transferase [EC:2.3.1.188]	ko00073 Cutin, suberine and wax biosynthesis;	IPR023213;	Chloramphenicol acetyltransferase-like domain;
XP_024169358.1	270	Down	K	transmembrane protein 120 homolog [Rosa chinensis]	IALGK(1)ANR	0.548249	plasma membrane		GO:0031224 intrinsic component of membrane; GO:0016020 membrane; GO:0016021 integral component of membrane; GO:0044425 membrane part;
XP_024169378.1	441	Down	K	molybdate-anion transporter-like [Rosa chinensis]	LFVITDGHK(1)SK	0.0961741	plasma membrane	GO:0006810 transport; GO:0006820 anion transport; GO:0051179 localization; GO:0015698 inorganic anion transport; GO:0015689 molybdate ion transport; GO:0006811 ion transport; GO:0051234 establishment of localization;	GO:0031224 intrinsic component of membrane; GO:0016020 membrane; GO:0016021 integral component of membrane; GO:0044425 membrane part;	GO:0015075 ion transmembrane transporter activity; GO:0022892 substrate-specific transporter activity; GO:0015098 molybdate ion transmembrane transporter activity; GO:0015103 inorganic anion transmembrane transporter activity; GO:0005215 transporter activity; GO:0008509 anion transmembrane transporter activity; GO:0022891 substrate-specific transmembrane transporter activity; GO:0022857 transmemb…				IPR020846;	Major facilitator superfamily domain;
XP_024169386.1	753	Down	K	putative phospholipid-transporting ATPase 9 [Rosa chinensis]	QGMK(1)QIIISSETPEAK	0.343413	plasma membrane	GO:0006869 lipid transport; GO:0044699 single-organism process; GO:0071702 organic substance transport; GO:0010876 lipid localization; GO:0015914 phospholipid transport; GO:0051234 establishment of localization; GO:0006820 anion transport; GO:0006810 transport; GO:0015748 organophosphate ester transport; GO:0015711 organic anion transport; GO:1902578 single-organism localization; GO:0006811 ion t…	GO:0031224 intrinsic component of membrane; GO:0016020 membrane; GO:0016021 integral component of membrane; GO:0044425 membrane part;	GO:1901265 nucleoside phosphate binding; GO:0005319 lipid transporter activity; GO:0016817 hydrolase activity, acting on acid anhydrides; GO:0022892 substrate-specific transporter activity; GO:0016787 hydrolase activity; GO:0016887 ATPase activity; GO:0097159 organic cyclic compound binding; GO:1901363 heterocyclic compound binding; GO:0016462 pyrophosphatase activity; GO:0003824 catalytic activi…	K01530			IPR032630; IPR023299; IPR008250; IPR032631; IPR023214;	P-type ATPase, C-terminal; P-type ATPase, cytoplasmic domain N; P-type ATPase, A domain; P-type ATPase, N-terminal; HAD-like domain;
XP_024169602.1	95	Down	K	hsp70-Hsp90 organizing protein 3-like [Rosa chinensis]	K(1)GLEIDPNNAALK	0.534623	cytoplasm			GO:0005515 protein binding; GO:0005488 binding;	K09553	STIP1; stress-induced-phosphoprotein 1	ko05020 Prion diseases;	IPR006636; IPR011990; IPR013026;	Heat shock chaperonin-binding; Tetratricopeptide-like helical domain; Tetratricopeptide repeat-containing domain;
[truncated: 2,377 more rows]
