# Supplementary material for: Proteome and Ubiquitome Changes during Rose Petal Senescence
Source: Int J Mol Sci. 2019 Dec 4;20(24):6108. doi: 10.3390/ijms20246108 (PMC6940906; doi:10.3390/ijms20246108)
Supplement: Supplementary file 1 [file ijms-20-06108-s001.zip › ijms-651059-supplementary/Table S4-Ubiquitome functional enrichment analysis.xlsx]

## Sheet: Sheet1
GO enrichment of proteins with Kub sites significantly changed
Class	GO_Name	GO_ID	GO_Level	P_value	EnrichmentScore	HitsGenesCountsInSelectedSet	HitsGenesCountsInBackground	AllGenesCountsInSelectedSet	AllGenesCountsInBackground	GenesOfSelectedSetInGOterm	corrected p-value(BH method)	-log10(p value)
Biological process	oxoacid metabolic process	GO:0043436	5	1.00891e-10	1.79063	121	2549	600	22633	RchiOBHm_Chr2g0167051,RchiOBHm_Chr1g0343691,RchiOBHm_Chr5g0061461,RchiOBHm_Chr4g0413571,RchiOBHm_Chr3g0492431,RchiOBHm_Chr3g0472521,RchiOBHm_Chr4g0413581,RchiOBHm_Chr2g0135221,RchiOBHm_Chr5g0001981,RchiOBHm_Chr2g0112461,RchiOBHm_Chr4g0393011,RchiOBHm_Chr1g0314301,RchiOBHm_Chr4g0444641,RchiOBHm_Chr7g0239931,RchiOBHm_Chr2g0152131,RchiOBHm_Chr6g0285231,RchiOBHm_Chr3g0496511,RchiOBHm_Chr4g0447231,Rch…	6.87928e-09	9.99615
	carboxylic acid metabolic process	GO:0019752	6	9.8632e-11	1.79698	120	2519	600	22633	RchiOBHm_Chr2g0167051,RchiOBHm_Chr1g0343691,RchiOBHm_Chr5g0061461,RchiOBHm_Chr4g0413571,RchiOBHm_Chr3g0492431,RchiOBHm_Chr3g0472521,RchiOBHm_Chr4g0413581,RchiOBHm_Chr2g0135221,RchiOBHm_Chr5g0001981,RchiOBHm_Chr2g0112461,RchiOBHm_Chr4g0393011,RchiOBHm_Chr4g0444641,RchiOBHm_Chr7g0239931,RchiOBHm_Chr2g0152131,RchiOBHm_Chr6g0285231,RchiOBHm_Chr3g0496511,RchiOBHm_Chr4g0447231,RchiOBHm_Chr5g0039651,Rch…	6.9839e-09	10.006
	carbohydrate derivative metabolic process	GO:1901135	4	9.2256e-11	2.3974	64	1007	600	22633	RchiOBHm_Chr2g0138641,RchiOBHm_Chr5g0001981,RchiOBHm_Chr1g0314301,RchiOBHm_Chr4g0444641,RchiOBHm_Chr5g0063761,RchiOBHm_Chr4g0437981,RchiOBHm_Chr4g0447231,RchiOBHm_Chr7g0195681,RchiOBHm_Chr6g0266851,RchiOBHm_Chr7g0180411,RchiOBHm_Chr3g0456971,RchiOBHm_Chr1g0332421,RchiOBHm_Chr5g0024541,RchiOBHm_Chr4g0443701,RchiOBHm_Chr6g0251911,RchiOBHm_Chr5g0024551,RchiOBHm_Chr5g0044101,RchiOBHm_Chr3g0472261,Rch…	6.79373e-09	10.035
	intracellular protein transport	GO:0006886	9	9.00123e-11	3.28381	39	448	600	22633	RchiOBHm_Chr1g0383961,RchiOBHm_Chr1g0331711,RchiOBHm_Chr1g0384291,RchiOBHm_Chr6g0278141,RchiOBHm_Chr7g0211551,RchiOBHm_Chr6g0305701,RchiOBHm_Chr4g0411591,RchiOBHm_Chr5g0055751,RchiOBHm_Chr6g0298081,RchiOBHm_Chr6g0286751,RchiOBHm_Chr5g0041671,RchiOBHm_Chr3g0476321,RchiOBHm_Chr5g0006591,RchiOBHm_Chr5g0010881,RchiOBHm_Chr7g0186291,RchiOBHm_Chr7g0222311,RchiOBHm_Chr2g0176691,RchiOBHm_Chr1g0384351,Rch…	6.9047e-09	10.0457
	organelle fusion	GO:0048284	5	2.58686e-11	6.95837	19	103	600	22633	RchiOBHm_Chr1g0331711,RchiOBHm_Chr6g0297631,RchiOBHm_Chr7g0211551,RchiOBHm_Chr5g0041671,RchiOBHm_Chr3g0476321,RchiOBHm_Chr6g0285071,RchiOBHm_Chr2g0133361,RchiOBHm_Chr2g0176691,RchiOBHm_Chr5g0046561,RchiOBHm_Chr1g0384351,RchiOBHm_Chr2g0156491,RchiOBHm_Chr2g0159801,RchiOBHm_Chr4g0439151,RchiOBHm_Chr5g0019761,RchiOBHm_Chr2g0161771,RchiOBHm_Chr2g0086021,RchiOBHm_Chr3g0456681,RchiOBHm_Chr2g0101581,Rch…	2.38121e-09	10.5872
	nitrogen compound transport	GO:0071705	5	1.82703e-11	2.58663	60	875	600	22633	RchiOBHm_Chr2g0138641,RchiOBHm_Chr1g0383961,RchiOBHm_Chr1g0331711,RchiOBHm_Chr1g0384291,RchiOBHm_Chr1g0371841,RchiOBHm_Chr5g0006841,RchiOBHm_Chr6g0278141,RchiOBHm_Chr7g0211551,RchiOBHm_Chr5g0013031,RchiOBHm_Chr6g0305701,RchiOBHm_Chr4g0411591,RchiOBHm_Chr5g0055751,RchiOBHm_Chr6g0298081,RchiOBHm_Chr6g0286751,RchiOBHm_Chr5g0041671,RchiOBHm_Chr3g0476321,RchiOBHm_Chr5g0006591,RchiOBHm_Chr5g0010881,Rch…	1.77029e-09	10.7383
	cellular macromolecule localization	GO:0070727	4	1.72675e-11	3.12036	45	544	600	22633	RchiOBHm_Chr1g0383961,RchiOBHm_Chr1g0331711,RchiOBHm_Chr1g0384291,RchiOBHm_Chr6g0278141,RchiOBHm_Chr7g0211551,RchiOBHm_Chr4g0444641,RchiOBHm_Chr1g0364111,RchiOBHm_Chr6g0305701,RchiOBHm_Chr4g0411591,RchiOBHm_Chr5g0055751,RchiOBHm_Chr6g0298081,RchiOBHm_Chr6g0286751,RchiOBHm_Chr5g0041671,RchiOBHm_Chr3g0476321,RchiOBHm_Chr5g0006591,RchiOBHm_Chr6g0275391,RchiOBHm_Chr5g0010881,RchiOBHm_Chr7g0186291,Rch…	1.76608e-09	10.7628
	cellular localization	GO:0051641	3	8.01503e-12	2.88885	52	679	600	22633	RchiOBHm_Chr1g0383961,RchiOBHm_Chr1g0331711,RchiOBHm_Chr1g0384291,RchiOBHm_Chr6g0278141,RchiOBHm_Chr7g0211551,RchiOBHm_Chr4g0444641,RchiOBHm_Chr1g0364111,RchiOBHm_Chr6g0305701,RchiOBHm_Chr1g0373531,RchiOBHm_Chr4g0411591,RchiOBHm_Chr5g0055751,RchiOBHm_Chr6g0298081,RchiOBHm_Chr6g0286751,RchiOBHm_Chr5g0041671,RchiOBHm_Chr3g0476321,RchiOBHm_Chr5g0006591,RchiOBHm_Chr6g0294231,RchiOBHm_Chr6g0275391,Rch…	8.67981e-10	11.0961
	membrane organization	GO:0061024	4	5.60174e-12	5.45111	25	173	600	22633	RchiOBHm_Chr1g0331711,RchiOBHm_Chr6g0297631,RchiOBHm_Chr7g0211551,RchiOBHm_Chr1g0364111,RchiOBHm_Chr2g0158411,RchiOBHm_Chr6g0286751,RchiOBHm_Chr5g0041671,RchiOBHm_Chr3g0476321,RchiOBHm_Chr6g0285071,RchiOBHm_Chr2g0133361,RchiOBHm_Chr2g0176691,RchiOBHm_Chr4g0397221,RchiOBHm_Chr5g0046561,RchiOBHm_Chr7g0184301,RchiOBHm_Chr1g0384351,RchiOBHm_Chr2g0156491,RchiOBHm_Chr2g0159801,RchiOBHm_Chr4g0439151,Rch…	6.4455e-10	11.2517
	small molecule metabolic process	GO:0044281	3	1.9349e-12	1.70633	159	3515	600	22633	RchiOBHm_Chr2g0167051,RchiOBHm_Chr1g0343691,RchiOBHm_Chr5g0061461,RchiOBHm_Chr4g0413571,RchiOBHm_Chr3g0492431,RchiOBHm_Chr3g0472521,RchiOBHm_Chr4g0413581,RchiOBHm_Chr2g0135221,RchiOBHm_Chr5g0001981,RchiOBHm_Chr2g0112461,RchiOBHm_Chr4g0393011,RchiOBHm_Chr1g0314301,RchiOBHm_Chr4g0444641,RchiOBHm_Chr7g0239931,RchiOBHm_Chr2g0152131,RchiOBHm_Chr5g0063761,RchiOBHm_Chr6g0285231,RchiOBHm_Chr3g0496511,Rch…	2.37476e-10	11.7133
	macromolecule localization	GO:0033036	3	1.65046e-12	2.83285	57	759	600	22633	RchiOBHm_Chr2g0138641,RchiOBHm_Chr1g0383961,RchiOBHm_Chr1g0331711,RchiOBHm_Chr1g0384291,RchiOBHm_Chr5g0006841,RchiOBHm_Chr6g0278141,RchiOBHm_Chr7g0211551,RchiOBHm_Chr4g0444641,RchiOBHm_Chr1g0364111,RchiOBHm_Chr5g0013031,RchiOBHm_Chr6g0305701,RchiOBHm_Chr4g0411591,RchiOBHm_Chr5g0055751,RchiOBHm_Chr6g0298081,RchiOBHm_Chr6g0286751,RchiOBHm_Chr5g0041671,RchiOBHm_Chr3g0476321,RchiOBHm_Chr5g0006591,Rch…	2.17035e-10	11.7824
	amide transport	GO:0042886	6	9.59122e-13	3.05534	52	642	600	22633	RchiOBHm_Chr2g0138641,RchiOBHm_Chr1g0383961,RchiOBHm_Chr1g0331711,RchiOBHm_Chr1g0384291,RchiOBHm_Chr5g0006841,RchiOBHm_Chr6g0278141,RchiOBHm_Chr7g0211551,RchiOBHm_Chr5g0013031,RchiOBHm_Chr6g0305701,RchiOBHm_Chr4g0411591,RchiOBHm_Chr5g0055751,RchiOBHm_Chr6g0298081,RchiOBHm_Chr6g0286751,RchiOBHm_Chr5g0041671,RchiOBHm_Chr3g0476321,RchiOBHm_Chr5g0006591,RchiOBHm_Chr5g0010881,RchiOBHm_Chr7g0186291,Rch…	1.35826e-10	12.0181
	peptide transport	GO:0015833	7	5.91527e-13	3.09389	52	634	600	22633	RchiOBHm_Chr2g0138641,RchiOBHm_Chr1g0383961,RchiOBHm_Chr1g0331711,RchiOBHm_Chr1g0384291,RchiOBHm_Chr5g0006841,RchiOBHm_Chr6g0278141,RchiOBHm_Chr7g0211551,RchiOBHm_Chr5g0013031,RchiOBHm_Chr6g0305701,RchiOBHm_Chr4g0411591,RchiOBHm_Chr5g0055751,RchiOBHm_Chr6g0298081,RchiOBHm_Chr6g0286751,RchiOBHm_Chr5g0041671,RchiOBHm_Chr3g0476321,RchiOBHm_Chr5g0006591,RchiOBHm_Chr5g0010881,RchiOBHm_Chr7g0186291,Rch…	9.07501e-11	12.228
	membrane fusion	GO:0061025	5	3.48832e-13	8.74039	19	82	600	22633	RchiOBHm_Chr1g0331711,RchiOBHm_Chr6g0297631,RchiOBHm_Chr7g0211551,RchiOBHm_Chr2g0158411,RchiOBHm_Chr5g0041671,RchiOBHm_Chr3g0476321,RchiOBHm_Chr6g0285071,RchiOBHm_Chr2g0133361,RchiOBHm_Chr2g0176691,RchiOBHm_Chr5g0046561,RchiOBHm_Chr1g0384351,RchiOBHm_Chr2g0156491,RchiOBHm_Chr2g0159801,RchiOBHm_Chr4g0439151,RchiOBHm_Chr5g0019761,RchiOBHm_Chr2g0161771,RchiOBHm_Chr2g0086021,RchiOBHm_Chr3g0456681,Rch…	6.422e-11	12.4574
	protein transport	GO:0015031	8	2.96763e-13	3.24069	50	582	600	22633	RchiOBHm_Chr2g0138641,RchiOBHm_Chr1g0383961,RchiOBHm_Chr1g0331711,RchiOBHm_Chr1g0384291,RchiOBHm_Chr5g0006841,RchiOBHm_Chr6g0278141,RchiOBHm_Chr7g0211551,RchiOBHm_Chr5g0013031,RchiOBHm_Chr6g0305701,RchiOBHm_Chr4g0411591,RchiOBHm_Chr5g0055751,RchiOBHm_Chr6g0298081,RchiOBHm_Chr6g0286751,RchiOBHm_Chr5g0041671,RchiOBHm_Chr3g0476321,RchiOBHm_Chr5g0006591,RchiOBHm_Chr5g0010881,RchiOBHm_Chr7g0186291,Rch…	6.07044e-11	12.5276
	vesicle organization	GO:0016050	5	2.41585e-13	7.76623	21	102	600	22633	RchiOBHm_Chr1g0331711,RchiOBHm_Chr6g0297631,RchiOBHm_Chr7g0211551,RchiOBHm_Chr5g0041671,RchiOBHm_Chr3g0476321,RchiOBHm_Chr6g0285071,RchiOBHm_Chr5g0044161,RchiOBHm_Chr2g0133361,RchiOBHm_Chr2g0176691,RchiOBHm_Chr5g0046561,RchiOBHm_Chr7g0184301,RchiOBHm_Chr1g0384351,RchiOBHm_Chr2g0156491,RchiOBHm_Chr2g0159801,RchiOBHm_Chr4g0439151,RchiOBHm_Chr2g0092461,RchiOBHm_Chr5g0019761,RchiOBHm_Chr2g0161771,Rch…	5.55946e-11	12.6169
	vesicle fusion	GO:0006906	7	2.08944e-13	9.69986	18	70	600	22633	RchiOBHm_Chr1g0331711,RchiOBHm_Chr6g0297631,RchiOBHm_Chr7g0211551,RchiOBHm_Chr5g0041671,RchiOBHm_Chr3g0476321,RchiOBHm_Chr6g0285071,RchiOBHm_Chr2g0133361,RchiOBHm_Chr2g0176691,RchiOBHm_Chr5g0046561,RchiOBHm_Chr1g0384351,RchiOBHm_Chr2g0156491,RchiOBHm_Chr2g0159801,RchiOBHm_Chr4g0439151,RchiOBHm_Chr5g0019761,RchiOBHm_Chr2g0161771,RchiOBHm_Chr2g0086021,RchiOBHm_Chr3g0456681,RchiOBHm_Chr2g0167111,	5.49523e-11	12.68
	protein localization	GO:0008104	4	1.39777e-13	3.12419	54	652	600	22633	RchiOBHm_Chr2g0138641,RchiOBHm_Chr1g0383961,RchiOBHm_Chr1g0331711,RchiOBHm_Chr1g0384291,RchiOBHm_Chr5g0006841,RchiOBHm_Chr6g0278141,RchiOBHm_Chr7g0211551,RchiOBHm_Chr1g0364111,RchiOBHm_Chr5g0013031,RchiOBHm_Chr6g0305701,RchiOBHm_Chr4g0411591,RchiOBHm_Chr5g0055751,RchiOBHm_Chr6g0298081,RchiOBHm_Chr6g0286751,RchiOBHm_Chr5g0041671,RchiOBHm_Chr3g0476321,RchiOBHm_Chr5g0006591,RchiOBHm_Chr6g0275391,Rch…	5.14659e-11	12.8546
	transport	GO:0006810	4	8.65974e-15	1.85041	153	3119	600	22633	RchiOBHm_Chr2g0138641,RchiOBHm_Chr1g0383961,RchiOBHm_Chr4g0406031,RchiOBHm_Chr6g0310771,RchiOBHm_Chr5g0033561,RchiOBHm_Chr7g0199491,RchiOBHm_Chr1g0331711,RchiOBHm_Chr1g0384291,RchiOBHm_Chr4g0428831,RchiOBHm_Chr1g0371841,RchiOBHm_Chr3g0454041,RchiOBHm_Chr5g0006841,RchiOBHm_Chr4g0432851,RchiOBHm_Chr6g0297631,RchiOBHm_Chr2g0146571,RchiOBHm_Chr4g0432861,RchiOBHm_Chr6g0278141,RchiOBHm_Chr2g0126241,Rch…	3.98565e-12	14.0625
	vesicle-mediated transport	GO:0016192	5	4.44089e-16	4.5672	54	446	600	22633	RchiOBHm_Chr1g0331711,RchiOBHm_Chr6g0297631,RchiOBHm_Chr2g0146571,RchiOBHm_Chr2g0126241,RchiOBHm_Chr7g0211551,RchiOBHm_Chr1g0350731,RchiOBHm_Chr6g0305701,RchiOBHm_Chr1g0373531,RchiOBHm_Chr4g0411591,RchiOBHm_Chr5g0024301,RchiOBHm_Chr5g0055751,RchiOBHm_Chr2g0101041,RchiOBHm_Chr2g0143961,RchiOBHm_Chr5g0041671,RchiOBHm_Chr3g0476321,RchiOBHm_Chr5g0006591,RchiOBHm_Chr6g0294231,RchiOBHm_Chr6g0285071,Rch…	8.17568e-13	15.3525
Molecular function	oxidoreductase activity, acting on the aldehyde or oxo group of donors, NAD or NADP as acceptor	GO:0016620	5	0.00087305	3.9965	8	79	636	25100	RchiOBHm_Chr2g0171431,RchiOBHm_Chr5g0044101,RchiOBHm_Chr1g0368541,RchiOBHm_Chr2g0085921,RchiOBHm_Chr2g0095351,RchiOBHm_Chr5g0043321,RchiOBHm_Chr2g0100081,RchiOBHm_Chr4g0431271,	0.0213897	3.05896
	ubiquitin protein ligase binding	GO:0031625	6	0.000802123	4.04773	8	78	636	25100	RchiOBHm_Chr6g0292401,RchiOBHm_Chr5g0031261,RchiOBHm_Chr5g0063821,RchiOBHm_Chr3g0475251,RchiOBHm_Chr5g0047211,RchiOBHm_Chr2g0102661,RchiOBHm_Chr7g0195591,RchiOBHm_Chr7g0189161,	0.0210557	3.09576
	GTPase activity	GO:0003924	8	0.000639914	2.88231	13	178	636	25100	RchiOBHm_Chr5g0026301,RchiOBHm_Chr1g0343681,RchiOBHm_Chr2g0168751,RchiOBHm_Chr3g0454681,RchiOBHm_Chr6g0250411,RchiOBHm_Chr5g0060471,RchiOBHm_Chr7g0194521,RchiOBHm_Chr7g0225491,RchiOBHm_Chr2g0090971,RchiOBHm_Chr5g0000191,RchiOBHm_Chr5g0009341,RchiOBHm_Chr1g0326171,RchiOBHm_Chr2g0089391,	0.0180899	3.19388
	lipid binding	GO:0008289	3	0.000584484	2.77646	14	199	636	25100	RchiOBHm_Chr6g0297851,RchiOBHm_Chr3g0480351,RchiOBHm_Chr6g0275391,RchiOBHm_Chr2g0117851,RchiOBHm_Chr1g0384591,RchiOBHm_Chr2g0114411,RchiOBHm_Chr1g0351321,RchiOBHm_Chr1g0354121,RchiOBHm_Chr2g0114431,RchiOBHm_Chr7g0209091,RchiOBHm_Chr4g0423861,RchiOBHm_Chr2g0087571,RchiOBHm_Chr6g0263811,RchiOBHm_Chr6g0283541,	0.0171838	3.23323
	calcium ion binding	GO:0005509	6	0.000458313	2.22056	22	391	636	25100	RchiOBHm_Chr2g0105581,RchiOBHm_Chr6g0310771,RchiOBHm_Chr3g0454681,RchiOBHm_Chr3g0480351,RchiOBHm_Chr5g0039651,RchiOBHm_Chr2g0084811,RchiOBHm_Chr7g0215891,RchiOBHm_Chr5g0031601,RchiOBHm_Chr3g0491111,RchiOBHm_Chr2g0135901,RchiOBHm_Chr2g0114411,RchiOBHm_Chr1g0354121,RchiOBHm_Chr2g0124821,RchiOBHm_Chr5g0010001,RchiOBHm_Chr2g0114431,RchiOBHm_Chr3g0451171,RchiOBHm_Chr3g0449671,RchiOBHm_Chr5g0075551,Rch…	0.0153118	3.33884
	P-P-bond-hydrolysis-driven transmembrane transporter activity	GO:0015405	6	0.000458313	2.22056	22	391	636	25100	RchiOBHm_Chr2g0168761,RchiOBHm_Chr7g0195681,RchiOBHm_Chr7g0195721,RchiOBHm_Chr6g0266851,RchiOBHm_Chr7g0180411,RchiOBHm_Chr3g0456971,RchiOBHm_Chr6g0293781,RchiOBHm_Chr7g0222311,RchiOBHm_Chr2g0148211,RchiOBHm_Chr2g0134531,RchiOBHm_Chr5g0015421,RchiOBHm_Chr2g0087281,RchiOBHm_Chr2g0153111,RchiOBHm_Chr5g0055091,RchiOBHm_Chr1g0340151,RchiOBHm_Chr4g0400911,RchiOBHm_Chr7g0195801,RchiOBHm_Chr6g0304901,Rch…	0.0153118	3.33884
	primary active transmembrane transporter activity	GO:0015399	5	0.000458313	2.22056	22	391	636	25100	RchiOBHm_Chr2g0168761,RchiOBHm_Chr7g0195681,RchiOBHm_Chr7g0195721,RchiOBHm_Chr6g0266851,RchiOBHm_Chr7g0180411,RchiOBHm_Chr3g0456971,RchiOBHm_Chr6g0293781,RchiOBHm_Chr7g0222311,RchiOBHm_Chr2g0148211,RchiOBHm_Chr2g0134531,RchiOBHm_Chr5g0015421,RchiOBHm_Chr2g0087281,RchiOBHm_Chr2g0153111,RchiOBHm_Chr5g0055091,RchiOBHm_Chr1g0340151,RchiOBHm_Chr4g0400911,RchiOBHm_Chr7g0195801,RchiOBHm_Chr6g0304901,Rch…	0.0153118	3.33884
	phospholipid binding	GO:0005543	5	0.000209164	3.9864	10	99	636	25100	RchiOBHm_Chr6g0297851,RchiOBHm_Chr3g0480351,RchiOBHm_Chr6g0275391,RchiOBHm_Chr2g0114411,RchiOBHm_Chr1g0354121,RchiOBHm_Chr2g0114431,RchiOBHm_Chr7g0209091,RchiOBHm_Chr2g0087571,RchiOBHm_Chr6g0263811,RchiOBHm_Chr6g0283541,	0.00854088	3.67951
	structural molecule activity	GO:0005198	2	9.28431e-05	1.99897	35	691	636	25100	RchiOBHm_Chr4g0387481,RchiOBHm_Chr7g0185571,RchiOBHm_Chr2g0094371,RchiOBHm_Chr6g0294041,RchiOBHm_Chr2g0168751,RchiOBHm_Chr4g0411591,RchiOBHm_Chr6g0295301,RchiOBHm_Chr2g0092591,RchiOBHm_Chr2g0168731,RchiOBHm_Chr2g0130711,RchiOBHm_Chr2g0150141,RchiOBHm_Chr6g0294241,RchiOBHm_Chr6g0274741,RchiOBHm_Chr3g0490411,RchiOBHm_Chr6g0294481,RchiOBHm_Chr1g0374951,RchiOBHm_Chr2g0088511,RchiOBHm_Chr5g0044561,Rch…	0.00426498	4.03225
	transporter activity	GO:0005215	2	6.93479e-05	1.59298	71	1759	636	25100	RchiOBHm_Chr4g0428831,RchiOBHm_Chr1g0371841,RchiOBHm_Chr3g0454041,RchiOBHm_Chr4g0432851,RchiOBHm_Chr4g0432861,RchiOBHm_Chr7g0227641,RchiOBHm_Chr7g0186771,RchiOBHm_Chr6g0305701,RchiOBHm_Chr6g0284741,RchiOBHm_Chr2g0168761,RchiOBHm_Chr7g0195681,RchiOBHm_Chr7g0195721,RchiOBHm_Chr5g0055751,RchiOBHm_Chr6g0266851,RchiOBHm_Chr5g0006171,RchiOBHm_Chr7g0180411,RchiOBHm_Chr3g0456971,RchiOBHm_Chr6g0286751,Rch…	0.00339805	4.15897
	nucleoside binding	GO:0001882	4	8.81956e-06	2.6243	26	391	636	25100	RchiOBHm_Chr2g0138641,RchiOBHm_Chr5g0026301,RchiOBHm_Chr1g0343681,RchiOBHm_Chr2g0168751,RchiOBHm_Chr3g0454681,RchiOBHm_Chr1g0373531,RchiOBHm_Chr5g0016421,RchiOBHm_Chr6g0250411,RchiOBHm_Chr6g0251911,RchiOBHm_Chr5g0031861,RchiOBHm_Chr5g0060471,RchiOBHm_Chr1g0343981,RchiOBHm_Chr7g0194521,RchiOBHm_Chr2g0108091,RchiOBHm_Chr7g0225491,RchiOBHm_Chr2g0090971,RchiOBHm_Chr5g0000191,RchiOBHm_Chr2g0137961,Rch…	0.000540198	5.05455
	ribonucleoside binding	GO:0032549	5	7.35328e-06	2.65142	26	387	636	25100	RchiOBHm_Chr2g0138641,RchiOBHm_Chr5g0026301,RchiOBHm_Chr1g0343681,RchiOBHm_Chr2g0168751,RchiOBHm_Chr3g0454681,RchiOBHm_Chr1g0373531,RchiOBHm_Chr5g0016421,RchiOBHm_Chr6g0250411,RchiOBHm_Chr6g0251911,RchiOBHm_Chr5g0031861,RchiOBHm_Chr5g0060471,RchiOBHm_Chr1g0343981,RchiOBHm_Chr7g0194521,RchiOBHm_Chr2g0108091,RchiOBHm_Chr7g0225491,RchiOBHm_Chr2g0090971,RchiOBHm_Chr5g0000191,RchiOBHm_Chr2g0137961,Rch…	0.000491333	5.13352
	purine ribonucleoside binding	GO:0032550	6	3.44731e-06	2.76577	26	371	636	25100	RchiOBHm_Chr2g0138641,RchiOBHm_Chr5g0026301,RchiOBHm_Chr1g0343681,RchiOBHm_Chr2g0168751,RchiOBHm_Chr3g0454681,RchiOBHm_Chr1g0373531,RchiOBHm_Chr5g0016421,RchiOBHm_Chr6g0250411,RchiOBHm_Chr6g0251911,RchiOBHm_Chr5g0031861,RchiOBHm_Chr5g0060471,RchiOBHm_Chr1g0343981,RchiOBHm_Chr7g0194521,RchiOBHm_Chr2g0108091,RchiOBHm_Chr7g0225491,RchiOBHm_Chr2g0090971,RchiOBHm_Chr5g0000191,RchiOBHm_Chr2g0137961,Rch…	0.000281531	5.46252
	purine nucleoside binding	GO:0001883	5	3.44731e-06	2.76577	26	371	636	25100	RchiOBHm_Chr2g0138641,RchiOBHm_Chr5g0026301,RchiOBHm_Chr1g0343681,RchiOBHm_Chr2g0168751,RchiOBHm_Chr3g0454681,RchiOBHm_Chr1g0373531,RchiOBHm_Chr5g0016421,RchiOBHm_Chr6g0250411,RchiOBHm_Chr6g0251911,RchiOBHm_Chr5g0031861,RchiOBHm_Chr5g0060471,RchiOBHm_Chr1g0343981,RchiOBHm_Chr7g0194521,RchiOBHm_Chr2g0108091,RchiOBHm_Chr7g0225491,RchiOBHm_Chr2g0090971,RchiOBHm_Chr5g0000191,RchiOBHm_Chr2g0137961,Rch…	0.000281531	5.46252
	guanyl ribonucleotide binding	GO:0032561	8	2.43555e-06	2.81896	26	364	636	25100	RchiOBHm_Chr2g0138641,RchiOBHm_Chr5g0026301,RchiOBHm_Chr1g0343681,RchiOBHm_Chr2g0168751,RchiOBHm_Chr3g0454681,RchiOBHm_Chr1g0373531,RchiOBHm_Chr5g0016421,RchiOBHm_Chr6g0250411,RchiOBHm_Chr6g0251911,RchiOBHm_Chr5g0031861,RchiOBHm_Chr5g0060471,RchiOBHm_Chr1g0343981,RchiOBHm_Chr7g0194521,RchiOBHm_Chr2g0108091,RchiOBHm_Chr7g0225491,RchiOBHm_Chr2g0090971,RchiOBHm_Chr5g0000191,RchiOBHm_Chr2g0137961,Rch…	0.000255733	5.6134
	GTP binding	GO:0005525	9	2.09206e-06	2.84238	26	361	636	25100	RchiOBHm_Chr2g0138641,RchiOBHm_Chr5g0026301,RchiOBHm_Chr1g0343681,RchiOBHm_Chr2g0168751,RchiOBHm_Chr3g0454681,RchiOBHm_Chr1g0373531,RchiOBHm_Chr5g0016421,RchiOBHm_Chr6g0250411,RchiOBHm_Chr6g0251911,RchiOBHm_Chr5g0031861,RchiOBHm_Chr5g0060471,RchiOBHm_Chr1g0343981,RchiOBHm_Chr7g0194521,RchiOBHm_Chr2g0108091,RchiOBHm_Chr7g0225491,RchiOBHm_Chr2g0090971,RchiOBHm_Chr5g0000191,RchiOBHm_Chr2g0137961,Rch…	0.000256277	5.67943
	threonine-type peptidase activity	GO:0070003	6	2.47328e-08	15.0344	8	21	636	25100	RchiOBHm_Chr5g0020181,RchiOBHm_Chr4g0415561,RchiOBHm_Chr2g0099151,RchiOBHm_Chr2g0146201,RchiOBHm_Chr6g0301351,RchiOBHm_Chr1g0350601,RchiOBHm_Chr7g0212971,RchiOBHm_Chr2g0173491,	4.54465e-06	7.60673
	protein binding	GO:0005515	3	4.86158e-09	1.88637	89	1862	636	25100	RchiOBHm_Chr1g0383961,RchiOBHm_Chr6g0292401,RchiOBHm_Chr2g0094151,RchiOBHm_Chr1g0331711,RchiOBHm_Chr2g0122641,RchiOBHm_Chr5g0024051,RchiOBHm_Chr2g0148151,RchiOBHm_Chr6g0244071,RchiOBHm_Chr6g0297631,RchiOBHm_Chr7g0211551,RchiOBHm_Chr6g0297851,RchiOBHm_Chr1g0316451,RchiOBHm_Chr1g0378391,RchiOBHm_Chr1g0350731,RchiOBHm_Chr5g0063561,RchiOBHm_Chr7g0195431,RchiOBHm_Chr5g0039651,RchiOBHm_Chr3g0486231,Rch…	1.19109e-06	8.31322
	SNARE binding	GO:0000149	4	2.22389e-12	10.1846	16	62	636	25100	RchiOBHm_Chr1g0331711,RchiOBHm_Chr6g0297631,RchiOBHm_Chr7g0211551,RchiOBHm_Chr5g0041671,RchiOBHm_Chr3g0476321,RchiOBHm_Chr6g0285071,RchiOBHm_Chr2g0133361,RchiOBHm_Chr2g0176691,RchiOBHm_Chr5g0046561,RchiOBHm_Chr1g0384351,RchiOBHm_Chr2g0159801,RchiOBHm_Chr4g0439151,RchiOBHm_Chr5g0019761,RchiOBHm_Chr2g0086021,RchiOBHm_Chr3g0456681,RchiOBHm_Chr2g0167111,	8.17279e-10	11.6529
	SNAP receptor activity	GO:0005484	4	7.58282e-14	12.3813	16	51	636	25100	RchiOBHm_Chr1g0331711,RchiOBHm_Chr6g0297631,RchiOBHm_Chr7g0211551,RchiOBHm_Chr5g0041671,RchiOBHm_Chr3g0476321,RchiOBHm_Chr6g0285071,RchiOBHm_Chr2g0133361,RchiOBHm_Chr2g0176691,RchiOBHm_Chr5g0046561,RchiOBHm_Chr1g0384351,RchiOBHm_Chr2g0159801,RchiOBHm_Chr4g0439151,RchiOBHm_Chr5g0019761,RchiOBHm_Chr2g0086021,RchiOBHm_Chr3g0456681,RchiOBHm_Chr2g0167111,	5.57338e-11	13.1202

## Sheet: KEGG Ubiquitome
KEGG enrichment of proteins with Kub sites significantly changed
Term Name	GeneHitsInSelectedSet	AllGenesInSelectedSet	GeneHitsInBackground	AllGenesInBackground	p-value	enrichFactor	GeneListInSelectedSets	corrected p-value(BH method)	-log10(p value)
Exosome	85	451	989	12432	2.83107e-14	2.36912	[RchiOBHm_Chr2g0138641, RchiOBHm_Chr4g0433861, RchiOBHm_Chr2g0173481, RchiOBHm_Chr1g0366531, RchiOBHm_Chr6g0266851, RchiOBHm_Chr5g0075541, RchiOBHm_Chr3g0470061, RchiOBHm_Chr5g0006591, RchiOBHm_Chr2g0092461, RchiOBHm_Chr6g0295701, RchiOBHm_Chr3g0470311, RchiOBHm_Chr5g0082821, RchiOBHm_Chr4g0406031, RchiOBHm_Chr2g0112511, RchiOBHm_Chr6g0292281, RchiOBHm_Chr2g0168751, RchiOBHm_Chr6g0294811, RchiOBH…	4.41647e-12	13.548
Membrane trafficking	93	451	1149	12432	5.24025e-14	2.23114	[RchiOBHm_Chr6g0263811, RchiOBHm_Chr2g0138641, RchiOBHm_Chr1g0318481, RchiOBHm_Chr2g0146571, RchiOBHm_Chr7g0190411, RchiOBHm_Chr4g0433861, RchiOBHm_Chr2g0173481, RchiOBHm_Chr1g0366531, RchiOBHm_Chr2g0156491, RchiOBHm_Chr5g0075541, RchiOBHm_Chr2g0086021, RchiOBHm_Chr3g0470061, RchiOBHm_Chr5g0006591, RchiOBHm_Chr2g0092461, RchiOBHm_Chr2g0101581, RchiOBHm_Chr6g0280881, RchiOBHm_Chr7g0196181, RchiOBH…	4.0874e-12	13.2806
Proteasome	29	451	230	12432	4.55034e-09	3.47564	[RchiOBHm_Chr4g0435391, RchiOBHm_Chr1g0366531, RchiOBHm_Chr6g0301351, RchiOBHm_Chr2g0146201, RchiOBHm_Chr3g0466971, RchiOBHm_Chr5g0075541, RchiOBHm_Chr4g0386391, RchiOBHm_Chr1g0369511, RchiOBHm_Chr6g0266001, RchiOBHm_Chr6g0280671, RchiOBHm_Chr1g0350601, RchiOBHm_Chr2g0089461, RchiOBHm_Chr1g0378391, RchiOBHm_Chr6g0307401, RchiOBHm_Chr7g0212971, RchiOBHm_Chr2g0173491, RchiOBHm_Chr6g0285461, RchiOBH…	1.77463e-07	8.34196
SNARE interactions in vesicular transport	12	451	44	12432	3.2954e-08	7.51784	[RchiOBHm_Chr3g0456681, RchiOBHm_Chr2g0146571, RchiOBHm_Chr2g0159801, RchiOBHm_Chr2g0167111, RchiOBHm_Chr2g0086021, RchiOBHm_Chr4g0439151, RchiOBHm_Chr3g0476321, RchiOBHm_Chr6g0297631, RchiOBHm_Chr1g0384351, RchiOBHm_Chr5g0041671, RchiOBHm_Chr5g0046561, RchiOBHm_Chr2g0133361]	8.56805e-07	7.48209
GTP-binding proteins	15	451	129	12432	6.62549e-05	3.20528	[RchiOBHm_Chr2g0138641, RchiOBHm_Chr2g0137961, RchiOBHm_Chr2g0173481, RchiOBHm_Chr2g0121291, RchiOBHm_Chr2g0089391, RchiOBHm_Chr3g0454681, RchiOBHm_Chr3g0457721, RchiOBHm_Chr5g0000191, RchiOBHm_Chr1g0343981, RchiOBHm_Chr1g0373531, RchiOBHm_Chr6g0251911, RchiOBHm_Chr2g0112511, RchiOBHm_Chr2g0108091, RchiOBHm_Chr5g0031861, RchiOBHm_Chr5g0063091]	0.00114842	4.17878
Cutin, suberine and wax biosynthesis	8	451	47	12432	0.000255181	4.69198	[RchiOBHm_Chr4g0443291, RchiOBHm_Chr1g0343691, RchiOBHm_Chr5g0043321, RchiOBHm_Chr1g0343791, RchiOBHm_Chr7g0197251, RchiOBHm_Chr1g0343261, RchiOBHm_Chr7g0189511, RchiOBHm_Chr5g0044101]	0.00361893	3.59315
Glycolysis / Gluconeogenesis	16	451	179	12432	0.000807042	2.46395	[RchiOBHm_Chr4g0447231, RchiOBHm_Chr5g0024551, RchiOBHm_Chr2g0100081, RchiOBHm_Chr1g0367211, RchiOBHm_Chr5g0024541, RchiOBHm_Chr5g0084031, RchiOBHm_Chr3g0471721, RchiOBHm_Chr3g0472001, RchiOBHm_Chr2g0085921, RchiOBHm_Chr2g0091971, RchiOBHm_Chr3g0472261, RchiOBHm_Chr3g0462531, RchiOBHm_Chr2g0095351, RchiOBHm_Chr5g0001981, RchiOBHm_Chr4g0431271, RchiOBHm_Chr7g0217221]	0.0104915	3.0931
Glyoxylate and dicarboxylate metabolism	9	451	74	12432	0.00137039	3.35255	[RchiOBHm_Chr2g0159291, RchiOBHm_Chr4g0393011, RchiOBHm_Chr2g0171431, RchiOBHm_Chr3g0491191, RchiOBHm_Chr4g0446601, RchiOBHm_Chr2g0098381, RchiOBHm_Chr2g0155821, RchiOBHm_Chr2g0150811, RchiOBHm_Chr4g0413581]	0.01527	2.86316
Glutathione metabolism	15	451	180	12432	0.00233398	2.29712	[RchiOBHm_Chr5g0061461, RchiOBHm_Chr3g0488551, RchiOBHm_Chr3g0465161, RchiOBHm_Chr4g0445201, RchiOBHm_Chr2g0174331, RchiOBHm_Chr6g0252201, RchiOBHm_Chr1g0337071, RchiOBHm_Chr1g0365431, RchiOBHm_Chr2g0164191, RchiOBHm_Chr4g0408201, RchiOBHm_Chr7g0197201, RchiOBHm_Chr3g0468161, RchiOBHm_Chr7g0198001, RchiOBHm_Chr7g0195821, RchiOBHm_Chr3g0476461]	0.0242734	2.6319
Amino sugar and nucleotide sugar metabolism	15	451	180	12432	0.00233398	2.29712	[RchiOBHm_Chr3g0451161, RchiOBHm_Chr1g0340961, RchiOBHm_Chr4g0413621, RchiOBHm_Chr1g0366401, RchiOBHm_Chr3g0488851, RchiOBHm_Chr4g0438621, RchiOBHm_Chr5g0063761, RchiOBHm_Chr4g0406591, RchiOBHm_Chr5g0020631, RchiOBHm_Chr2g0151131, RchiOBHm_Chr2g0091971, RchiOBHm_Chr7g0198901, RchiOBHm_Chr1g0317051, RchiOBHm_Chr7g0199641, RchiOBHm_Chr7g0183461]	0.0242734	2.6319
Ascorbate and aldarate metabolism	9	451	81	12432	0.00258909	3.06282	[RchiOBHm_Chr3g0451161, RchiOBHm_Chr6g0252201, RchiOBHm_Chr1g0365431, RchiOBHm_Chr2g0100081, RchiOBHm_Chr1g0340961, RchiOBHm_Chr5g0061461, RchiOBHm_Chr3g0472521, RchiOBHm_Chr2g0095351, RchiOBHm_Chr4g0438621]	0.0237587	2.58685
Pentose phosphate pathway	8	451	71	12432	0.00404935	3.10596	[RchiOBHm_Chr4g0437981, RchiOBHm_Chr2g0085921, RchiOBHm_Chr2g0164191, RchiOBHm_Chr3g0472261, RchiOBHm_Chr7g0195821, RchiOBHm_Chr5g0001981, RchiOBHm_Chr7g0217221, RchiOBHm_Chr2g0174331]	0.0315849	2.39262
Protein processing in endoplasmic reticulum	21	451	309	12432	0.00436882	1.87338	[RchiOBHm_Chr1g0318481, RchiOBHm_Chr7g0195591, RchiOBHm_Chr4g0435391, RchiOBHm_Chr1g0366531, RchiOBHm_Chr5g0063821, RchiOBHm_Chr2g0162901, RchiOBHm_Chr3g0466971, RchiOBHm_Chr2g0098781, RchiOBHm_Chr5g0075541, RchiOBHm_Chr3g0470061, RchiOBHm_Chr7g0235101, RchiOBHm_Chr2g0085421, RchiOBHm_Chr2g0140101, RchiOBHm_Chr5g0039431, RchiOBHm_Chr3g0451381, RchiOBHm_Chr6g0280671, RchiOBHm_Chr7g0193051, RchiOBH…	0.0324541	2.35964
RNA transport	18	451	257	12432	0.00591287	1.93065	[RchiOBHm_Chr5g0063611, RchiOBHm_Chr2g0089391, RchiOBHm_Chr4g0405491, RchiOBHm_Chr1g0383961, RchiOBHm_Chr2g0088511, RchiOBHm_Chr5g0060471, RchiOBHm_Chr5g0051141, RchiOBHm_Chr6g0256591, RchiOBHm_Chr4g0445591, RchiOBHm_Chr7g0240701, RchiOBHm_Chr5g0041181, RchiOBHm_Chr5g0037751, RchiOBHm_Chr2g0140101, RchiOBHm_Chr3g0456551, RchiOBHm_Chr5g0066421, RchiOBHm_Chr6g0298081, RchiOBHm_Chr6g0308331, RchiOBH…	0.0419276	2.2282
Pyruvate metabolism	12	451	147	12432	0.00723261	2.25024	[RchiOBHm_Chr2g0129661, RchiOBHm_Chr4g0393011, RchiOBHm_Chr3g0471721, RchiOBHm_Chr4g0447231, RchiOBHm_Chr5g0031161, RchiOBHm_Chr2g0100081, RchiOBHm_Chr2g0155821, RchiOBHm_Chr5g0084031, RchiOBHm_Chr5g0002821, RchiOBHm_Chr2g0091741, RchiOBHm_Chr2g0095351, RchiOBHm_Chr7g0239931]	0.047012	2.1407
Endocytosis	20	451	309	12432	0.00899154	1.78417	[RchiOBHm_Chr2g0138641, RchiOBHm_Chr1g0350731, RchiOBHm_Chr2g0137961, RchiOBHm_Chr4g0433861, RchiOBHm_Chr5g0044161, RchiOBHm_Chr1g0366531, RchiOBHm_Chr3g0466971, RchiOBHm_Chr3g0457721, RchiOBHm_Chr5g0006591, RchiOBHm_Chr2g0092461, RchiOBHm_Chr1g0370491, RchiOBHm_Chr7g0235101, RchiOBHm_Chr2g0098981, RchiOBHm_Chr2g0085421, RchiOBHm_Chr2g0112511, RchiOBHm_Chr4g0406031, RchiOBHm_Chr2g0135901, RchiOBH…	0.0561072	2.04617
Ribosome	27	451	467	12432	0.0115072	1.59372	[RchiOBHm_Chr3g0471681, RchiOBHm_Chr4g0387481, RchiOBHm_Chr2g0149501, RchiOBHm_Chr6g0294041, RchiOBHm_Chr6g0274741, RchiOBHm_Chr7g0240111, RchiOBHm_Chr4g0392961, RchiOBHm_Chr3g0475121, RchiOBHm_Chr2g0168731, RchiOBHm_Chr5g0044561, RchiOBHm_Chr7g0228161, RchiOBHm_Chr2g0147021, RchiOBHm_Chr2g0094371, RchiOBHm_Chr2g0136671, RchiOBHm_Chr1g0369751, RchiOBHm_Chr3g0490411, RchiOBHm_Chr6g0294481, RchiOBH…	0.0664862	1.93903
Cysteine and methionine metabolism	12	451	158	12432	0.0124708	2.09358	[RchiOBHm_Chr4g0427101, RchiOBHm_Chr4g0393011, RchiOBHm_Chr2g0095391, RchiOBHm_Chr3g0496511, RchiOBHm_Chr3g0486231, RchiOBHm_Chr2g0163961, RchiOBHm_Chr5g0033201, RchiOBHm_Chr3g0458271, RchiOBHm_Chr3g0452241, RchiOBHm_Chr4g0413571, RchiOBHm_Chr6g0254911, RchiOBHm_Chr4g0416171]	0.0694799	1.90411
Oxidative phosphorylation	10	451	127	12432	0.0171389	2.1705	[RchiOBHm_Chr6g0304901, RchiOBHm_Chr3g0467401, RchiOBHm_Chr7g0180411, RchiOBHm_Chr2g0134531, RchiOBHm_Chr4g0400911, RchiOBHm_Chr2g0087281, RchiOBHm_Chr3g0456971, RchiOBHm_Chr6g0266851, RchiOBHm_Chr2g0148211, RchiOBHm_Chr6g0278821]	0.0921957	1.76602
Plant hormone signal transduction	10	451	132	12432	0.0218388	2.08829	[RchiOBHm_Chr7g0197831, RchiOBHm_Chr2g0125681, RchiOBHm_Chr2g0117851, RchiOBHm_Chr6g0280081, RchiOBHm_Chr7g0221191, RchiOBHm_Chr7g0205831, RchiOBHm_Chr1g0331011, RchiOBHm_Chr1g0325831, RchiOBHm_Chr2g0112461, RchiOBHm_Chr1g0358981]	0.113562	1.66077
