# Supplementary material for: Proteome and Ubiquitome Changes during Rose Petal Senescence
Source: Int J Mol Sci. 2019 Dec 4;20(24):6108. doi: 10.3390/ijms20246108 (PMC6940906; doi:10.3390/ijms20246108)
Supplement: Supplementary file 1 [file ijms-20-06108-s001.zip › ijms-651059-supplementary/Table S5-Ubiquitination sites of rose proteins.xlsx]

## Sheet: Motif logo
			Logo	Motif	Motif Score	Foreground		Background		Fold Increase
						Matches	Size	Matches	Size
			1	KG	11.6	251	2674	43856	735307	1.57
			2	KA	10.79	262	2423	49040	691451	1.52
			3	KNNNNNNR	11.02	194	2161	34719	642411	1.66
			4	KNNNA	8.22	190	1967	38237	607692	1.54
			5	KNA	6.5	161	1777	34350	569455	1.5

## Sheet: Motif model
Amino	-10	-9	-8	-7	-6	-5	-4	-3	-2	-1	K	1	2	3	4	5	6	7	8	9	10
A	-0.22	2.37	-0.5	0.18	0.89	1.06	2.17	1.12	0.99	0.34	0	5.27	2.85	3.42	3.48	1.12	-0.73	0.18	-1.22	0.09	0.52
C	-0.85	-1.21	-3.19	-4.84	-1.86	-4.74	-3.27	-5.21	-6.31	-7.58	0	-3.35	-6.29	-8.84	-3.19	-3.92	-2.72	-4.71	-2.45	-6.09	-2.3
D	0.06	1.57	0.76	0	0.24	-0.01	0.97	-0.28	0.56	0.05	0	0.34	-0.12	0.13	-0.31	1.22	0.93	0	-0.28	-0.24	0.24
E	-0.35	-0.15	1.18	1.56	-0.25	0.24	0.5	0.71	-0.22	1.59	0	0.65	-1.6	1.9	1.35	-0.51	-0.03	0.63	1.67	0.4	1.17
F	0.88	-0.14	-3.25	-2.53	-1.47	-0.35	-1.72	1.27	0.36	-1.87	0	-2.07	-0.42	-0.38	0.23	0.73	-1.34	-1.6	-0.47	-2.57	-2.3
G	-2.3	-0.04	-0.96	0.16	-2.94	-0.3	0.35	0.11	0.35	2.56	0	12.2	6.82	0.62	-0.26	0.32	-0.28	0.3	0.14	-0.21	1.2
H	-0.43	0.02	-0.46	0.11	-0.81	-0.17	-2.19	0.08	-0.14	-0.62	0	-1.33	0.47	-0.77	-0.05	1.6	-0.1	-0.13	0.11	-0.2	0.17
I	0.3	0.82	-1	0.03	0.34	-1.13	0.1	1.77	0.34	-0.03	0	1.16	-1.02	-0.85	-0.28	0.3	0.35	-0.63	0.36	0.28	-0.32
K	-0.23	-0.03	2.82	0.89	1.36	-0.1	-2.43	-0.92	-4.8	1.65	0	-16.03	-3.64	-4.64	-1.37	-0.66	-0.77	0.65	1.6	2.18	0.07
L	-1.96	-5.81	-1.41	-3.57	-0.14	-0.04	1.38	-0.65	0.07	-1.09	0	1.74	-0.08	-2.17	-0.12	-0.24	-0.19	-6.41	-0.51	-0.35	-0.94
M	-0.13	-0.16	0.61	-1.31	-0.12	0.25	-0.57	-0.71	-3.38	-3.56	0	-6.34	-2.45	-0.82	-3.08	-1.65	-0.1	-1.17	-1.58	-1.72	-0.5
N	-0.3	-1.45	-0.9	-0.04	-0.21	-0.83	-4.58	-0.66	-0.04	0.12	0	-1.93	-0.8	-0.6	0.31	-0.02	-0.75	-1.4	0.74	0.12	0.14
P	0.4	-0.44	-0.21	-0.7	0.13	-0.62	0.22	-1.52	0.56	-3.76	0	-5.2	-0.11	3.15	-0.3	0.13	1.11	0.64	-0.78	-0.19	-0.15
Q	0.61	0	0.5	0.3	-1	-0.61	0.61	0.65	0.1	-0.35	0	1.37	0.77	3.03	0.08	0.15	3.21	1.22	-1.43	0.12	-0.04
R	0.41	2.77	2.83	4.28	1.78	1.93	1.62	0.35	0.46	8.97	0	0.1	5.59	1.65	1.85	1.46	9.3	10.88	5.46	4.83	3.37
S	0.09	-1.57	-0.78	-0.47	-0.22	0.14	-0.55	-0.05	0.19	0.2	0	0.35	-0.06	1.11	-0.36	-0.36	-2.54	0.15	-0.4	-0.21	-1.97
T	0.4	-0.21	0.83	0.05	0.48	1.22	0	1.62	0.95	0.11	0	0.62	0.23	0.03	0.45	0.36	0.5	1.1	-0.36	-0.15	0.14
V	-0.04	0.55	-0.22	0.14	0.17	0.61	-0.01	-0.2	0.81	-1.19	0	0.32	0.73	-1.43	0.1	-1.55	-0.15	-0.66	-0.13	-0.2	-0.12
W	-0.07	-0.53	0	-0.56	-0.15	-0.73	-0.86	-2.04	-1.13	-0.94	0	-0.72	-1.8	-2.14	-0.18	-0.66	-0.98	-0.53	0	-0.57	-0.43
Y	0.67	-0.41	-0.25	-0.09	0.07	0.04	0.71	-0.07	0.04	-0.2	0	-1.13	-0.16	0.48	-0.55	-0.25	-0.02	-0.07	-0.19	0	-1.11

## Sheet: Motif annotation
Protein Accession	Position	Motif Logo
XP_024173026.1	119	..........KG.........
XP_024191673.1	82	..........KG.........
XP_024194043.1	115	..........KG.........
XP_024174527.1	238	..........KG.........
XP_024193339.1	258	..........KG.........
XP_024182819.1	81	..........KG.........
XP_024174528.1	234	..........KG.........
XP_024180927.1	81	..........KG.........
XP_024188027.1	256	..........KG.........
XP_024165613.1	122	..........KG.........
XP_024165768.1	193	..........KG.........
XP_024189448.1	107	..........KG.........
XP_024170450.1	86	..........KG.........
XP_024186548.1	513	..........KG.........
XP_024187660.1	194	..........KG.........
XP_024193714.1	536	..........KG.........
XP_024188708.1	759	..........KG.........
XP_024188572.1	88	..........KG.........
XP_024198475.1	148	..........KG.........
XP_024157086.1	349	..........KG.........
XP_024170350.1	375	..........KG.........
XP_024188228.1	323	..........KG.........
XP_024175305.1	539	..........KG.........
XP_024158939.1	210	..........KG.........
XP_024182404.1	513	..........KG.........
XP_024159198.1	529	..........KG.........
XP_024198507.1	201	..........KG.........
XP_024198395.1	271	..........KG.........
XP_024185927.1	362	..........KG.........
XP_024160330.1	171	..........KG.........
XP_024160330.1	237	..........KG.........
XP_024177267.1	151	..........KG.........
XP_024176129.1	297	..........KG.........
XP_024174386.1	944	..........KG.........
XP_024193310.1	671	..........KG.........
XP_024157912.1	835	..........KG.........
XP_024157437.1	96	..........KG.........
XP_024156307.1	363	..........KG.........
XP_024173433.1	413	..........KG.........
XP_024159797.1	128	..........KG.........
XP_024176107.1	44	..........KG.........
XP_024196496.1	159	..........KG.........
XP_024172711.1	176	..........KG.........
XP_024168923.1	182	..........KG.........
XP_024189110.1	161	..........KG.........
XP_024188658.1	394	..........KG.........
XP_024159081.1	106	..........KG.........
XP_024188105.1	77	..........KG.........
XP_024162952.1	233	..........KG.........
XP_024188783.1	135	..........KG.........
XP_024193915.1	119	..........KG.........
XP_024190587.1	437	..........KG.........
XP_024193988.1	801	..........KG.........
XP_024161351.1	498	..........KG.........
XP_024174118.1	180	..........KG.........
XP_024191322.1	106	..........KG.........
XP_024180175.1	374	..........KG.........
XP_024165045.1	222	..........KG.........
XP_024187442.1	259	..........KG.........
XP_024165052.1	931	..........KG.........
XP_024188605.1	268	..........KG.........
XP_024158082.1	51	..........KG.........
XP_024168021.1	87	..........KG.........
XP_024181893.1	178	..........KG.........
XP_024165137.1	49	..........KG.........
XP_024185995.1	944	..........KG.........
XP_024188752.1	277	..........KG.........
XP_024166863.1	248	..........KG.........
XP_024187841.1	773	..........KG.........
XP_024192245.1	932	..........KG.........
XP_024168737.1	268	..........KG.........
XP_024181044.1	100	..........KG.........
XP_024192025.1	222	..........KG.........
XP_024161591.1	1413	..........KG.........
XP_024180826.1	227	..........KG.........
XP_024175240.1	146	..........KG.........
XP_024165045.1	142	..........KG.........
XP_024188105.1	25	..........KG.........
XP_024167681.1	155	..........KG.........
XP_024165596.1	520	..........KG.........
XP_024175751.1	369	..........KG.........
XP_024197180.1	269	..........KG.........
XP_024174386.1	934	..........KG.........
XP_024197418.1	40	..........KG.........
XP_024188790.1	53	..........KG.........
XP_024167300.1	301	..........KG.........
XP_024165052.1	941	..........KG.........
XP_024198448.1	72	..........KG.........
XP_024172831.1	178	..........KG.........
XP_024165768.1	197	..........KG.........
XP_024162448.1	76	..........KG.........
XP_024187442.1	406	..........KG.........
XP_024174118.1	78	..........KG.........
XP_024173288.1	504	..........KG.........
XP_024196295.1	243	..........KG.........
XP_024191322.1	338	..........KG.........
XP_024180521.1	372	..........KG.........
XP_024184330.1	1288	..........KG.........
XP_024163495.1	295	..........KG.........
XP_024189345.1	96	..........KG.........
XP_024170888.1	648	..........KG.........
XP_024172361.1	763	..........KG.........
XP_024186204.1	73	..........KG.........
XP_024193796.1	353	..........KG.........
XP_024168028.1	38	..........KG.........
XP_024172892.1	107	..........KG.........
XP_024197599.1	299	..........KG.........
XP_024164846.1	131	..........KG.........
XP_024179381.1	449	..........KG.........
XP_024188358.1	279	..........KG.........
XP_024192245.1	357	..........KG.........
XP_024180175.1	182	..........KG.........
XP_024170888.1	14	..........KG.........
XP_024182819.1	75	..........KG.........
XP_024165596.1	409	..........KG.........
XP_024187029.1	153	..........KG.........
XP_024194075.1	98	..........KG.........
XP_024163424.1	719	..........KG.........
XP_024189448.1	526	..........KG.........
XP_024187203.1	169	..........KG.........
XP_024197536.1	90	..........KG.........
XP_024157645.1	389	..........KG.........
XP_024186548.1	112	..........KG.........
XP_024177432.1	649	..........KG.........
XP_024181869.1	87	..........KG.........
XP_024174527.1	27	..........KG.........
XP_024196922.1	254	..........KG.........
XP_024185137.1	342	..........KG.........
XP_024165657.1	142	..........KG.........
XP_024156500.1	509	..........KG.........
XP_024181199.1	425	..........KG.........
XP_024166080.1	400	..........KG.........
XP_024191559.1	386	..........KG.........
XP_024175085.1	604	..........KG.........
XP_024165052.1	356	..........KG.........
XP_024186633.1	127	..........KG.........
XP_024199468.1	143	..........KG.........
XP_024188849.1	42	..........KG.........
XP_024191572.1	543	..........KG.........
XP_024157260.1	188	..........KG.........
XP_024181107.1	641	..........KG.........
XP_024176101.1	154	..........KG.........
XP_024163215.1	68	..........KG.........
XP_024194841.1	467	..........KG.........
XP_024176720.1	879	..........KG.........
XP_024195088.1	334	..........KG.........
XP_024163502.1	17	..........KG.........
XP_024192995.1	32	..........KG.........
XP_024192245.1	942	..........KG.........
XP_024187841.1	602	..........KG.........
XP_024157086.1	69	..........KG.........
XP_024159217.1	60	..........KG.........
XP_024157848.1	297	..........KG.........
XP_024194726.1	124	..........KG.........
XP_024192465.1	89	..........KG.........
XP_024177253.1	207	..........KG.........
XP_024187659.1	225	..........KG.........
XP_024188544.1	59	..........KG.........
XP_024165256.1	95	..........KG.........
XP_024185807.1	199	..........KG.........
XP_024196942.1	41	..........KG.........
XP_024196838.1	136	..........KG.........
XP_024180175.1	360	..........KG.........
XP_024156781.1	19	..........KG.........
XP_024168370.1	57	..........KG.........
XP_024165009.1	252	..........KG.........
XP_024188708.1	639	..........KG.........
XP_024182291.1	243	..........KG.........
XP_024180927.1	75	..........KG.........
XP_024179888.1	264	..........KG.........
XP_024173288.1	158	..........KG.........
XP_024189632.1	332	..........KG.........
XP_024159073.1	101	..........KG.........
XP_024176620.1	101	..........KG.........
XP_024198851.1	415	..........KG.........
XP_024164840.1	159	..........KG.........
XP_024179997.1	99	..........KG.........
XP_024176332.1	478	..........KG.........
XP_024164832.1	126	..........KG.........
XP_024199276.1	410	..........KG.........
XP_024170428.1	572	..........KG.........
XP_024179466.1	161	..........KG.........
XP_024187660.1	112	..........KG.........
XP_024187029.1	65	..........KG.........
XP_024176551.1	46	..........KG.........
XP_024184577.1	82	..........KG.........
XP_024167119.1	281	..........KG.........
XP_024188708.1	617	..........KG.........
XP_024184371.1	228	..........KG.........
XP_024181317.1	80	..........KG.........
XP_024169744.1	196	..........KG.........
XP_024184227.1	711	..........KG.........
XP_024181656.1	167	..........KG.........
XP_024189818.1	705	..........KG.........
XP_024168756.1	166	..........KG.........
XP_024158678.1	335	..........KG.........
XP_024179532.1	723	..........KG.........
XP_024192991.1	213	..........KG.........
XP_024188139.1	623	..........KG.........
XP_024195431.1	175	..........KG.........
XP_024165259.1	62	..........KG.........
XP_024185594.1	173	..........KG.........
XP_024184577.1	195	..........KG.........
XP_024184755.1	172	..........KG.........
XP_024165792.1	170	..........KG.........
XP_024180927.1	73	..........KG.........
XP_024176720.1	876	..........KG.........
XP_024157802.1	156	..........KG.........
XP_024171060.1	149	..........KG.........
XP_024162404.1	128	..........KG.........
XP_024188473.1	63	..........KG.........
XP_024166335.1	46	..........KG.........
XP_024162581.1	305	..........KG.........
XP_024165413.1	37	..........KG.........
XP_024197456.1	329	..........KG.........
XP_024181803.1	78	..........KG.........
XP_024187999.1	61	..........KG.........
XP_024165596.1	700	..........KG.........
XP_024196852.1	73	..........KG.........
XP_024179435.1	193	..........KG.........
XP_024157428.1	336	..........KG.........
XP_024168295.1	188	..........KG.........
XP_024166436.1	57	..........KG.........
XP_024187297.1	466	..........KG.........
XP_024156500.1	715	..........KG.........
XP_024163215.1	174	..........KG.........
XP_024174118.1	88	..........KG.........
XP_024164955.1	334	..........KG.........
XP_024193242.1	53	..........KG.........
XP_024187297.1	376	..........KG.........
XP_024179734.1	27	..........KG.........
XP_024183628.1	522	..........KG.........
XP_024172483.1	344	..........KG.........
XP_024184577.1	62	..........KG.........
XP_024194841.1	58	..........KG.........
XP_024171928.1	626	..........KG.........
XP_024195102.1	48	..........KG.........
XP_024169602.1	95	..........KG.........
XP_024193982.1	401	..........KG.........
XP_024170301.1	457	..........KG.........
XP_024189547.1	325	..........KG.........
XP_024169097.1	726	..........KG.........
XP_024191378.1	219	..........KG.........
XP_024191289.1	338	..........KG.........
XP_024188027.1	179	..........KG.........
XP_024192258.1	435	..........KG.........
XP_024184775.1	93	..........KG.........
XP_024196838.1	148	..........KG.........
XP_024187255.1	387	..........KG.........
XP_024198791.1	292	..........KG.........
XP_024197590.1	148	..........KG.........
XP_024168295.1	211	..........KA.........
XP_024194746.1	134	..........KA.........
XP_024194726.1	135	..........KA.........
XP_024189913.1	83	..........KA.........
XP_024175594.1	108	..........KA.........
XP_024197756.1	49	..........KA.........
XP_024184127.1	71	..........KA.........
XP_024179171.1	81	..........KA.........
XP_024174118.1	153	..........KA.........
XP_024165639.1	78	..........KA.........
XP_024166176.1	207	..........KA.........
XP_024169845.1	345	..........KA.........
XP_024173464.1	101	..........KA.........
XP_024197418.1	135	..........KA.........
XP_024187152.1	29	..........KA.........
XP_024169602.1	550	..........KA.........
XP_024188044.1	30	..........KA.........
XP_024175100.1	67	..........KA.........
XP_024162404.1	24	..........KA.........
XP_024175607.1	121	..........KA.........
XP_024187442.1	136	..........KA.........
XP_024164945.1	356	..........KA.........
XP_024175607.1	34	..........KA.........
XP_024176780.1	134	..........KA.........
XP_024185432.1	162	..........KA.........
XP_024189484.1	641	..........KA.........
XP_024181259.1	341	..........KA.........
XP_024183338.1	153	..........KA.........
XP_024199477.1	156	..........KA.........
XP_024157057.1	304	..........KA.........
XP_024191322.1	327	..........KA.........
XP_024199007.1	161	..........KA.........
XP_024192484.1	84	..........KA.........
XP_024198060.1	64	..........KA.........
XP_024181236.1	42	..........KA.........
XP_024195080.1	309	..........KA.........
XP_024188358.1	464	..........KA.........
XP_024181826.1	565	..........KA.........
XP_024163338.1	238	..........KA.........
XP_024162643.1	458	..........KA.........
XP_024187029.1	662	..........KA.........
XP_024163743.1	114	..........KA.........
XP_024187660.1	409	..........KA.........
XP_024181509.1	144	..........KA.........
XP_024162365.1	73	..........KA.........
XP_024163649.1	268	..........KA.........
XP_024187999.1	238	..........KA.........
XP_024165657.1	135	..........KA.........
XP_024188398.1	284	..........KA.........
XP_024178355.1	198	..........KA.........
XP_024189110.1	154	..........KA.........
XP_024188700.1	259	..........KA.........
XP_024181416.1	122	..........KA.........
XP_024188767.1	306	..........KA.........
XP_024166688.1	269	..........KA.........
XP_024197434.1	126	..........KA.........
XP_024177208.1	62	..........KA.........
XP_024166795.1	60	..........KA.........
XP_024191322.1	316	..........KA.........
XP_024169938.1	160	..........KA.........
XP_024172497.1	277	..........KA.........
XP_024198507.1	273	..........KA.........
XP_024165356.1	167	..........KA.........
XP_024189218.1	343	..........KA.........
XP_024159144.1	68	..........KA.........
XP_024175901.1	477	..........KA.........
XP_024198583.1	702	..........KA.........
XP_024172834.1	152	..........KA.........
XP_024188972.1	721	..........KA.........
XP_024161935.1	60	..........KA.........
XP_024182367.1	32	..........KA.........
XP_024180175.1	312	..........KA.........
XP_024187276.1	271	..........KA.........
XP_024198316.1	470	..........KA.........
XP_024171187.1	59	..........KA.........
XP_024162233.1	246	..........KA.........
XP_024161294.1	846	..........KA.........
XP_024193361.1	238	..........KA.........
XP_024183042.1	51	..........KA.........
XP_024163578.1	435	..........KA.........
XP_024194865.1	192	..........KA.........
XP_024183386.1	83	..........KA.........
XP_024158728.1	27	..........KA.........
XP_024173891.1	93	..........KA.........
XP_024197108.1	41	..........KA.........
XP_024165657.1	97	..........KA.........
XP_024162262.1	463	..........KA.........
XP_024157613.1	166	..........KA.........
XP_024191322.1	237	..........KA.........
XP_024169995.1	95	..........KA.........
XP_024165052.1	603	..........KA.........
XP_024165133.1	122	..........KA.........
XP_024188518.1	158	..........KA.........
XP_024171028.1	99	..........KA.........
XP_024193506.1	99	..........KA.........
XP_024169405.1	822	..........KA.........
XP_024189484.1	572	..........KA.........
XP_024173043.1	1356	..........KA.........
XP_024177361.1	1127	..........KA.........
XP_024182175.1	104	..........KA.........
XP_024179583.1	117	..........KA.........
XP_024197002.1	170	..........KA.........
XP_024198633.1	61	..........KA.........
XP_024187962.1	116	..........KA.........
XP_024192632.1	34	..........KA.........
XP_024181008.1	59	..........KA.........
XP_024183342.1	94	..........KA.........
XP_024170287.1	301	..........KA.........
XP_024156292.1	156	..........KA.........
XP_024166468.1	643	..........KA.........
XP_024157812.1	206	..........KA.........
XP_024196690.1	330	..........KA.........
XP_024160260.1	196	..........KA.........
XP_024188877.1	82	..........KA.........
XP_024165754.1	684	..........KA.........
XP_024194852.1	237	..........KA.........
XP_024173891.1	315	..........KA.........
XP_024181936.1	72	..........KA.........
XP_024181826.1	899	..........KA.........
XP_024167011.1	49	..........KA.........
XP_024163721.1	12	..........KA.........
XP_024186799.1	161	..........KA.........
XP_024198578.1	44	..........KA.........
XP_024169241.1	13	..........KA.........
XP_024191572.1	521	..........KA.........
XP_024192632.1	51	..........KA.........
XP_024162961.1	105	..........KA.........
XP_024191472.1	434	..........KA.........
XP_024179725.1	115	..........KA.........
XP_024170219.1	119	..........KA.........
XP_024181236.1	67	..........KA.........
XP_024176847.1	63	..........KA.........
XP_024159073.1	103	..........KA.........
XP_024172599.1	11	..........KA.........
XP_024172711.1	105	..........KA.........
XP_024187718.1	400	..........KA.........
XP_024170154.1	97	..........KA.........
XP_024162459.1	791	..........KA.........
XP_024183601.1	258	..........KA.........
XP_024171502.1	27	..........KA.........
XP_024163295.1	136	..........KA.........
XP_024184330.1	624	..........KA.........
XP_024187460.1	115	..........KA.........
XP_024192969.1	373	..........KA.........
XP_024183226.1	159	..........KA.........
XP_024199472.1	398	..........KA.........
XP_024199280.1	280	..........KA.........
XP_024186965.1	497	..........KA.........
XP_024163091.1	59	..........KA.........
XP_024165137.1	203	..........KA.........
XP_024170856.1	951	..........KA.........
XP_024172998.1	28	..........KA.........
XP_024170657.1	426	..........KA.........
XP_024167564.1	64	..........KA.........
XP_024183431.1	223	..........KA.........
XP_024173291.1	645	..........KA.........
XP_024196917.1	76	..........KA.........
XP_024194043.1	254	..........KA.........
XP_024157260.1	326	..........KA.........
XP_024187442.1	465	..........KA.........
XP_024180097.1	393	..........KA.........
XP_024171939.1	123	..........KA.........
XP_024174238.1	518	..........KA.........
XP_024194043.1	261	..........KA.........
XP_024199160.1	151	..........KA.........
XP_024156996.1	233	..........KA.........
XP_024170305.1	1621	..........KA.........
XP_024190994.1	189	..........KA.........
XP_024180816.1	462	..........KA.........
XP_024176767.1	188	..........KA.........
XP_024180742.1	136	..........KA.........
XP_024163547.1	105	..........KA.........
XP_024188849.1	48	..........KA.........
XP_024181883.1	387	..........KA.........
XP_024167435.1	182	..........KA.........
XP_024188836.1	202	..........KA.........
XP_024194043.1	217	..........KA.........
XP_024173891.1	323	..........KA.........
XP_024179775.1	412	..........KA.........
XP_024176720.1	632	..........KA.........
XP_024167377.1	93	..........KA.........
XP_024164796.1	171	..........KA.........
XP_024184987.1	26	..........KA.........
XP_024188153.1	244	..........KA.........
XP_024188398.1	587	..........KA.........
XP_024182175.1	88	..........KA.........
XP_024156781.1	49	..........KA.........
XP_024186326.1	99	..........KA.........
XP_024185797.1	67	..........KA.........
XP_024191322.1	306	..........KA.........
XP_024158331.1	123	..........KA.........
XP_024199152.1	300	..........KA.........
XP_024155898.1	499	..........KA.........
XP_024181615.1	424	..........KA.........
XP_024161935.1	213	..........KA.........
XP_024191145.1	32	..........KA.........
XP_024183227.1	236	..........KA.........
XP_024187659.1	188	..........KA.........
XP_024186256.1	16	..........KA.........
XP_024193506.1	357	..........KA.........
XP_024184122.1	181	..........KA.........
XP_024183224.1	260	..........KA.........
XP_024168231.1	218	..........KA.........
XP_024196951.1	96	..........KA.........
XP_024188068.1	24	..........KA.........
XP_024198316.1	585	..........KA.........
XP_024169358.1	270	..........KA.........
XP_024172800.1	51	..........KA.........
XP_024168262.1	97	..........KA.........
XP_024192991.1	380	..........KA.........
XP_024195492.1	181	..........KA.........
XP_024186548.1	192	..........KA.........
XP_024157708.1	149	..........KA.........
XP_024167385.1	238	..........KA.........
XP_024198583.1	352	..........KA.........
XP_024170450.1	60	..........KA.........
XP_024197017.1	109	..........KA.........
XP_024162068.1	210	..........KA.........
XP_024182241.1	77	..........KA.........
XP_024193310.1	344	..........KA.........
XP_024193039.1	849	..........KA.........
XP_024188972.1	691	..........KA.........
XP_024169992.1	484	..........KA.........
XP_024182038.1	78	..........KA.........
XP_024197418.1	140	..........KA.........
XP_024181266.1	18	..........KA.........
XP_024182095.1	156	..........KA.........
XP_024189449.1	725	..........KA.........
XP_024175981.1	33	..........KA.........
XP_024188258.1	81	..........KA.........
XP_024172379.1	564	..........KA.........
XP_024188537.1	11	..........KA.........
XP_024158701.1	180	..........KA.........
XP_024165768.1	172	..........KA.........
XP_024185924.1	38	..........KA.........
XP_024183507.1	389	..........KA.........
XP_024187442.1	400	..........KA.........
XP_024193943.1	255	..........KA.........
XP_024165893.1	1064	..........KA.........
XP_024199472.1	394	..........KA.........
XP_024172571.1	29	..........KA.........
XP_024163234.1	177	..........KA.........
XP_024170517.1	224	..........KA.........
XP_024171928.1	847	..........KA.........
XP_024191561.1	196	..........KA.........
XP_024185240.1	141	..........KA.........
XP_024172810.1	237	..........KA.........
XP_024161591.1	1676	..........KA.........
XP_024181452.1	11	..........KA.........
XP_024192245.1	448	..........KA.........
XP_024183333.1	111	..........KA.........
XP_024188831.1	192	..........KA.........
XP_024186965.1	22	..........KA.........
XP_024166179.1	558	..........KA.........
XP_024179466.1	206	..........KA.........
XP_024190981.1	100	..........KA.........
XP_024180521.1	211	..........KA.........
XP_024171013.1	275	..........KA.........
XP_024163214.1	515	..........KA.........
XP_024182291.1	240	..........KA.........
XP_024188027.1	455	..........KA.........
XP_024191561.1	232	..........KA.........
XP_024166856.1	223	..........K......R...
XP_024173657.1	198	..........K......R...
XP_024171001.1	40	..........K......R...
XP_024163103.1	946	..........K......R...
XP_024179697.1	194	..........K......R...
XP_024169570.1	191	..........K......R...
XP_024164906.1	456	..........K......R...
XP_024192258.1	407	..........K......R...
XP_024167385.1	240	..........K......R...
XP_024180026.1	144	..........K......R...
XP_024180236.1	895	..........K......R...
XP_024156416.1	147	..........K......R...
XP_024176332.1	361	..........K......R...
XP_024187798.1	67	..........K......R...
XP_024181826.1	457	..........K......R...
XP_024194841.1	199	..........K......R...
XP_024167390.1	252	..........K......R...
XP_024170698.1	459	..........K......R...
XP_024167498.1	192	..........K......R...
XP_024181187.1	62	..........K......R...
XP_024192245.1	392	..........K......R...
XP_024198268.1	53	..........K......R...
XP_024157848.1	51	..........K......R...
XP_024168529.1	479	..........K......R...
XP_024159874.1	192	..........K......R...
XP_024162939.1	371	..........K......R...
XP_024194123.1	478	..........K......R...
XP_024157532.1	145	..........K......R...
XP_024191289.1	533	..........K......R...
XP_024174386.1	919	..........K......R...
XP_024179377.1	432	..........K......R...
XP_024198167.1	628	..........K......R...
XP_024180972.1	456	..........K......R...
XP_024162258.1	78	..........K......R...
XP_024157000.1	531	..........K......R...
XP_024180037.1	152	..........K......R...
XP_024195080.1	122	..........K......R...
XP_024159217.1	88	..........K......R...
XP_024158774.1	1314	..........K......R...
XP_024173277.1	3256	..........K......R...
XP_024183341.1	85	..........K......R...
XP_024172571.1	180	..........K......R...
XP_024157886.1	400	..........K......R...
XP_024199495.1	143	..........K......R...
XP_024193334.1	69	..........K......R...
XP_024182855.1	67	..........K......R...
XP_024175607.1	68	..........K......R...
XP_024191015.1	67	..........K......R...
XP_024160330.1	162	..........K......R...
XP_024188554.1	79	..........K......R...
XP_024163121.1	220	..........K......R...
XP_024182756.1	276	..........K......R...
XP_024199579.1	536	..........K......R...
XP_024184577.1	214	..........K......R...
XP_024163664.1	58	..........K......R...
XP_024198021.1	422	..........K......R...
XP_024158012.1	173	..........K......R...
XP_024191322.1	132	..........K......R...
XP_024186256.1	68	..........K......R...
XP_024165052.1	391	..........K......R...
XP_024176332.1	441	..........K......R...
XP_024183059.1	206	..........K......R...
XP_024156921.1	434	..........K......R...
XP_024165256.1	279	..........K......R...
XP_024184788.1	162	..........K......R...
XP_024160254.1	49	..........K......R...
XP_024178983.1	451	..........K......R...
XP_024179864.1	628	..........K......R...
XP_024164846.1	147	..........K......R...
XP_024161294.1	326	..........K......R...
XP_024179435.1	146	..........K......R...
XP_024190982.1	312	..........K......R...
XP_024171086.1	818	..........K......R...
XP_024194727.1	539	..........K......R...
XP_024182175.1	94	..........K......R...
XP_024163517.1	144	..........K......R...
XP_024184788.1	102	..........K......R...
XP_024160330.1	48	..........K......R...
XP_024182300.1	85	..........K......R...
XP_024160254.1	82	..........K......R...
XP_024186676.1	142	..........K......R...
XP_024170301.1	38	..........K......R...
XP_024188068.1	57	..........K......R...
XP_024194287.1	218	..........K......R...
XP_024181107.1	576	..........K......R...
XP_024171928.1	1183	..........K......R...
XP_024157685.1	27	..........K......R...
XP_024192998.1	188	..........K......R...
XP_024186161.1	205	..........K......R...
XP_024179725.1	330	..........K......R...
XP_024165052.1	916	..........K......R...
XP_024196496.1	71	..........K......R...
XP_024176995.1	330	..........K......R...
XP_024172921.1	136	..........K......R...
XP_024195101.1	268	..........K......R...
XP_024158110.1	149	..........K......R...
XP_024179072.1	144	..........K......R...
XP_024191424.1	153	..........K......R...
XP_024180944.1	123	..........K......R...
XP_024165009.1	242	..........K......R...
XP_024158603.1	301	..........K......R...
XP_024171464.1	253	..........K......R...
XP_024191291.1	29	..........K......R...
XP_024161435.1	76	..........K......R...
XP_024178684.1	95	..........K......R...
XP_024180734.1	206	..........K......R...
XP_024177223.1	85	..........K......R...
XP_024199575.1	422	..........K......R...
XP_024185432.1	28	..........K......R...
XP_024180936.1	158	..........K......R...
XP_024173907.1	583	..........K......R...
XP_024182655.1	113	..........K......R...
XP_024188831.1	435	..........K......R...
XP_024194841.1	356	..........K......R...
XP_024191528.1	31	..........K......R...
XP_024193526.1	34	..........K......R...
XP_024165256.1	481	..........K......R...
XP_024165137.1	372	..........K......R...
XP_024162262.1	441	..........K......R...
XP_024185048.1	38	..........K......R...
XP_024175901.1	269	..........K......R...
XP_024156482.1	60	..........K......R...
XP_024193950.1	117	..........K......R...
XP_024194038.1	443	..........K......R...
XP_024176634.1	150	..........K......R...
XP_024174360.1	646	..........K......R...
XP_024165156.1	259	..........K......R...
XP_024192334.1	204	..........K......R...
XP_024164668.1	378	..........K......R...
XP_024174066.1	77	..........K......R...
XP_024191526.1	505	..........K......R...
XP_024162895.1	223	..........K......R...
XP_024178355.1	244	..........K......R...
XP_024194841.1	98	..........K......R...
XP_024184347.1	237	..........K......R...
XP_024175557.1	29	..........K......R...
XP_024181909.1	67	..........K......R...
XP_024168270.1	103	..........K......R...
XP_024189913.1	161	..........K......R...
XP_024169329.1	191	..........K......R...
XP_024188742.1	305	..........K......R...
XP_024173345.1	236	..........K......R...
XP_024170624.1	60	..........K......R...
XP_024166335.1	153	..........K......R...
XP_024164913.1	323	..........K......R...
XP_024158726.1	129	..........K......R...
XP_024181274.1	604	..........K......R...
XP_024168737.1	259	..........K......R...
XP_024179550.1	573	..........K......R...
XP_024185670.1	19	..........K......R...
XP_024197714.1	29	..........K......R...
XP_024166523.1	1271	..........K......R...
XP_024199398.1	252	..........K......R...
XP_024162610.1	42	..........K......R...
XP_024194727.1	430	..........K......R...
XP_024193457.1	199	..........K......R...
XP_024168127.1	27	..........K......R...
XP_024163102.1	182	..........K......R...
XP_024174066.1	103	..........K......R...
XP_024185774.1	177	..........K......R...
XP_024199353.1	323	..........K......R...
XP_024168978.1	251	..........K......R...
XP_024172647.1	372	..........K......R...
XP_024163649.1	222	..........K......R...
XP_024165977.1	53	..........K......R...
XP_024173657.1	98	..........K......R...
XP_024181609.1	56	..........K......R...
XP_024181826.1	872	..........K......R...
XP_024182940.1	200	..........K......R...
XP_024166024.1	222	..........K......R...
XP_024157887.1	367	..........K......R...
XP_024162980.1	104	..........K......R...
XP_024156675.1	100	..........K......R...
XP_024198316.1	262	..........K......R...
XP_024176277.1	46	..........K......R...
XP_024192272.1	703	..........K......R...
XP_024199660.1	1158	..........K......R...
XP_024177635.1	832	..........K......R...
XP_024157703.1	45	..........K......R...
XP_024183469.1	328	..........K......R...
XP_024160448.1	178	..........K......R...
XP_024182291.1	78	..........K......R...
XP_024181610.1	206	..........K......R...
XP_024190299.1	71	..........K......R...
XP_024163214.1	95	..........K......R...
XP_024175612.1	470	..........K......R...
XP_024159798.1	107	..........K......R...
XP_024174118.1	199	..........K......R...
XP_024192877.1	378	..........K......R...
XP_024180234.1	601	..........K......R...
XP_024156481.1	150	..........K......R...
XP_024165792.1	228	..........K......R...
XP_024181236.1	184	..........K......R...
XP_024179970.1	29	..........K......R...
XP_024169887.1	567	..........K...A......
XP_024176952.1	567	..........K...A......
XP_024194192.1	477	..........K...A......
XP_024189134.1	127	..........K...A......
XP_024179734.1	46	..........K...A......
XP_024181636.1	99	..........K...A......
XP_024158846.1	44	..........K...A......
XP_024198764.1	15	..........K...A......
XP_024173192.1	45	..........K...A......
XP_024181405.1	149	..........K...A......
XP_024192773.1	567	..........K...A......
XP_024188044.1	18	..........K...A......
XP_024194852.1	119	..........K...A......
XP_024173721.1	204	..........K...A......
XP_024188977.1	29	..........K...A......
XP_024165356.1	148	..........K...A......
XP_024186548.1	567	..........K...A......
XP_024180927.1	487	..........K...A......
XP_024186694.1	382	..........K...A......
XP_024160076.1	316	..........K...A......
XP_024184227.1	695	..........K...A......
XP_024169602.1	51	..........K...A......
XP_024188552.1	71	..........K...A......
XP_024182819.1	491	..........K...A......
XP_024163142.1	29	..........K...A......
XP_024169244.1	30	..........K...A......
XP_024187208.1	135	..........K...A......
XP_024161935.1	206	..........K...A......
XP_024196860.1	157	..........K...A......
XP_024198395.1	90	..........K...A......
XP_024191150.1	162	..........K...A......
XP_024160228.1	820	..........K...A......
XP_024160254.1	193	..........K...A......
XP_024170978.1	156	..........K...A......
XP_024192244.1	165	..........K...A......
XP_024157645.1	471	..........K...A......
XP_024184330.1	1037	..........K...A......
XP_024167681.1	272	..........K...A......
XP_024163121.1	260	..........K...A......
XP_024172711.1	153	..........K...A......
XP_024157822.1	174	..........K...A......
XP_024157978.1	127	..........K...A......
XP_024182082.1	37	..........K...A......
XP_024164883.1	96	..........K...A......
XP_024190771.1	156	..........K...A......
XP_024179657.1	125	..........K...A......
XP_024180489.1	80	..........K...A......
XP_024191631.1	72	..........K...A......
XP_024187660.1	245	..........K...A......
XP_024181183.1	96	..........K...A......
XP_024181823.1	263	..........K...A......
XP_024192343.1	107	..........K...A......
XP_024159198.1	492	..........K...A......
XP_024185541.1	108	..........K...A......
XP_024193527.1	125	..........K...A......
XP_024170154.1	291	..........K...A......
XP_024181220.1	681	..........K...A......
XP_024180273.1	28	..........K...A......
XP_024189434.1	15	..........K...A......
XP_024179997.1	173	..........K...A......
XP_024169386.1	775	..........K...A......
XP_024195268.1	278	..........K...A......
XP_024188045.1	502	..........K...A......
XP_024194852.1	240	..........K...A......
XP_024191424.1	190	..........K...A......
XP_024162895.1	19	..........K...A......
XP_024181220.1	45	..........K...A......
XP_024170688.1	477	..........K...A......
XP_024176112.1	240	..........K...A......
XP_024174036.1	263	..........K...A......
XP_024198608.1	325	..........K...A......
XP_024159145.1	96	..........K...A......
XP_024179335.1	191	..........K...A......
XP_024165658.1	153	..........K...A......
XP_024161138.1	76	..........K...A......
XP_024173346.1	364	..........K...A......
XP_024178885.1	327	..........K...A......
XP_024188552.1	260	..........K...A......
XP_024179663.1	31	..........K...A......
XP_024197366.1	111	..........K...A......
XP_024190497.1	250	..........K...A......
XP_024193506.1	132	..........K...A......
XP_024162448.1	126	..........K...A......
XP_024186242.1	322	..........K...A......
XP_024165052.1	317	..........K...A......
XP_024180944.1	134	..........K...A......
XP_024178634.1	200	..........K...A......
XP_024196622.1	100	..........K...A......
XP_024196622.1	90	..........K...A......
XP_024171042.1	394	..........K...A......
XP_024187047.1	141	..........K...A......
XP_024190289.1	27	..........K...A......
XP_024180422.1	625	..........K...A......
XP_024184522.1	138	..........K...A......
XP_024194287.1	223	..........K...A......
XP_024182850.1	390	..........K...A......
XP_024165754.1	633	..........K...A......
XP_024175636.1	72	..........K...A......
XP_024168127.1	321	..........K...A......
XP_024175370.1	234	..........K...A......
XP_024180232.1	424	..........K...A......
XP_024169866.1	541	..........K...A......
XP_024185027.1	70	..........K...A......
XP_024168370.1	134	..........K...A......
XP_024190657.1	86	..........K...A......
XP_024195268.1	106	..........K...A......
XP_024170154.1	455	..........K...A......
XP_024191218.1	100	..........K...A......
XP_024162417.1	258	..........K...A......
XP_024157057.1	223	..........K...A......
XP_024188836.1	475	..........K...A......
XP_024190981.1	224	..........K...A......
XP_024188228.1	360	..........K...A......
XP_024156529.1	377	..........K...A......
XP_024163368.1	98	..........K...A......
XP_024183882.1	14	..........K...A......
XP_024172713.1	247	..........K...A......
XP_024169152.1	121	..........K...A......
XP_024189723.1	172	..........K...A......
XP_024179532.1	355	..........K...A......
XP_024171007.1	328	..........K...A......
XP_024174238.1	74	..........K...A......
XP_024189818.1	618	..........K...A......
XP_024168455.1	86	..........K...A......
XP_024194128.1	100	..........K...A......
XP_024199218.1	80	..........K...A......
XP_024163289.1	412	..........K...A......
XP_024170856.1	468	..........K...A......
XP_024168063.1	74	..........K...A......
XP_024177160.1	291	..........K...A......
XP_024164755.1	198	..........K...A......
XP_024179460.1	142	..........K...A......
XP_024159002.1	1017	..........K...A......
XP_024178534.1	271	..........K...A......
XP_024193471.1	91	..........K...A......
XP_024198583.1	148	..........K...A......
XP_024156502.1	52	..........K...A......
XP_024191572.1	831	..........K...A......
XP_024185432.1	44	..........K...A......
XP_024183313.1	233	..........K...A......
XP_024188228.1	240	..........K...A......
XP_024182965.1	449	..........K...A......
XP_024177267.1	66	..........K...A......
XP_024186530.1	76	..........K...A......
XP_024164853.1	832	..........K...A......
XP_024192823.1	82	..........K...A......
XP_024184330.1	803	..........K...A......
XP_024189218.1	315	..........K...A......
XP_024188804.1	142	..........K...A......
XP_024167385.1	227	..........K...A......
XP_024193334.1	293	..........K...A......
XP_024177637.1	196	..........K...A......
XP_024158082.1	243	..........K...A......
XP_024160580.1	318	..........K...A......
XP_024188482.1	142	..........K...A......
XP_024181199.1	250	..........K...A......
XP_024187442.1	617	..........K...A......
XP_024193796.1	298	..........K...A......
XP_024157532.1	252	..........K...A......
XP_024193969.1	86	..........K...A......
XP_024191673.1	496	..........K...A......
XP_024192716.1	33	..........K...A......
XP_024198319.1	56	..........K...A......
XP_024159670.1	122	..........K...A......
XP_024168276.1	199	..........K...A......
XP_024191289.1	508	..........K...A......
XP_024167435.1	69	..........K...A......
XP_024173554.1	240	..........K...A......
XP_024190137.1	325	..........K...A......
XP_024180877.1	189	..........K...A......
XP_024192258.1	145	..........K...A......
XP_024187271.1	68	..........K...A......
XP_024161183.1	334	..........K...A......
XP_024159145.1	132	..........K...A......
XP_024172770.1	180	..........K...A......
XP_024186965.1	39	..........K...A......
XP_024196951.1	193	..........K...A......
XP_024163295.1	333	..........K...A......
XP_024181220.1	297	..........K...A......
XP_024199110.1	566	..........K...A......
XP_024188319.1	162	..........K...A......
XP_024182441.1	95	..........K...A......
XP_024187442.1	286	..........K...A......
XP_024180015.1	144	..........K...A......
XP_024180823.1	836	..........K...A......
XP_024185425.1	66	..........K...A......
XP_024167117.1	256	..........K...A......
XP_024173043.1	607	..........K...A......
XP_024197456.1	11	..........K...A......
XP_024191561.1	315	..........K...A......
XP_024176952.1	563	..........K.A........
XP_024169887.1	563	..........K.A........
XP_024198608.1	337	..........K.A........
XP_024182404.1	563	..........K.A........
XP_024157086.1	342	..........K.A........
XP_024181826.1	865	..........K.A........
XP_024182951.1	114	..........K.A........
XP_024157428.1	417	..........K.A........
XP_024191406.1	1510	..........K.A........
XP_024182291.1	97	..........K.A........
XP_024186326.1	115	..........K.A........
XP_024161955.1	248	..........K.A........
XP_024197373.1	40	..........K.A........
XP_024188292.1	206	..........K.A........
XP_024197782.1	294	..........K.A........
XP_024174066.1	100	..........K.A........
XP_024197865.1	40	..........K.A........
XP_024181609.1	159	..........K.A........
XP_024157086.1	137	..........K.A........
XP_024186868.1	731	..........K.A........
XP_024191572.1	772	..........K.A........
XP_024193566.1	595	..........K.A........
XP_024191322.1	236	..........K.A........
XP_024193242.1	446	..........K.A........
XP_024194726.1	40	..........K.A........
XP_024198608.1	360	..........K.A........
XP_024179657.1	122	..........K.A........
XP_024169629.1	147	..........K.A........
XP_024184460.1	126	..........K.A........
XP_024180670.1	91	..........K.A........
XP_024186922.1	328	..........K.A........
XP_024156781.1	48	..........K.A........
XP_024192196.1	45	..........K.A........
XP_024170154.1	555	..........K.A........
XP_024179171.1	88	..........K.A........
XP_024198608.1	192	..........K.A........
XP_024183578.1	153	..........K.A........
XP_024180521.1	796	..........K.A........
XP_024194320.1	460	..........K.A........
XP_024161883.1	11	..........K.A........
XP_024161955.1	251	..........K.A........
XP_024162227.1	192	..........K.A........
XP_024170160.1	116	..........K.A........
XP_024173086.1	201	..........K.A........
XP_024175880.1	420	..........K.A........
XP_024161079.1	111	..........K.A........
XP_024165446.1	454	..........K.A........
XP_024162610.1	100	..........K.A........
XP_024181609.1	148	..........K.A........
XP_024195080.1	472	..........K.A........
XP_024196690.1	81	..........K.A........
XP_024156781.1	136	..........K.A........
XP_024169699.1	560	..........K.A........
XP_024185637.1	83	..........K.A........
XP_024187442.1	739	..........K.A........
XP_024190708.1	182	..........K.A........
XP_024193527.1	46	..........K.A........
XP_024174915.1	455	..........K.A........
XP_024174036.1	132	..........K.A........
XP_024184170.1	837	..........K.A........
XP_024197002.1	96	..........K.A........
XP_024187235.1	253	..........K.A........
XP_024185573.1	33	..........K.A........
XP_024194287.1	212	..........K.A........
XP_024177577.1	188	..........K.A........
XP_024180993.1	164	..........K.A........
XP_024157743.1	381	..........K.A........
XP_024175751.1	454	..........K.A........
XP_024185275.1	126	..........K.A........
XP_024157293.1	364	..........K.A........
XP_024187145.1	24	..........K.A........
XP_024168588.1	181	..........K.A........
XP_024172497.1	271	..........K.A........
XP_024180926.1	22	..........K.A........
XP_024194043.1	128	..........K.A........
XP_024162254.1	26	..........K.A........
XP_024163589.1	330	..........K.A........
XP_024193971.1	148	..........K.A........
XP_024165077.1	399	..........K.A........
XP_024184347.1	53	..........K.A........
XP_024198583.1	465	..........K.A........
XP_024181936.1	29	..........K.A........
XP_024171042.1	380	..........K.A........
XP_024175557.1	21	..........K.A........
XP_024190137.1	406	..........K.A........
XP_024186548.1	191	..........K.A........
XP_024170154.1	463	..........K.A........
XP_024159710.1	176	..........K.A........
XP_024191424.1	77	..........K.A........
XP_024182441.1	396	..........K.A........
XP_024175981.1	15	..........K.A........
XP_024179761.1	167	..........K.A........
XP_024192025.1	613	..........K.A........
XP_024179601.1	200	..........K.A........
XP_024160240.1	97	..........K.A........
XP_024193861.1	497	..........K.A........
XP_024177325.1	64	..........K.A........
XP_024170970.1	114	..........K.A........
XP_024159798.1	130	..........K.A........
XP_024187029.1	700	..........K.A........
XP_024194746.1	33	..........K.A........
XP_024175240.1	96	..........K.A........
XP_024164846.1	161	..........K.A........
XP_024200425.1	753	..........K.A........
XP_024181232.1	44	..........K.A........
XP_024196855.1	390	..........K.A........
XP_024175880.1	131	..........K.A........
XP_024166452.1	19	..........K.A........
XP_024186109.1	324	..........K.A........
XP_024187297.1	359	..........K.A........
XP_024197398.1	198	..........K.A........
XP_024198389.1	283	..........K.A........
XP_024183224.1	38	..........K.A........
XP_024188877.1	24	..........K.A........
XP_024157260.1	240	..........K.A........
XP_024173616.1	280	..........K.A........
XP_024175003.1	287	..........K.A........
XP_024194320.1	322	..........K.A........
XP_024172497.1	500	..........K.A........
XP_024176551.1	64	..........K.A........
XP_024166097.1	99	..........K.A........
XP_024186827.1	61	..........K.A........
XP_024196474.1	54	..........K.A........
XP_024173416.1	222	..........K.A........
XP_024181865.1	290	..........K.A........
XP_024175607.1	155	..........K.A........
XP_024170616.1	38	..........K.A........
XP_024193334.1	365	..........K.A........
XP_024181755.1	139	..........K.A........
XP_024183208.1	29	..........K.A........
XP_024186130.1	270	..........K.A........
XP_024191572.1	552	..........K.A........
XP_024162365.1	102	..........K.A........
XP_024163517.1	162	..........K.A........
XP_024187555.1	473	..........K.A........
XP_024165052.1	32	..........K.A........
XP_024197002.1	125	..........K.A........
XP_024181565.1	373	..........K.A........
XP_024157467.1	32	..........K.A........
XP_024173043.1	875	..........K.A........
XP_024176952.1	163	..........K.A........
XP_024180927.1	616	..........K.A........
XP_024164562.1	66	..........K.A........
XP_024192258.1	373	..........K.A........
XP_024158716.1	39	..........K.A........
XP_024187029.1	745	..........K.A........
XP_024163121.1	492	..........K.A........
XP_024181107.1	55	..........K.A........
XP_024186965.1	490	..........K.A........
XP_024158110.1	162	..........K.A........
XP_024189583.1	320	..........K.A........
XP_024191528.1	87	..........K.A........
XP_024156741.1	461	..........K.A........
XP_024188228.1	386	..........K.A........
XP_024194835.1	30	..........K.A........
XP_024179725.1	52	..........K.A........
XP_024158846.1	12	..........K.A........
XP_024193193.1	198	..........K.A........
XP_024170173.1	30	..........K.A........
XP_024160278.1	195	..........K.A........
XP_024196842.1	180	..........K.A........
