# Supplementary material for: Proteome and Ubiquitome Changes during Rose Petal Senescence
Source: Int J Mol Sci. 2019 Dec 4;20(24):6108. doi: 10.3390/ijms20246108 (PMC6940906; doi:10.3390/ijms20246108)
Supplement: Supplementary file 1 [file ijms-20-06108-s001.zip › ijms-651059-supplementary/Table S6-Correlation between the global proteome and ubiquitome.xlsx]

## Sheet: Sheet1
The proteins which were up- and down-regulated in protein level and ubiquitination levels, respectively
Protein accession	Protein description	Protein Regulated Type	Ubiquitination Regulated Type
XP_024169378.1	molybdate-anion transporter-like [Rosa chinensis]	Up	down
XP_024185755.1	probable O-methyltransferase 3 [Rosa chinensis]	Up	down
XP_024167564.1	glycine-rich protein 2-like [Rosa chinensis]	Up	down
XP_024195087.1	small nuclear ribonucleoprotein E-like [Rosa chinensis]	Up	down
XP_024165045.1	probable serine/threonine-protein kinase At1g01540 [Rosa chinensis]	Up	down
XP_024191424.1	glutathione S-transferase F11-like [Rosa chinensis]	Up	down
XP_024182497.1	protein LIKE COV 2-like [Rosa chinensis]	Up	down
XP_024176653.1	sm-like protein LSM7 [Rosa chinensis]	Up	down
XP_024162124.1	sm-like protein LSM3B [Rosa chinensis]	Up	down
XP_024188068.1	histone H3.3 [Rosa chinensis]	Up	down
XP_024186530.1	macrophage migration inhibitory factor homolog isoform X2 [Rosa chinensis]	Up	down
XP_024186326.1	60S ribosomal protein L28-1-like [Rosa chinensis]	Up	down
XP_024168028.1	phospholipase SGR2 isoform X2 [Rosa chinensis]	Up	down
XP_024169726.1	protein NTM1-like 9 isoform X2 [Rosa chinensis]	Up	down
XP_024180604.1	potassium transporter 4 [Rosa chinensis]	Up	down
XP_024187190.1	E3 ubiquitin-protein ligase PRT6 isoform X2 [Rosa chinensis]	Up	down
XP_024164945.1	la protein 1 [Rosa chinensis]	Up	down
XP_024188877.1	glycine-rich RNA-binding protein RZ1A [Rosa chinensis]	Up	down
XP_024192877.1	"tuliposide A-converting enzyme 2, chloroplastic-like [Rosa chinensis]"	Up	down
XP_024172892.1	40S ribosomal protein S23 [Rosa chinensis]	Up	down
XP_024170301.1	SPX domain-containing membrane protein At4g22990-like [Rosa chinensis]	Up	down
XP_024165085.1	lysine histidine transporter-like 8 [Rosa chinensis]	Up	down
XP_024170160.1	membrane steroid-binding protein 2 [Rosa chinensis]	Up	down
XP_024186242.1	putative clathrin assembly protein At5g35200 [Rosa chinensis]	Up	down
XP_024188105.1	guanylate kinase 2-like [Rosa chinensis]	Up	down
XP_024160542.1	ubiquitin-conjugating enzyme E2 7 [Rosa chinensis]	Up	down
XP_024196951.1	vacuolar protein sorting-associated protein 20 homolog 2-like [Rosa chinensis]	Up	down
XP_024183944.1	strigolactone esterase D14 [Rosa chinensis]	Up	down
XP_024191618.1	probable serine/threonine-protein kinase At1g54610 [Rosa chinensis]	Up	down
XP_024156481.1	clathrin light chain 1-like [Rosa chinensis]	Up	down
XP_024165037.1	PI-PLC X-box domain-containing protein DDB_G0293730 [Rosa chinensis]	Up	down
XP_024176277.1	serine/arginine-rich splicing factor RS41-like isoform X2 [Rosa chinensis]	Up	down
XP_024194824.1	60S ribosomal protein L5-like [Rosa chinensis]	Up	down
XP_024158726.1	DNA-directed RNA polymerases II and V subunit 8A-like [Rosa chinensis]	Up	down
XP_024185568.1	BRCA1-associated protein [Rosa chinensis]	Up	down
XP_024174066.1	syntaxin-22-like [Rosa chinensis]	Up	down
XP_024159670.1	ER membrane protein complex subunit 8/9 homolog [Rosa chinensis]	Up	down
XP_024184522.1	peroxiredoxin-2 [Rosa chinensis]	Up	down
XP_024158510.1	actin-related protein 4 [Rosa chinensis]	Up	down
XP_024159145.1	ubiquitin-conjugating enzyme E2 35 [Rosa chinensis]	Up	down
XP_024170743.1	cytochrome P450 71A26-like [Rosa chinensis]	Up	down
XP_024172599.1	RHOMBOID-like protein 2 [Rosa chinensis]	Up	down
XP_024175103.1	protein phosphatase 2C 29 [Rosa chinensis]	Up	down
XP_024179435.1	ras-related protein RABC1-like [Rosa chinensis]	Up	down
XP_024181008.1	mediator of RNA polymerase II transcription subunit 20a-like isoform X1 [Rosa chinensis]	Up	down
XP_024181993.1	transcription factor TGA2.3-like isoform X2 [Rosa chinensis]	Up	down
XP_024184788.1	GTP-binding nuclear protein Ran-3-like [Rosa chinensis]	Up	down
XP_024186402.1	vesicle transport protein SFT2B isoform X2 [Rosa chinensis]	Up	down
XP_024189695.1	protein PELOTA 1 [Rosa chinensis]	Up	down
XP_024191631.1	60S ribosomal protein L24-like [Rosa chinensis]	Up	down
XP_024192899.1	sucrose transport protein SUC3 [Rosa chinensis]	Up	down
XP_024193263.1	casein kinase 1-like protein 10 isoform X2 [Rosa chinensis]	Up	down
XP_024197230.1	CSC1-like protein At1g69450 [Rosa chinensis]	Up	down

## Sheet: Sheet2
The proteins which were down- and up-regulated in protein level and ubiquitination levels, respectively
Protein accession	Protein description	Protein Regulated Type	Ubiquitination Regulated Type
XP_024194691.1	vesicle transport v-SNARE 12 [Rosa chinensis]	Down	up
XP_024193881.1	eukaryotic translation initiation factor 3 subunit I-like [Rosa chinensis]	Down	up
XP_024178885.1	transmembrane 9 superfamily member 11 [Rosa chinensis]	Down	up
XP_024190771.1	glycerol-3-phosphate 2-O-acyltransferase 6 [Rosa chinensis]	Down	up
XP_024196922.1	equilibrative nucleotide transporter 1 [Rosa chinensis]	Down	up
XP_024182369.1	ubiquitin receptor RAD23b [Rosa chinensis]	Down	up
XP_024159611.1	beta-amyrin 28-oxidase-like [Rosa chinensis]	Down	up
XP_024189110.1	vesicle-associated membrane protein 727 [Rosa chinensis]	Down	up
XP_024191812.1	histidine-containing phosphotransfer protein 1 [Rosa chinensis]	Down	up
XP_024193963.1	Unknown	Down	up
XP_024160260.1	ubiquitin thioesterase OTU1 [Rosa chinensis]	Down	up
XP_024195267.1	stress-response A/B barrel domain-containing protein HS1 [Rosa chinensis]	Down	up
XP_024180273.1	mini zinc finger protein 2-like [Rosa chinensis]	Down	up
XP_024157568.1	prefoldin subunit 6 [Rosa chinensis]	Down	up
XP_024175202.1	membrane-anchored ubiquitin-fold protein 6 [Rosa chinensis]	Down	up
XP_024155750.1	berberine bridge enzyme-like 13 [Rosa chinensis]	Down	up
XP_024167435.1	DUF21 domain-containing protein At4g14240 [Rosa chinensis]	Down	up
XP_024191291.1	40S ribosomal protein S28 isoform X2 [Rosa chinensis]	Down	up
XP_024182855.1	sm-like protein LSM36B [Rosa chinensis]	Down	up
XP_024156913.1	BTB/POZ domain-containing protein At1g30440 [Rosa chinensis]	Down	up
XP_024164896.1	CTL-like protein DDB_G0288717 [Rosa chinensis]	Down	up
XP_024157020.1	heterogeneous nuclear ribonucleoprotein 1 [Rosa chinensis]	Down	up
XP_024170287.1	probable eukaryotic translation initiation factor 5-1 [Rosa chinensis]	Down	up

## Sheet: Sheet3
The proteins which were up-regulated in both protein and ubiquitination levels
Protein accession	Protein description	Protein Regulated Type	Ubiquitination Regulated Type
XP_024187276.1	syntaxin-121-like [Rosa chinensis]	Up	Up
XP_024194932.1	probable 6-phosphogluconolactonase 1 [Rosa chinensis]	Up	Up
XP_024188326.1	universal stress protein PHOS32 [Rosa chinensis]	Up	Up
XP_024163743.1	60S ribosomal protein L18-2-like [Rosa chinensis]	Up	Up
XP_024157209.1	sugar carrier protein C-like [Rosa chinensis]	Up	Up
XP_024178901.1	MATH domain and coiled-coil domain-containing protein At2g42480-like [Rosa chinensis]	Up	Up
XP_024170698.1	probable cellulose synthase A catalytic subunit 3 [UDP-forming] isoform X1 [Rosa chinensis]	Up	Up
XP_024156288.1	probable methionine--tRNA ligase [Rosa chinensis]	Up	Up
XP_024157860.1	histone H2A-like [Rosa chinensis]	Up	Up
XP_024174360.1	dynamin-like protein ARC5 [Rosa chinensis]	Up	Up
XP_024180422.1	pyrophosphate-energized vacuolar membrane proton pump [Rosa chinensis]	Up	Up
XP_024189449.1	putative ABC transporter C family member 15 isoform X1 [Rosa chinensis]	Up	Up

## Sheet: Sheet4
The proteins which were down-regulated in both protein and ubiquitination levels
Protein accession	Protein description	Protein Regulated Type	Ubiquitination Regulated Type
XP_024168360.1	mitochondrial import receptor subunit TOM9-2 [Rosa chinensis]	Down	Down
XP_024186204.1	60S ribosomal protein L7-2 [Rosa chinensis]	Down	Down
XP_024174118.1	probable phospholipid hydroperoxide glutathione peroxidase [Rosa chinensis]	Down	Down
XP_024180552.1	ubiquitin-conjugating enzyme E2 10-like isoform X2 [Rosa chinensis]	Down	Down
XP_024173646.1	probable carboxylesterase 18 [Rosa chinensis]	Down	Down
XP_024157978.1	ubiquitin-conjugating enzyme E2 variant 1C-like [Rosa chinensis]	Down	Down
XP_024177091.1	peptidyl-prolyl cis-trans isomerase FKBP20-1 [Rosa chinensis]	Down	Down
XP_024162490.1	serine/threonine-protein kinase EDR1 [Rosa chinensis]	Down	Down
XP_024165658.1	"zinc transporter 4, chloroplastic-like [Rosa chinensis]"	Down	Down
XP_024180877.1	traB domain-containing protein [Rosa chinensis]	Down	Down
XP_024181509.1	TOM1-like protein 5 isoform X2 [Rosa chinensis]	Down	Down
XP_024188406.1	Unknown	Down	Down
XP_024188537.1	Unknown	Down	Down
XP_024193915.1	putative E3 ubiquitin-protein ligase XBAT35 isoform X2 [Rosa chinensis]	Down	Down
XP_024194211.1	nuclear pore complex protein NUP43 [Rosa chinensis]	Down	Down
