# Supplementary material for: Proteome and Ubiquitome Changes during Rose Petal Senescence
Source: Int J Mol Sci. 2019 Dec 4;20(24):6108. doi: 10.3390/ijms20246108 (PMC6940906; doi:10.3390/ijms20246108)
Supplement: Supplementary file 1 [file ijms-20-06108-s001.zip › ijms-651059-supplementary/Table S7-Transcription factors and protein kinases significantly changed at the protein and ubiquitination levels.xlsx]

## Sheet: TFs in proteome
significantly changed transcription factors in proteome
Family	Protein accession	Protein description	Regulated Type
bHLH	XP_024166343.1	transcription factor UNE12-like	Up
	XP_024169176.1	transcription factor MYC2-like	Up
	XP_024179999.1	transcription factor PRE1-like	Up
	XP_024174867.1	transcription factor bHLH79	Down
bZIP	XP_024163023.1	transcription factor VIP1	Up
	XP_024170697.1	bZIP transcription factor 16-like	Up
	XP_024181993.1	transcription factor TGA2.3-like isoform X2	Up
	XP_024170155.1	PREDICTED: basic leucine zipper 34 [Fragaria vesca subsp. vesca]	Down
NF	XP_024190893.1	nuclear transcription factor Y subunit B-10-like isoform X2	Up
	XP_024198257.1	nuclear transcription factor Y subunit B-3-like	Up
WRKY	XP_024181230.1	probable WRKY transcription factor 3	Down
	XP_024179612.1	WRKY transcription factor 1	Up
NAC	XP_024169726.1	protein NTM1-like 9 isoform X2	Up
HD-zip	XP_024185199.1	homeobox-leucine zipper protein HDG2 isoform X3	Up
CAM binding transcription factor	XP_024180164.1	calmodulin-binding transcription activator 3-like isoform X3	Down
GATA-type	XP_024173963.1	GATA transcription factor 25-like	Down
TCP	XP_024183758.1	transcription factor TCP4-like	Down
basic transcription factor	XP_024170970.1	basic transcription factor 3-like	Up
nuclear protein PUR alpha	XP_024157037.1	transcription factor Pur-alpha 1 isoform X1	Up
TFIIH holo complex	XP_024159781.1	general transcription factor IIH subunit 2	Up
MYB	XP_024171815.1	transcription factor MAMYB	Up
VOZ	XP_024177727.1	transcription factor VOZ1-like	Up
HSF	XP_024193341.1	heat stress transcription factor A-5	Up

## Sheet: TFs in ubiquitome
	signifacantly changed Kubs of transcription factors involved in ubiquitome
Family	Protein accession	Position	Regulated Type	Amino acid	Protein description	Modified sequence
MADS-box	XP_024197140.1	98	Down	K	agamous-like MADS-box protein AGL9 homolog isoform X2	EALELSSQQEYLK(1)LK
	XP_024197140.1	14	Down	K	agamous-like MADS-box protein AGL9 homolog isoform X2	RIENK(1)INR
	XP_024197140.1	158	Down	K	agamous-like MADS-box protein AGL9 homolog isoform X2	K(1)EHMLNEANR
NAC	XP_024169726.1	654	Down	K	protein NTM1-like 9 isoform X2	TTEEVATK(1)IR
	XP_024194656.1	205	Down	K	NAC domain-containing protein 83-like	ITRPVFYDFMTK(1)DR
MYB	XP_024158012.1	173	Down	K	myb family transcription factor PHL7	K(1)IIEEQQR
trihelix	XP_024179587.1	64	Down	K	trihelix transcription factor GT-2-like	QETLALLK(1)IR
bZIP	XP_024181993.1	201	Down	K	transcription factor TGA2.3-like isoform X2	SSELLK(1)LLVR
	XP_024185797.1	67	Down	K	transcription factor TGA2.2-like	K(1)AYVQQLETSR
NF	XP_024196860.1	157	Down	K	nuclear transcription factor Y subunit C-9-like	TLQK(1)NDIAAAITR

## Sheet: PKs in proteome
significantly changed protein kinases in proteome
Type	Protein accession	Protein description	Regulated Type
Receptor-like kinase	XP_024156479.1	putative serine/threonine-protein kinase isoform X1	Up
	XP_024157150.1	probable LRR receptor-like serine/threonine-protein kinase At3g47570	Up
	XP_024165045.1	probable serine/threonine-protein kinase At1g01540	Up
	XP_024188168.1	serine/threonine-protein kinase PCRK1-like	Up
	XP_024190715.1	serine/threonine-protein kinase BSK6	Up
	XP_024192669.1	proline-rich receptor-like protein kinase PERK3	Up
	XP_024192702.1	receptor-like protein kinase 2	Up
	XP_024193531.1	receptor-like kinase TMK4 isoform X2	Up
	XP_024194589.1	probable inactive receptor kinase At1g27190	Up
	XP_024199484.1	G-type lectin S-receptor-like serine/threonine-protein kinase RLK1	Up
	XP_024157061.1	probable LRR receptor-like serine/threonine-protein kinase At1g07650 isoform X2	Down
	XP_024163127.1	LEAF RUST 10 DISEASE-RESISTANCE LOCUS RECEPTOR-LIKE PROTEIN KINASE-like 2.5	Down
	XP_024163143.1	probably inactive leucine-rich repeat receptor-like protein kinase At5g48380	Down
	XP_024173998.1	protein LYK5	Down
	XP_024177493.1	protein kinase 3-like	Down
	XP_024192296.1	serine/threonine-protein kinase-like protein ACR4	Down
Tyrosine kinase-like	XP_024156507.1	serine/threonine-protein kinase HT1-like	Up
	XP_024156507.1	serine/threonine-protein kinase HT1-like	Up
	XP_024170349.1	probable serine/threonine-protein kinase SIS8 isoform X1	Up
	XP_024182706.1	serine/threonine-protein kinase STY17-like isoform X3	Up
	XP_024162490.1	serine/threonine-protein kinase EDR1	Down
	XP_024166484.1	protein kinase and PP2C-like domain-containing protein	Down
	XP_024179796.1	PREDICTED: serine/threonine-protein kinase pakF [Fragaria vesca subsp. vesca]	Down
MAPK	XP_024184679.1	mitogen-activated protein kinase kinase 5-like	Up
	XP_024157102.1	mitogen-activated protein kinase 3	Up
	XP_024157625.1	mitogen-activated protein kinase homolog NTF6	Up
	XP_024191794.1	mitogen-activated protein kinase 9 isoform X2	Up
	XP_024182226.1	mitogen-activated protein kinase 7	Up
MAP4K	XP_024195084.1	serine/threonine-protein kinase 4	Up
	XP_024180621.1	serine/threonine-protein kinase BLUS1	Down
Cyclin Dependent Kinase	XP_024183881.1	cyclin-dependent kinase F-1	Down
	XP_024194722.1	cyclin-dependent kinase C-2-like	Down
Calcium-dependent protein kinases	XP_024197971.1	calcium-dependent protein kinase 24	Up
	XP_024189729.1	calcium-dependent protein kinase 20	Down
CAMK-Like	XP_024196379.1	CBL-interacting serine/threonine-protein kinase 21 isoform X2	Up
Casein kinase	XP_024193263.1	casein kinase 1-like protein 10 isoform X2	up
Cyclic AMP-dependent protein kinase (cAPK) and cGMP-dependent protein kinase	XP_024180968.1	protein phosphatase 2C and cyclic nucleotide-binding/kinase domain-containing protein	Down
SNF1 Related Protein Kinase	XP_024158848.1	SNF1-related protein kinase regulatory subunit beta-2	Down
Unc-51 Like Kinase 4	XP_024194098.1	serine/threonine-protein kinase RUNKEL	Up
unknown	XP_024173095.1	PREDICTED: uncharacterized aarF domain-containing protein kinase 1 [Fragaria vesca subsp. vesca]	Down

## Sheet: PKs in ubiquitome
signifacantly changed Kubs of protein kinases in ubiquitome
Protein accession	Position	Amino acid	Regulated Type	Protein description	Modified sequence
XP_024191572.1	540	K	Up	receptor-like protein kinase FERONIA	LLGVGGFGK(1)VYK
XP_024171001.1	279	K	Up	serine/threonine-protein kinase SRK2A	K(1)ENPTFSLQSVEDIMK
XP_024165639.1	78	K	Up	serine/threonine-protein kinase BSK1	TATNNFSSDYIVSESGEK(1)APNVVYK
XP_024188105.1	77	K	Up	guanylate kinase 2-like	PGK(1)GHSAVLMSGDR
XP_024187859.1	132	K	Up	serine/threonine-protein kinase STY13-like	K(1)LNMGEAFAQGAFGK
XP_024156502.1	52	K	Up	calcium-dependent protein kinase 2-like	ASVQQHHQLPEK(1)R
XP_024169744.1	196	K	Up	serine/threonine-protein kinase 16	K(1)GQPPLAILMDFGSAR
XP_024177107.1	635	K	Up	L-type lectin-domain containing receptor kinase S.4	SK(1)DGGDGSTGGEFEDYVHSYSYPPSSYFDK
XP_024181232.1	44	K	Up	SNF1-related protein kinase catalytic subunit alpha KIN10	IAEHALTGHK(1)VAIK
XP_024190497.1	250	K	Up	putative kinase-like protein TMKL1	APELIK(1)MR
XP_024189220.1	296	K	Down	probable inactive receptor kinase RLK902	SVPAVEVPK(1)R
XP_024172637.1	502	K	Down	probable inactive receptor kinase At1g48480	SSNILLTK(1)SYEGR
XP_024187841.1	593	K	Down	probable leucine-rich repeat receptor-like protein kinase At5g49770	PFASWAPSGK(1)DSGGAPQLK
XP_024188708.1	653	K	Down	LOW QUALITY PROTEIN: receptor protein kinase TMK1-like	SEIAVLTK(1)VR
XP_024180970.1	247	K	Down	serine/threonine-protein kinase SAPK1-like	IFVANPEK(1)R
XP_024171001.1	157	K	Down	serine/threonine-protein kinase SRK2A	PK(1)STVGTPAYIAPEVLSR
XP_024169744.1	63	K	Down	serine/threonine-protein kinase 16	LK(1)DPSHLSDDGTYAMK
XP_024169744.1	336	K	Down	serine/threonine-protein kinase 16	IDDIIIHVDK(1)LISK
XP_024179663.1	321	K	Down	PTI1-like tyrosine-protein kinase At3g15890	LAK(1)LENDELFK
XP_024188708.1	759	K	Down	LOW QUALITY PROTEIN: receptor protein kinase TMK1-like	LAPEGK(1)GSIETR
XP_024188708.1	617	K	Down	LOW QUALITY PROTEIN: receptor protein kinase TMK1-like	GGFGTVYK(1)GELHDGTK
XP_024170741.1	51	K	Down	calcium-dependent protein kinase 10	VLK(1)DVIPLGHR
XP_024165045.1	222	K	Down	probable serine/threonine-protein kinase At1g01540	NLLNNK(1)GQAEK
XP_024165045.1	142	K	Down	probable serine/threonine-protein kinase At1g01540	ISYPEK(1)GGGSSSYGSGETR
XP_024181865.1	252	K	Down	probable LRR receptor-like serine/threonine-protein kinase At5g10290 isoform X2	IAFGQLK(1)R
XP_024188708.1	828	K	Down	LOW QUALITY PROTEIN: receptor protein kinase TMK1-like	IFINK(1)DSFR
XP_024171253.1	235	K	Down	serine/threonine-protein kinase STY13-like	GLSYLHSQK(1)IVHR
XP_024173177.1	9	K	Down	serine/threonine-protein kinase SAPK3-like	YEPMK(1)DLGSGNFGVAR
XP_024181865.1	290	K	Down	probable LRR receptor-like serine/threonine-protein kinase At5g10290 isoform X2	GVLSDTTK(1)IAVK
XP_024188708.1	639	K	Down	LOW QUALITY PROTEIN: receptor protein kinase TMK1-like	MEAGVIAGK(1)GLAEFK
XP_024171001.1	252	K	Down	serine/threonine-protein kinase SRK2A	RISIK(1)EIK
XP_024171253.1	2	K	Down	serine/threonine-protein kinase STY13-like	MK(1)EGSDGFVR
XP_024162490.1	10	K	Down	serine/threonine-protein kinase EDR1	K(1)LHIGGDQR
XP_024166024.1	222	K	Down	BRI1 kinase inhibitor 1-like	K(1)ENVHFSR
XP_024170741.1	286	K	Down	calcium-dependent protein kinase 10	GVIDFK(1)R
XP_024171001.1	262	K	Down	serine/threonine-protein kinase SRK2A	NHPWFLK(1)NLPR
XP_024171253.1	17	K	Down	serine/threonine-protein kinase STY13-like	ADQIDLK(1)SLDEQLER
XP_024175100.1	67	K	Down	serine/threonine-protein kinase BSK7	TATSGFAVENIVSEHGEK(1)APNVVYK
XP_024176767.1	188	K	Down	probable serine/threonine-protein kinase PBL7	GLEYLHDK(1)ANPPVIYR
XP_024183370.1	413	K	Down	probable inactive receptor kinase At2g26730	AFYFSK(1)DEK
XP_024187841.1	930	K	Down	probable leucine-rich repeat receptor-like protein kinase At5g49770	K(1)DVTDTNSAFEYSGGYTVSAK
XP_024189583.1	320	K	Down	probable LRR receptor-like serine/threonine-protein kinase At5g63710 isoform X2	GVLSDNVK(1)IAVK
XP_024191472.1	37	K	Down	calcium-dependent protein kinase 8-like	NKPNPFAIDYAVTHGGSK(1)LSVLK
XP_024191572.1	831	K	Down	receptor-like protein kinase FERONIA	K(1)DLDASPGFDGNVTDSR
XP_024191618.1	22	K	Down	probable serine/threonine-protein kinase At1g54610	K(1)DLSVESNR
XP_024191618.1	31	K	Down	probable serine/threonine-protein kinase At1g54610	K(1)VDDVAVAK
XP_024199575.1	422	K	Down	G-type lectin S-receptor-like serine/threonine-protein kinase At1g67520	K(1)LAGENQR
XP_024199660.1	1158	K	Down	PREDICTED: serine/threonine-protein kinase pakF [Fragaria vesca subsp. vesca]	HVLLSK(1)ER
