# Supplementary material for: Proteome and Ubiquitome Changes during Rose Petal Senescence
Source: Int J Mol Sci. 2019 Dec 4;20(24):6108. doi: 10.3390/ijms20246108 (PMC6940906; doi:10.3390/ijms20246108)
Supplement: Supplementary file 1 [file ijms-20-06108-s001.zip › ijms-651059-supplementary/Table S8-Proteins involved in proteasome, nonproteasome, and autophagy-related pathways.xlsx]

## Sheet: proteasome components
Proteasome components up-regulated in proteome
Categories	Protein accession	Protein description	Regulated Type
E2	XP_024160542.1	ubiquitin-conjugating enzyme E2 7	Up
	XP_024159145.1	ubiquitin-conjugating enzyme E2 35	Up
	XP_024185048.1	probable ubiquitin-conjugating enzyme E2 18	Up
E3	XP_024187190.1	E3 ubiquitin-protein ligase PRT6 isoform X2	Up
	XP_024157407.1	E3 UFM1-protein ligase 1 homolog isoform X1	Up
	XP_024180800.1	E3 ubiquitin-protein ligase RGLG2-like	Up
	XP_024168801.1	E3 ubiquitin-protein ligase KEG	Up
	XP_024160283.1	LOW QUALITY PROTEIN: BTB/POZ domain-containing protein At5g60050	Up
	XP_024161245.1	E3 ubiquitin-protein ligase hel2-like	Up
	XP_024162220.1	F-box protein SKIP23-like	Up
	XP_024165637.1	probable E3 ubiquitin-protein ligase RHC1A	Up
	XP_024166508.1	E3 ubiquitin-protein ligase RNF185-like isoform X2	Up
	XP_024168416.1	WD-40 repeat-containing protein MSI3-like	Up
	XP_024169633.1	WD-40 repeat-containing protein MSI1	Up
	XP_024170973.1	F-box/kelch-repeat protein At1g22040-like	Up
	XP_024171099.1	BTB/POZ domain-containing protein At5g41330	Up
	XP_024171790.1	F-box protein At3g07870	Up
	XP_024173267.1	E3 ubiquitin ligase PARAQUAT TOLERANCE 3-like isoform X2	Up
	XP_024175001.1	E3 ubiquitin-protein ligase RNF170-like	Up
	XP_024180384.1	WD-40 repeat-containing protein MSI4-like	Up
26S proteasomes	XP_024183080.1	26S proteasome non-ATPase regulatory subunit 9	Up
	XP_024168095.1	26S proteasome non-ATPase regulatory subunit 14 homolog	Up

## Sheet: nonproteasome proteases
Nonproteasome proteases up-regulated in proteome
Type	Protein accession	Protein description	Regulated Type
Serine proteases	XP_024173197.1	"chaperone protein ClpD, chloroplastic isoform X2 "	Up
	XP_024178564.1	serine carboxypeptidase-like 25	Up
	XP_024184581.1	"protease Do-like 8, chloroplastic "	Up
	XP_024160425.1	"protease Do-like 5, chloroplastic "	Up
Aspartic proteases	XP_024174851.1	LOW QUALITY PROTEIN: probable aspartyl protease At4g16563	Up
	XP_024178871.1	aspartyl protease family protein 2-like	Up
	XP_024161406.1	aspartyl protease family protein At5g10770-like	Up
	XP_024179566.1	aspartyl protease family protein 1-like	Up
	XP_024188111.1	aspartic proteinase-like	Up
	XP_024188968.1	aspartic proteinase PCS1-like	Up
Caspases	XP_024172891.1	metacaspase-1-like	Up
Metalloproteases	XP_024180294.1	"probable inactive ATP-dependent zinc metalloprotease FTSHI 4, chloroplastic isoform X2 "	Up
	XP_024187022.1	"probable zinc metalloprotease EGY1, chloroplastic isoform X3 "	Up
	XP_024187548.1	"ATP-dependent zinc metalloprotease FTSH 10, mitochondrial-like "	Up
	XP_024188345.1	"probable inactive ATP-dependent zinc metalloprotease FTSHI 5, chloroplastic, partial "	Up

## Sheet: autophagy in proteome
Components in autophagy pathway in proteome
Protein accession	Protein description	Regulated Type
XP_024187643.1	regulatory-associated protein of TOR 1 isoform X2	Up
XP_024184320.1	serine/threonine-protein kinase VPS15	Up
XP_024162099.1	autophagy-related protein 9 isoform X2	Up
XP_024173541.1	autophagy protein 5 isoform X2	Up
XP_024194784.1	autophagy-related protein 3	Up
XP_024164993.1	autophagy-related protein 18a	Up

## Sheet: autophagy in ubiquitome
Components in autophagy pathway in proteome
Protein accession	Position	Regulated Type	Amino acid	Protein description	Modified sequence
XP_024176024.1	70	down	K	autophagy-related protein 8f-like	IK(1)LSAEK
