# Supplementary material for: Proteome and Ubiquitome Changes during Rose Petal Senescence
Source: Int J Mol Sci. 2019 Dec 4;20(24):6108. doi: 10.3390/ijms20246108 (PMC6940906; doi:10.3390/ijms20246108)
Supplement: Supplementary file 1 [file ijms-20-06108-s001.zip › ijms-651059-supplementary/Table S9-Proteins involved in hormone biosynthesis and signaling.xlsx]

## Sheet: Hormone-proteome
Signifacantly changed proteins involved in hormone biosynthesis and signaling
Hormone	Protein accession	Protein description	Regulated Type
Auxin	XP_024192036.1	IAA-amino acid hydrolase ILR1-like 3	Up
	XP_024177401.1	WD repeat-containing protein 26 homolog	Up
	XP_024166942.1	auxin transporter-like protein 3	Up
	XP_024182888.1	auxin transport protein BIG	Down
Gibberellin	XP_024183824.1	gibberellin-regulated protein 14-like	Up
	XP_024177984.1	gibberellin-regulated protein 6-like	Down
	XP_024162768.1	gibberellin receptor GID1B-like	Down
	XP_024173643.1	gibberellin-regulated protein 6	Down
cytokinin	XP_024191812.1	histidine-containing phosphotransfer protein 1	Down
Abscisic acid	XP_024191658.1	serine/threonine-protein kinase EDR1-like	Up
	XP_024177401.1	WD repeat-containing protein 26 homolog	Up
	XP_024177076.1	abscisic acid receptor PYL8	Up
	XP_024173533.1	"protein ABA DEFICIENT 4, chloroplastic isoform X2 "	Up
	XP_024191577.1	secoisolariciresinol dehydrogenase-like	Up
Ethylene	XP_024177401.1	WD repeat-containing protein 26 homolog	Up
	XP_024185350.1	enhanced ethylene response protein 5	Up
	XP_024188677.1	S-adenosylmethionine synthase 1-like	Up
Brassinosteroids	XP_024194081.1	cytochrome P450 CYP749A22-like	Up
	XP_024190715.1	serine/threonine-protein kinase BSK6	Up
	XP_024179999.1	transcription factor PRE1-like	Up
	XP_024170330.1	BRASSINOSTEROID INSENSITIVE 1-associated receptor kinase 1-like BRI1	Up
	XP_024159144.1	serine/threonine-protein kinase BSK5-like isoform X2	Up
	XP_024165639.1	serine/threonine-protein kinase BSK1	Up
Salicylic acid	XP_024191658.1	serine/threonine-protein kinase EDR1-like	Up
	XP_024190562.1	salicylic acid-binding protein 2-like	Up
Jasmonic acid	XP_024186385.1	"stearoyl-[acyl-carrier-protein] 9-desaturase, chloroplastic-like "	Up
	XP_024190562.1	salicylic acid-binding protein 2-like	Up
	XP_024169176.1	transcription factor MYC2-like	Up
	XP_024177240.1	coronatine-insensitive protein 1	Down
	XP_024176101.1	jasmonic acid-amido synthetase JAR1	Up
Strigolactones	XP_024183944.1	strigolactone esterase D14	Up

## Sheet: Hormone-ubiquitome
signifacantly changed Kubs of proteins involved in hormone biosynthesis and signaling
Hormone	Protein accession	Protein description	Position	Regulated Type	Amino acid
Auxin	XP_024189818.1	pyrophosphate-energized vacuolar membrane proton pump 1-like	705	Up	K
	XP_024186868.1	ABC transporter B family member 1	547	Up	K
	XP_024184227.1	pyrophosphate-energized vacuolar membrane proton pump-like	711	Up	K
	XP_024189818.1	pyrophosphate-energized vacuolar membrane proton pump 1-like	700	Up	K
	XP_024162365.1	"LOW QUALITY PROTEIN: 3,5-dihydroxybiphenyl synthase-like "	73	Up	K
	XP_024180422.1	pyrophosphate-energized vacuolar membrane proton pump	625	Up	K
	XP_024181861.1	ABC transporter B family member 19	1066	Down	K
	XP_024165133.1	auxin-induced protein AUX28-like	122	Down	K
	XP_024165133.1	auxin-induced protein AUX28-like	107	Down	K
	XP_024186868.1	ABC transporter B family member 1	1208	Down	K
	XP_024186868.1	ABC transporter B family member 1	731	Down	K
	XP_024186868.1	ABC transporter B family member 1	66	Down	K
	XP_024186868.1	ABC transporter B family member 1	76	Down	K
	XP_024193331.1	auxin efflux carrier component 3-like	204	Down	K
Cytokinin	XP_024191812.1	histidine-containing phosphotransfer protein 1	73	Up	K
Brassinosteroids	XP_024165639.1	serine/threonine-protein kinase BSK1	78	Up	K
	XP_024197456.1	delta(24)-sterol reductase DWF1	510	Up	K
	XP_024197456.1	delta(24)-sterol reductase DWF1	511	Down	K
	XP_024193939.1	beta-amyrin 28-oxidase CYP716A1	136	Down	K
	XP_024166024.1	BRI1 kinase inhibitor 1-like	222	Down	K
	XP_024169629.1	14-3-3-like protein	123	Down	K
	XP_024176767.1	probable serine/threonine-protein kinase PBL7	188	Down	K
	XP_024180823.1	systemin receptor SR160	836	Down	K
Ethylene	XP_024193334.1	S-adenosylmethionine synthase 5-like	388	Up	K
	XP_024191015.1	S-adenosylmethionine synthase 5	390	Up	K
	XP_024193334.1	S-adenosylmethionine synthase 5-like	391	Up	K
	XP_024185087.1	ETHYLENE INSENSITIVE 3-like 1 protein	123	Down	K
	XP_024193334.1	S-adenosylmethionine synthase 5-like	333	Down	K
	XP_024193334.1	S-adenosylmethionine synthase 5-like	153	Down	K
Abscisic acid	XP_024167300.1	E3 ubiquitin-protein ligase AIP2	301	Up	K
	XP_024180970.1	serine/threonine-protein kinase SAPK1-like OST1/SNRK2.6	247	Down	K
	XP_024167300.1	E3 ubiquitin-protein ligase AIP2	64	Down	K
	XP_024179377.1	LOW QUALITY PROTEIN: phospholipase D alpha 1	432	Down	K
	XP_024173177.1	serine/threonine-protein kinase SAPK3-like OST1/SNRK2.6	9	Down	K
Jasmonic acid	XP_024176101.1	jasmonic acid-amido synthetase JAR1	29	Down	K
	XP_024176101.1	jasmonic acid-amido synthetase JAR1	90	Down	K
	XP_024187381.1	probable linoleate 9S-lipoxygenase 5 LOX1	665	Down	K
	XP_024176101.1	jasmonic acid-amido synthetase JAR1	506	Down	K
	XP_024176101.1	jasmonic acid-amido synthetase JAR1	154	Down	K
Salicylic acid	XP_024181993.1	transcription factor TGA2.3-like isoform X2	201	Down	K
	XP_024185797.1	transcription factor TGA2.2-like	67	Down	K
Strigolactones	XP_024183944.1	strigolactone esterase D14	6	Down	K
